# Supplementary material for: Inflammation-related citrullination of matrisome proteins in human cancer
Source: Front Oncol. 2022 Dec 1;12:1035188. doi: 10.3389/fonc.2022.1035188 (PMC9753687; doi:10.3389/fonc.2022.1035188)
Supplement: Supplementary file 2 [file Table_1.xlsx]

## Sheet: Sheet1
Supplementary Table 1. All matrisome PSMs in 29 datasets. Citrullinated arginine is marked by "#". Each dataset is in its own sheet. Due to the character number restrictions in Excel, some dataset names have been abbreviated.

## Sheet: Colorectal_cancer_pat_A_ECM
Annotated_Sequence	Modifications	Master_Protein_Accessions	Charge	m/z_[Da]	Deltam/z_[Da]	Activation_Type	RT_[min]	First_Scan	Spectrum_File
HGNRGETGPSGPVGPAGAVGPR		P08123	4	507.511	0.00149	ETD	37.6348	2051	D111205_MGH_445_OGE010_11_rafkt_ft8dt_cc_01.RAW
IIHGNQIATnGVVHVIDR	N10(Deamidated)	Q15063-4; Q15063-3	4	490.021	-0.00021	ETD	54.6587	5614	D111205_MGH_445_OGE06_rafkt_ft8dt_cc_01.RAW
HGNRGETGPSGPVGPAGAVGPR		P08123	4	507.51	0.00069	ETD	37.3591	2240	D111205_MGH_445_OGE12_rafkt_ft8dt_cc_01.RAW
GETGDDGRDGVGSEGRR		P12111; P12111-4	4	430.697	0.00015	ETD	25.5197	601	D111202_MGH_445_OGE01_rafkt_ft8dt_cc_01.RAW
ILYHGYSLLYVQGNER		P02462	3	642.336	0.00104	ETD	67.1873	6955	D111205_MGH_445_OGE08_rafkt_ft8dt_cc_01.RAW
VVIHFTDGADGDLADLHR		P12111; P12111-4	4	488.497	0.00028	ETD	72.188	7767	D111202_MGH_445_OGE02_rafkt_ft8dt_cc_01.RAW
VVIHFTDGADGDLADLHR		P12111; P12111-4	4	488.497	-0.0004	ETD	67.7633	7001	D111202_MGH_445_OGE02_rafkt_ft8dt_cc_01.RAW
VVIHFTDGADGDLADLHR		P12111; P12111-4	4	488.497	-0.00045	ETD	82.2362	9494	D111202_MGH_445_OGE02_rafkt_ft8dt_cc_01.RAW
ILYHGYSLLYVQGNER		P02462	3	642.336	0.00097	ETD	68.0204	7079	D111205_MGH_445_OGE08_rafkt_ft8dt_cc_01.RAW
LVGSGLHTVEAAGEAR		Q9Y6C2	3	522.946	-0.00048	ETD	47.676	3275	D111202_MGH_445_OGE05_rafkt_ft8dt_cc_01.RAW
RGPNGEAGSAGPpGPpGLR	P13(Oxidation); P16(Oxidation)	P08123	3	592.632	0.00063	ETD	36.9843	1961	D111205_MGH_445_OGE010_11_rafkt_ft8dt_cc_01.RAW
VVIHFTDGADGDLADLHR		P12111; P12111-4	4	488.498	0.00071	ETD	74.7701	8210	D111202_MGH_445_OGE02_rafkt_ft8dt_cc_01.RAW
VVIHFTDGADGDLADLHR		P12111; P12111-4	4	488.496	-0.0012	ETD	76.806	8560	D111202_MGH_445_OGE02_rafkt_ft8dt_cc_01.RAW
GERGEAGIpGVpGAK	P9(Oxidation); P12(Oxidation)	P02461	3	476.247	-0.00062	ETD	34.4394	2431	D111205_MGH_445_OGE06_rafkt_ft8dt_cc_01.RAW
LQGAHLTSILSHEEQMFVNR		P13611	4	578.299	0.00196	ETD	77.5873	9406	D111205_MGH_445_OGE06_rafkt_ft8dt_cc_01.RAW
RGTELGGAAGQGGHPPGYTSLASR		Q9Y6C2	4	575.039	-0.00086	ETD	46.2802	3304	D111205_MGH_445_OGE010_11_rafkt_ft8dt_cc_01.RAW
RGPnGEAGSAGPpGpPGLR	N4(Deamidated); P13(Oxidation); P15(Oxidation)	P08123	3	592.96	0.00076	ETD	35.8963	2637	D111205_MGH_445_OGE06_rafkt_ft8dt_cc_01.RAW
GLpGVAGAVGEpGPLGIAGPpGAR	P3(Oxidation); P12(Oxidation); P21(Oxidation)	P08123	2	1058.06	-0.00065	CID	67.3877	7771	D111205_MGH_445_OGE06_rafkt_ft8dt_cc_01.RAW
TGPIGPQGApGKpGPDGLR	P10(Oxidation); P13(Oxidation)	P20908	3	601.984	0.00074	ETD	40.9253	2519	D111205_MGH_445_OGE010_11_rafkt_ft8dt_cc_01.RAW
VVIHFTDGADGDLADLHR		P12111; P12111-4	4	488.498	0.00101	ETD	77.6452	8704	D111202_MGH_445_OGE02_rafkt_ft8dt_cc_01.RAW
VAVNDAHLLQYNHR		P17931	4	413.218	-0.00058	ETD	49.105	3533	D111205_MGH_445_OGE09_rafkt_ft8dt_cc_01.RAW
GHNGLqGLpGIAGHHGDQGApGSVGPAGPR	Q6(Deamidated); P9(Oxidation); P21(Oxidation)	P08123	4	701.092	0.00036	ETD	51.0988	4330	D111205_MGH_445_OGE07_rafkt_ft8dt_cc_01.RAW
KLHINHNnLTESVGPLPK	N8(Deamidated)	P51884	4	503.779	0.0009	ETD	49.6532	4279	D111205_MGH_445_OGE08_rafkt_ft8dt_cc_01.RAW
LVGSGLHTVEAAGEAR		Q9Y6C2	3	522.946	-1e-05	ETD	49.3988	3603	D111202_MGH_445_OGE04_rafkt_ft8dt_cc_01.RAW
EVEVDRSETSTSLK		Q99715	3	527.265	-0.00017	ETD	38.3804	2213	D111202_MGH_445_OGE01_rafkt_ft8dt_cc_01.RAW
cGVmASSGLcQSVAAScAR	C1(Carbamidomethyl); M4(Oxidation); C10(Carbamidomethyl); C17(Carbamidomethyl)	P55001	2	994.422	-0.00412	CID	49.6638	3813	D111205_MGH_445_OGE010_11_rafkt_ft8dt_cc_01.RAW
LSIIATDHTYR		P12109	3	430.566	-0.00077	ETD	46.113	3716	D111205_MGH_445_OGE08_rafkt_ft8dt_cc_01.RAW
GLHGEFGLpGpAGPR	P9(Oxidation); P11(Oxidation)	P08123	3	498.589	0.00074	ETD	47.5203	3937	D111205_MGH_445_OGE08_rafkt_ft8dt_cc_01.RAW
GLpGVAGAVGEpGPLGIAGPpGAR	P3(Oxidation); P12(Oxidation); P21(Oxidation)	P08123	2	1058.06	-0.0018	CID	68.2677	7923	D111205_MGH_445_OGE06_rafkt_ft8dt_cc_01.RAW
GLpGVAGAVGEpGPLGIAGPpGAR	P3(Oxidation); P12(Oxidation); P21(Oxidation)	P08123	2	1058.06	-0.00261	CID	70.0472	8211	D111205_MGH_445_OGE06_rafkt_ft8dt_cc_01.RAW
VEFLLNAHSSKDEVQNAVQR		P12111; P12111-4	4	571.797	-0.00045	ETD	57.7237	5094	D111202_MGH_445_OGE05_rafkt_ft8dt_cc_01.RAW
VVIHFTDGADGDLADLHR		P12111; P12111-4	4	488.498	0.00081	ETD	71.3026	7614	D111202_MGH_445_OGE02_rafkt_ft8dt_cc_01.RAW
VVIHFTDGADGDLADLHR		P12111; P12111-4	4	488.499	0.00177	ETD	66.0296	6707	D111202_MGH_445_OGE02_rafkt_ft8dt_cc_01.RAW
LTIGEGqQHHLGGAK	Q7(Deamidated)	P02679	4	387.455	-3e-05	ETD	35.2353	2541	D111205_MGH_445_OGE06_rafkt_ft8dt_cc_01.RAW
VVIHFTDGADGDLADLHR		P12111; P12111-4	4	488.499	0.00145	ETD	75.6667	8365	D111202_MGH_445_OGE02_rafkt_ft8dt_cc_01.RAW
RGPnGEAGSAGPpGPpGLR	N4(Deamidated); P13(Oxidation); P16(Oxidation)	P08123	3	592.959	-0.00019	ETD	38.5451	3020	D111205_MGH_445_OGE06_rafkt_ft8dt_cc_01.RAW
nSFnISNLLVLHLSHNR	N1(Deamidated); N4(Deamidated)	P51888	4	495.764	0.00069	ETD	89.4035	11249	D111205_MGH_445_OGE06_rafkt_ft8dt_cc_01.RAW
IHMDcSnLTALATSKPR	C5(Carbamidomethyl); N7(Deamidated)	Q02817	4	479.739	-9e-05	ETD	61.0438	6023	D111205_MGH_445_OGE08_rafkt_ft8dt_cc_01.RAW
RGPnGEAGSAGPpGPpGLR	N4(Deamidated); P13(Oxidation); P16(Oxidation)	P08123	3	592.961	0.0017	ETD	39.8268	1989	D111202_MGH_445_OGE05_rafkt_ft8dt_cc_01.RAW
ILYHGYSLLYVQGNER		P02462	3	642.336	0.00061	ETD	68.6962	6247	D111205_MGH_445_OGE09_rafkt_ft8dt_cc_01.RAW
cGVMASSGLcQSVAAScAR	C1(Carbamidomethyl); C10(Carbamidomethyl); C17(Carbamidomethyl)	P55001	2	986.43	0.00118	CID	55.4876	4739	D111205_MGH_445_OGE010_11_rafkt_ft8dt_cc_01.RAW
NGETGPQGPPGPTGPGGDK		P02461	3	573.937	0.00067	ETD	36.097	1834	D111202_MGH_445_OGE01_rafkt_ft8dt_cc_01.RAW
LTIGEGQQHHLGGAK		P02679	3	515.942	-0.00059	ETD	35.6291	2178	D111205_MGH_445_OGE08_rafkt_ft8dt_cc_01.RAW
GTVRPANDFNPDADAK		P08133	3	563.273	0.00041	ETD	40.795	2433	D111202_MGH_445_OGE02_rafkt_ft8dt_cc_01.RAW
GnLVSIHNFNINYR	N2(Deamidated)	P13727	3	554.621	0.00268	ETD	71.9392	7674	D111205_MGH_445_OGE08_rafkt_ft8dt_cc_01.RAW
AFLSSHLQDLSTIVR		P39059	3	562.98	0.0023	ETD	77.0799	8456	D111205_MGH_445_OGE08_rafkt_ft8dt_cc_01.RAW
GLKPGVVYEGQLISIQQYGHQEVTR		P02751	4	700.626	0.00094	ETD	69.4989	7304	D111205_MGH_445_OGE08_rafkt_ft8dt_cc_01.RAW
GERGEAGIpGVpGAkGEDGK	P9(Oxidation); P12(Oxidation); K15(Oxidation)	P02461	4	482.988	-0.00012	ETD	36.773	1809	D111202_MGH_445_OGE02_rafkt_ft8dt_cc_01.RAW
LGSFEGLVnLTFIHLQHNR	N9(Deamidated)	P51884	4	549.795	0.00082	ETD	94.669	12042	D111205_MGH_445_OGE06_rafkt_ft8dt_cc_01.RAW
KLDHLHVEVTASNSK		Q86UX2	4	420.227	-0.00144	ETD	36.2129	2257	D111205_MGH_445_OGE08_rafkt_ft8dt_cc_01.RAW
QHVVYGPWNLPQSSYSHLTR		Q16610	4	593.051	0.00061	ETD	67.3819	6625	D111205_MGH_445_OGE010_11_rafkt_ft8dt_cc_01.RAW
GLHGEFGLpGPAGPR	P9(Oxidation)	P08123	3	493.257	0.00074	ETD	52.3106	4690	D111205_MGH_445_OGE08_rafkt_ft8dt_cc_01.RAW
FSGIDEHGHLTIDTELEGR		P14543	4	532.261	0.00173	ETD	65.4123	6602	D111202_MGH_445_OGE02_rafkt_ft8dt_cc_01.RAW
YLYHGQTLETLGGK		Q15582	3	527.276	0.0006	ETD	57.9236	5268	D111205_MGH_445_OGE07_rafkt_ft8dt_cc_01.RAW
VHIHHPPEASVQIHQVAQVR		Q14767	4	571.313	0.00053	ETD	45.1178	2996	D111205_MGH_445_OGE09_rafkt_ft8dt_cc_01.RAW
GKTEQQTADQLLAR		P11047	3	520.278	0.00078	ETD	45.339	4063	D111205_MGH_445_OGE06_rafkt_ft8dt_cc_01.RAW
LGSFEGLVnLTFIHLQHNR	N9(Deamidated)	P51884	4	549.796	0.00118	ETD	93.808	11911	D111205_MGH_445_OGE06_rafkt_ft8dt_cc_01.RAW
RGPnGEAGSAGPpGPpGLR	N4(Deamidated); P13(Oxidation); P16(Oxidation)	P08123	3	592.959	-0.00026	ETD	41.5888	2257	D111202_MGH_445_OGE05_rafkt_ft8dt_cc_01.RAW
GVHnASLALSASIGR	N4(Deamidated)	O15230	2	727.391	-0.00029	CID	55.7123	5211	D111205_MGH_445_OGE08_rafkt_ft8dt_cc_01.RAW
RGPnGEAGSAGPpGpPGLR	N4(Deamidated); P13(Oxidation); P15(Oxidation)	P08123	3	592.96	0.00059	ETD	40.7137	2122	D111202_MGH_445_OGE05_rafkt_ft8dt_cc_01.RAW
RGPnGEAGSAGPpGPpGLR	N4(Deamidated); P13(Oxidation); P16(Oxidation)	P08123	3	592.96	0.00104	ETD	36.7761	2768	D111205_MGH_445_OGE06_rafkt_ft8dt_cc_01.RAW
EHIVDLEMLTVSSIGTFR		Q12805; Q12805-5	2	1024.03	-0.00085	CID	94.3989	11558	D111202_MGH_445_OGE02_rafkt_ft8dt_cc_01.RAW
VVIHFTDGADGDLADLHR		P12111; P12111-4	4	488.498	0.0004	ETD	73.9016	8060	D111202_MGH_445_OGE02_rafkt_ft8dt_cc_01.RAW
VVIHFTDGADGDLADLHR		P12111; P12111-4	4	488.498	0.00085	ETD	67.0602	6266	D111202_MGH_445_OGE03_rafkt_ft8dt_cc_01.RAW
VVIHFTDGADGDLADLHR		P12111; P12111-4	4	488.498	0.00095	ETD	68.6635	7156	D111202_MGH_445_OGE02_rafkt_ft8dt_cc_01.RAW
ISTVELEDFKR		Q9BXN1	3	446.243	0.00085	ETD	54.5648	4766	D111202_MGH_445_OGE02_rafkt_ft8dt_cc_01.RAW
RLDLTYSFLGSQGIGQcYDSSPcER	C17(Carbamidomethyl); C23(Carbamidomethyl)	P98160	3	970.444	-0.00102	CID	81.9331	9444	D111202_MGH_445_OGE02_rafkt_ft8dt_cc_01.RAW
LAGLDAGLHQLHVR		Q9Y240	4	375.717	0.00022	ETD	59.9342	5853	D111205_MGH_445_OGE08_rafkt_ft8dt_cc_01.RAW
VVIHFTDGADGDLADLHR		P12111; P12111-4	4	488.497	0.00031	ETD	66.8709	6851	D111202_MGH_445_OGE02_rafkt_ft8dt_cc_01.RAW
GLpGVAGAVGEPGpLGIAGpPGAR	P3(Oxidation); P14(Oxidation); P20(Oxidation)	P08123	2	1058.06	-0.00383	CID	69.6331	7150	D111202_MGH_445_OGE04_rafkt_ft8dt_cc_01.RAW
VVIHFTDGADGDLADLHR		P12111; P12111-4	4	488.497	-5e-05	ETD	73.0504	7914	D111202_MGH_445_OGE02_rafkt_ft8dt_cc_01.RAW
IIHGNQIATnGVVHVIDR	N10(Deamidated)	Q15063-4; Q15063-3	2	979.03	-0.00401	CID	52.213	5213	D111205_MGH_445_OGE06_rafkt_ft8dt_cc_01.RAW
IIDELNVKPEGTR		P12111; P12111-4	3	495.274	-0.00122	ETD	51.4589	3730	D111202_MGH_445_OGE03_rafkt_ft8dt_cc_01.RAW
YHIGDEILVSGGIGALVR		Q15582	3	623.681	0.00214	ETD	92.7594	11055	D111202_MGH_445_OGE04_rafkt_ft8dt_cc_01.RAW
VGSSGDIALHINPR		P56470	3	479.26	-6e-05	ETD	47.8782	3991	D111205_MGH_445_OGE08_rafkt_ft8dt_cc_01.RAW
GpPGAVGSpGVnGApGEAGR	P2(Oxidation); P9(Oxidation); N12(Deamidated); P15(Oxidation)	P08123	3	584.943	-0.00035	ETD	35.8735	1797	D111202_MGH_445_OGE01_rafkt_ft8dt_cc_01.RAW
YHIGDEILVSGGIGALVR		Q15582	2	935.013	-0.00164	CID	87.7275	10228	D111202_MGH_445_OGE04_rafkt_ft8dt_cc_01.RAW
RPDGEGcVDENEcQTKPGIcENGR	C7(Carbamidomethyl); C13(Carbamidomethyl); C20(Carbamidomethyl)	P35555	4	695.046	-0.00076	ETD	39.0229	2326	D111202_MGH_445_OGE01_rafkt_ft8dt_cc_01.RAW
GLHGEFGLpGPAGPR	P9(Oxidation)	P08123	3	493.257	0.00029	ETD	50.5643	4423	D111205_MGH_445_OGE08_rafkt_ft8dt_cc_01.RAW
ADHHATnGVVHLIDK	N7(Deamidated)	Q15582	4	407.711	0.00042	ETD	44.139	3874	D111205_MGH_445_OGE06_rafkt_ft8dt_cc_01.RAW
GHNGLQGLpGIAGHHGDQGApGSVGPAGPR	P9(Oxidation); P21(Oxidation)	P08123	4	700.847	0.00113	ETD	48.9066	3506	D111205_MGH_445_OGE09_rafkt_ft8dt_cc_01.RAW
LQGAHLTSILSHEEQmFVNR	M16(Oxidation)	P13611	4	582.297	0.0013	ETD	73.6675	8794	D111205_MGH_445_OGE06_rafkt_ft8dt_cc_01.RAW
KGLEQLLVGGSHLK		P12109	4	370.473	0.00073	ETD	59.3633	5667	D111205_MGH_445_OGE12_rafkt_ft8dt_cc_01.RAW
GDKGEpGGPGADGVPGK	P6(Oxidation)	P02461	3	504.242	-0.0006	ETD	29.5966	941	D111202_MGH_445_OGE02_rafkt_ft8dt_cc_01.RAW
GLHGEFGLPGpAGPR	P11(Oxidation)	P08123	3	493.257	0.00057	ETD	51.4397	4557	D111205_MGH_445_OGE08_rafkt_ft8dt_cc_01.RAW
HTSVQTTSSGSGPFTDVR		P02751	3	621.967	0.00069	ETD	43.4814	3765	D111205_MGH_445_OGE06_rafkt_ft8dt_cc_01.RAW
YHIGDEILVSGGIGALVR		Q15582	3	623.681	0.00205	ETD	89.2508	10479	D111202_MGH_445_OGE04_rafkt_ft8dt_cc_01.RAW
VVIHFTDGADGDLADLHR		P12111; P12111-4	4	488.498	0.00072	ETD	86.6733	10249	D111202_MGH_445_OGE02_rafkt_ft8dt_cc_01.RAW
GERGEAGIpGVpGAK	P9(Oxidation); P12(Oxidation)	P02461	3	476.248	-0.00016	ETD	38.7075	2621	D111205_MGH_445_OGE07_rafkt_ft8dt_cc_01.RAW
DLPETLNELHLDHNK		P21810	4	447.729	0.00041	ETD	68.1629	6447	D111202_MGH_445_OGE03_rafkt_ft8dt_cc_01.RAW
FSmLVAAIQSAGLTETLNR	M3(Oxidation)	Q15582	2	1019.53	-0.00089	CID	87.0579	10893	D111205_MGH_445_OGE06_rafkt_ft8dt_cc_01.RAW
LTIGEGQQHHLGGAK		P02679	4	387.208	-0.00062	ETD	35.6364	2179	D111205_MGH_445_OGE08_rafkt_ft8dt_cc_01.RAW
ELVTQQLPHLLK		Q99584	3	473.618	0.00077	ETD	66.5681	6857	D111205_MGH_445_OGE08_rafkt_ft8dt_cc_01.RAW
ILYHGYSLLYVQGNER		P02462	3	642.336	0.001	ETD	68.9223	7216	D111205_MGH_445_OGE08_rafkt_ft8dt_cc_01.RAW
GpPGPQGLpGLAGTAGEpGR	P2(Oxidation); P9(Oxidation); P18(Oxidation)	P02461	3	611.976	0.001	ETD	55.1594	4888	D111205_MGH_445_OGE07_rafkt_ft8dt_cc_01.RAW
GLEQLLVGGSHLK		P12109	3	450.93	0.00095	ETD	70.3052	7430	D111205_MGH_445_OGE08_rafkt_ft8dt_cc_01.RAW
HRHPDEAAFFDTASTGK		P02671	4	472.475	0.00028	ETD	45.2984	2865	D111202_MGH_445_OGE05_rafkt_ft8dt_cc_01.RAW
SGDRGESGPAGPAGApGPAGSR	P16(Oxidation)	P02461	3	641.968	-0.00027	ETD	32.4965	1092	D111202_MGH_445_OGE05_rafkt_ft8dt_cc_01.RAW
GLpGVAGAVGEpGPLGIAGpPGAR	P3(Oxidation); P12(Oxidation); P20(Oxidation)	P08123	2	1058.06	0.00117	CID	70.5719	7000	D111205_MGH_445_OGE07_rafkt_ft8dt_cc_01.RAW
LSGVQDGHQDISLLYTEPGAGQTHTAASFR		P39060	4	789.886	-0.00297	ETD	67.6447	6798	D111202_MGH_445_OGE04_rafkt_ft8dt_cc_01.RAW
PGVHETLNEIQHQLQLLDTR		Q9Y6C2	2	1171.11	-0.00267	CID	90.326	10656	D111202_MGH_445_OGE04_rafkt_ft8dt_cc_01.RAW
GLHGEFGLpGPAGPR	P9(Oxidation)	P08123	3	493.257	0.0004	ETD	53.1523	4815	D111205_MGH_445_OGE08_rafkt_ft8dt_cc_01.RAW
LNLSPHGTFLGFVK		O75888	3	510.621	0.00012	ETD	75.8054	8335	D111205_MGH_445_OGE12_rafkt_ft8dt_cc_01.RAW
YTAILNQIPSHSSSIR		Q05707	3	596.32	0.00077	ETD	58.0926	5134	D111205_MGH_445_OGE010_11_rafkt_ft8dt_cc_01.RAW
LHINHNnLTESVGPLPK	N7(Deamidated)	P51884	4	471.754	-0.00048	ETD	52.6968	5296	D111205_MGH_445_OGE06_rafkt_ft8dt_cc_01.RAW
GLHGEFGLpGpAGPR	P9(Oxidation); P11(Oxidation)	P08123	3	498.59	0.00183	ETD	49.2647	4034	D111205_MGH_445_OGE12_rafkt_ft8dt_cc_01.RAW
VVIHFTDGADGDLADLHR		P12111; P12111-4	4	488.498	0.00109	ETD	70.4536	7470	D111202_MGH_445_OGE02_rafkt_ft8dt_cc_01.RAW
GPMVSAQESQAQAILQQAR		P20908	2	1007.01	-0.0027	CID	66.8881	7684	D111205_MGH_445_OGE06_rafkt_ft8dt_cc_01.RAW
GTVHFAVVITDGHVTGSPcGGIK	C19(Carbamidomethyl)	P12110	4	578.05	0.00207	ETD	63.912	5573	D111205_MGH_445_OGE09_rafkt_ft8dt_cc_01.RAW
KGLEQLLVGGSHLK		P12109	3	493.629	0.00092	ETD	59.266	5651	D111205_MGH_445_OGE12_rafkt_ft8dt_cc_01.RAW
GpPGPQGLpGLAGTAGEpGR	P2(Oxidation); P9(Oxidation); P18(Oxidation)	P02461	3	611.975	0.00049	ETD	52.3509	5237	D111205_MGH_445_OGE06_rafkt_ft8dt_cc_01.RAW
VPGVGLpGVYPGGVLPGAR	P7(Oxidation)	P15502	3	593.337	-0.00022	ETD	74.9749	8205	D111205_MGH_445_OGE12_rafkt_ft8dt_cc_01.RAW
YLSDHSFLVSQGDR		P04275	3	541.93	-0.00022	ETD	56.8795	4903	D111202_MGH_445_OGE04_rafkt_ft8dt_cc_01.RAW
RGTELGGAAGQGGHPPGYTSLASR		Q9Y6C2	4	575.04	0.00041	ETD	46.2196	3570	D111205_MGH_445_OGE12_rafkt_ft8dt_cc_01.RAW
GSFIcHcDmGYSGK	C5(Carbamidomethyl); C7(Carbamidomethyl); M9(Oxidation)	P35555	2	817.819	-0.00403	CID	40.5171	2859	D111205_MGH_445_OGE08_rafkt_ft8dt_cc_01.RAW
YHIGDEILVSGGIGALVR		Q15582	2	935.013	-0.0019	CID	93.2633	11138	D111202_MGH_445_OGE04_rafkt_ft8dt_cc_01.RAW
QAGLGnHLSGSER	N6(Deamidated)	Q15582	3	442.885	-4e-05	ETD	37.8682	1767	D111202_MGH_445_OGE04_rafkt_ft8dt_cc_01.RAW
NNVEQVccSFEcQPAR	C7(Carbamidomethyl); C8(Carbamidomethyl); C12(Carbamidomethyl)	P12109	3	666.611	-0.00233	CID	52.784	4464	D111202_MGH_445_OGE02_rafkt_ft8dt_cc_01.RAW
RGEQcVDIDEcTIPPYcHQR	C5(Carbamidomethyl); C11(Carbamidomethyl); C17(Carbamidomethyl)	Q12805	4	634.031	0.00055	ETD	56.9237	4618	D111202_MGH_445_OGE03_rafkt_ft8dt_cc_01.RAW
GAQGPAGpAGPpGLIGEQGISGPR	P8(Oxidation); P12(Oxidation)	P12111; P12111-4	2	1087.05	-0.00228	CID	57.2048	6039	D111205_MGH_445_OGE06_rafkt_ft8dt_cc_01.RAW
SLQTFSQAWFTcR	C12(Carbamidomethyl)	P13727	3	544.592	-0.00031	ETD	82.8808	9430	D111205_MGH_445_OGE12_rafkt_ft8dt_cc_01.RAW
VIHLQFNNIASITDDTFcK	C18(Carbamidomethyl)	P20774	2	1118.56	0.0022	CID	89.726	10557	D111202_MGH_445_OGE04_rafkt_ft8dt_cc_01.RAW
HQLYIDETVNSNIPTNLR		P02675	2	1064.04	-0.00392	CID	68.2353	6459	D111202_MGH_445_OGE03_rafkt_ft8dt_cc_01.RAW
RGQPFWLTLHFEGR		P21980	3	581.974	-0.0002	ETD	77.5001	8601	D111205_MGH_445_OGE12_rafkt_ft8dt_cc_01.RAW
ADHHATnGVVHLIDK	N7(Deamidated)	Q15582	4	407.71	-0.00047	ETD	39.0667	3095	D111205_MGH_445_OGE06_rafkt_ft8dt_cc_01.RAW
KGGETSEMYLIQPDSSVKPYR		P02675	4	597.049	0.00013	ETD	57.4038	5035	D111202_MGH_445_OGE05_rafkt_ft8dt_cc_01.RAW
VVIHFTDGADGDLADLHR		P12111; P12111-4	4	488.499	0.00181	ETD	88.469	10554	D111202_MGH_445_OGE02_rafkt_ft8dt_cc_01.RAW
VVIHFTDGADGDLADLHR		P12111; P12111-4	4	488.498	0.00095	ETD	81.1159	9305	D111202_MGH_445_OGE02_rafkt_ft8dt_cc_01.RAW
RHEEGHmLncTcFGQGR	M7(Oxidation); N9(Deamidated); C10(Carbamidomethyl); C12(Carbamidomethyl)	P02751	4	527.223	-0.00034	ETD	41.504	3459	D111205_MGH_445_OGE06_rafkt_ft8dt_cc_01.RAW
RLHTVHLYNNALER		Q7Z5L7	4	434.739	-0.00014	ETD	43.9278	2959	D111205_MGH_445_OGE010_11_rafkt_ft8dt_cc_01.RAW
YGDNNHSQGVNWFHWK		P24821	4	497.976	0.00124	ETD	65.6681	6721	D111205_MGH_445_OGE08_rafkt_ft8dt_cc_01.RAW
GERGEAGIpGVpGAK	P9(Oxidation); P12(Oxidation)	P02461	3	476.248	0.00023	ETD	33.5717	2309	D111205_MGH_445_OGE06_rafkt_ft8dt_cc_01.RAW
DLPETLNELHLDHNK		P21810	4	447.729	0.00066	ETD	65.7307	6655	D111202_MGH_445_OGE02_rafkt_ft8dt_cc_01.RAW
ADHHATnGVVHLIDK	N7(Deamidated)	Q15582	4	407.71	7e-05	ETD	39.9263	3218	D111205_MGH_445_OGE06_rafkt_ft8dt_cc_01.RAW
AHYGGFTVQNEANK		P02675	2	768.363	-0.00279	CID	41.495	3007	D111205_MGH_445_OGE08_rafkt_ft8dt_cc_01.RAW
GNLVSIHNFNINYR		P13727	3	554.292	0.00201	ETD	67.7446	7050	D111205_MGH_445_OGE12_rafkt_ft8dt_cc_01.RAW
RLGALnSSLQLLEDR	N6(Deamidated)	Q9Y6C2	3	562.644	0.00018	ETD	78.304	8816	D111202_MGH_445_OGE02_rafkt_ft8dt_cc_01.RAW
GHNGLQGLpGIAGHHGDQGApGSVGPAGPR	P9(Oxidation); P21(Oxidation)	P08123	4	700.846	0.00034	ETD	48.0505	3391	D111205_MGH_445_OGE09_rafkt_ft8dt_cc_01.RAW
LGLSFNSISAVDnGSLANTPHLR	N13(Deamidated)	P07585	4	596.812	0.00193	ETD	81.2901	9170	D111202_MGH_445_OGE04_rafkt_ft8dt_cc_01.RAW
VILGAHQEVNLEPHVQEIEVSR		P00747	4	624.836	0.00079	ETD	67.0383	6263	D111202_MGH_445_OGE03_rafkt_ft8dt_cc_01.RAW
DFQPVLHLVALNSPLSGGmR	M19(Oxidation)	P39060	2	1084.07	-0.00268	CID	88.5799	10122	D111205_MGH_445_OGE08_rafkt_ft8dt_cc_01.RAW
ELLREETGAALKPR		P39060	4	396.479	0.00095	ETD	43.6715	3795	D111205_MGH_445_OGE06_rafkt_ft8dt_cc_01.RAW
GTVHFAVVITDGHVTGSPcGGIK	C19(Carbamidomethyl)	P12110	2	1155.09	-0.00299	CID	63.9182	5574	D111205_MGH_445_OGE09_rafkt_ft8dt_cc_01.RAW
GAQGPAGPAGPpGLIGEQGISGPR	P12(Oxidation)	P12111; P12111-4	2	1079.05	-0.00455	CID	59.077	6358	D111205_MGH_445_OGE06_rafkt_ft8dt_cc_01.RAW
PALHLAALNmPFSGDIR	M10(Oxidation)	P39059	2	919.984	0.00101	CID	72.7288	7796	D111205_MGH_445_OGE08_rafkt_ft8dt_cc_01.RAW
TLFELAAESDVSTAIDLFR		Q15582	2	1049.54	-0.00281	CID	104.435	12614	D111205_MGH_445_OGE12_rafkt_ft8dt_cc_01.RAW
SVGRDEREDITHTYK		P21980	4	452.225	4e-05	ETD	37.1656	1612	D111202_MGH_445_OGE05_rafkt_ft8dt_cc_01.RAW
mKPLDGSALYTGSALDFVR	M1(Oxidation)	P12111; P12111-4	2	1029.02	-0.00269	CID	77.786	8708	D111202_MGH_445_OGE05_rafkt_ft8dt_cc_01.RAW
DLPETLNELHLDHNK		P21810	4	447.73	0.00122	ETD	66.5591	6797	D111202_MGH_445_OGE02_rafkt_ft8dt_cc_01.RAW
YSFcTDHTVLVQTR	C4(Carbamidomethyl)	P02751	3	576.279	0.00072	ETD	56.4802	5327	D111205_MGH_445_OGE08_rafkt_ft8dt_cc_01.RAW
VIHLQFNNIASITDDTFcK	C18(Carbamidomethyl)	P20774	2	1118.55	-0.00268	CID	87.5688	10201	D111202_MGH_445_OGE04_rafkt_ft8dt_cc_01.RAW
LGLSFNSISAVDnGSLANTPHLR	N13(Deamidated)	P07585	4	596.811	0.00017	ETD	83.1495	9631	D111202_MGH_445_OGE05_rafkt_ft8dt_cc_01.RAW
DGTHVVENVDATHIGK		P00488	4	423.713	-0.00076	ETD	45.8766	3005	D111202_MGH_445_OGE04_rafkt_ft8dt_cc_01.RAW
RLDVVAGSVTVLSGR		Q9Y6C2	3	510.299	0.00057	ETD	63.8042	6052	D111205_MGH_445_OGE010_11_rafkt_ft8dt_cc_01.RAW
KITHNPFGPGQFFDLSIR		P56470	4	519.278	0.00105	ETD	79.5948	8928	D111205_MGH_445_OGE12_rafkt_ft8dt_cc_01.RAW
RnFTAADWGQSR	N2(Deamidated)	P12109	3	470.557	0.00028	ETD	50.6413	3816	D111202_MGH_445_OGE04_rafkt_ft8dt_cc_01.RAW
GHEHSIQFAEMk	K12(Oxidation)	P24821	4	358.167	-0.00119	ETD	15.0167	3	D111205_MGH_445_OGE06_rafkt_ft8dt_cc_01.RAW
PAQGVVTTLENVSPPR		P02751	2	832.95	-0.00224	CID	65.7286	6730	D111205_MGH_445_OGE08_rafkt_ft8dt_cc_01.RAW
GPmVSAQESQAQAILQQAR	M3(Oxidation)	P20908	2	1015.01	-0.00237	CID	64.1827	7229	D111205_MGH_445_OGE06_rafkt_ft8dt_cc_01.RAW
GWGHQcELcPLPGTAQYK	C6(Carbamidomethyl); C9(Carbamidomethyl)	P35556	2	1051.48	-0.00246	CID	59.7859	5829	D111205_MGH_445_OGE08_rafkt_ft8dt_cc_01.RAW
RFnGSVSFFR	N3(Deamidated)	P55083	3	406.541	0.00102	ETD	61.7736	5727	D111205_MGH_445_OGE010_11_rafkt_ft8dt_cc_01.RAW
LSLEGDHSTPPSAYGSVK		P07355	3	615.639	-7e-05	ETD	52.6717	4170	D111202_MGH_445_OGE04_rafkt_ft8dt_cc_01.RAW
RVQIALAQYSGDPR		Q99715	3	525.287	0.00061	ETD	52.6539	4272	D111205_MGH_445_OGE010_11_rafkt_ft8dt_cc_01.RAW
VVIHFTDGADGDLADLHR		P12111; P12111-4	4	488.498	0.00036	ETD	77.2183	8630	D111202_MGH_445_OGE02_rafkt_ft8dt_cc_01.RAW
AFLSSHLQDLSTIVR		P39059	2	843.963	0.00081	CID	77.0864	8457	D111205_MGH_445_OGE08_rafkt_ft8dt_cc_01.RAW
YGAAGLGGVLGGAGQFPLGGVAAR		P15502	3	706.046	-0.00197	CID	87.3872	9751	D111205_MGH_445_OGE010_11_rafkt_ft8dt_cc_01.RAW
SLQWMAGGTFTGEALQYTR		P12109	2	1059.01	-0.00382	CID	91.7722	11070	D111202_MGH_445_OGE05_rafkt_ft8dt_cc_01.RAW
GLpGVAGAVGEpGPLGIAGPpGAR	P3(Oxidation); P12(Oxidation); P21(Oxidation)	P08123	2	1058.06	-0.00483	CID	70.2921	6476	D111205_MGH_445_OGE09_rafkt_ft8dt_cc_01.RAW
VTWHPLSADEGLHK		Q05707	4	398.207	0.00015	ETD	53.2642	4628	D111205_MGH_445_OGE07_rafkt_ft8dt_cc_01.RAW
LSDGVFKPDTFHGLK		P51888	4	415.974	0.00077	ETD	58.1983	5587	D111205_MGH_445_OGE08_rafkt_ft8dt_cc_01.RAW
KIEDELITFVcETASATcPVVHK	C11(Carbamidomethyl); C18(Carbamidomethyl)	Q05707	2	1324.16	-0.00389	CID	96.1688	10887	D111202_MGH_445_OGE03_rafkt_ft8dt_cc_01.RAW
LSDGVFKPDTFHGLK		P51888	3	554.295	0.00074	ETD	58.2044	5588	D111205_MGH_445_OGE08_rafkt_ft8dt_cc_01.RAW
GFSLYTGSSGALSpGGPQAQIAPR	P14(Oxidation)	Q9Y6C2	2	1168.08	-0.00504	CID	70.5415	7505	D111205_MGH_445_OGE12_rafkt_ft8dt_cc_01.RAW
RpMKDETHFEVVESGR	P2(Oxidation)	P04275	4	483.985	-0.00082	ETD	39.2134	1902	D111202_MGH_445_OGE05_rafkt_ft8dt_cc_01.RAW
QVQFSEEHWVHESGR		P98160	3	618.957	0.00115	ETD	53.0069	4224	D111202_MGH_445_OGE04_rafkt_ft8dt_cc_01.RAW
MHLLEETTVR		P22105-1	3	410.217	-0.00013	ETD	50.5811	3805	D111202_MGH_445_OGE04_rafkt_ft8dt_cc_01.RAW
LRDVTHSTMNVFWEPVPGK		Q99715	4	554.036	0.00148	ETD	68.3138	7126	D111205_MGH_445_OGE08_rafkt_ft8dt_cc_01.RAW
VPGDQTSTIIQELEPGVEYFIR		P24821	4	623.574	0.00117	ETD	103.989	14062	D111202_MGH_445_OGE01_rafkt_ft8dt_cc_01.RAW
IIHGNQIATnGVVHVIDR	N10(Deamidated)	Q15063-4; Q15063-3	4	490.02	-0.00055	ETD	52.1388	5201	D111205_MGH_445_OGE06_rafkt_ft8dt_cc_01.RAW
IQccTSTVNQAQVWIGGNLR	C3(Carbamidomethyl); C4(Carbamidomethyl)	Q9Y2Y8	3	769.043	-0.00102	CID	73.9431	8045	D111205_MGH_445_OGE12_rafkt_ft8dt_cc_01.RAW
GLpGVAGAVGEPGpLGIAGpPGAR	P3(Oxidation); P14(Oxidation); P20(Oxidation)	P08123	2	1058.06	-0.00099	CID	69.1523	8067	D111205_MGH_445_OGE06_rafkt_ft8dt_cc_01.RAW
MASVGLSDIAMDTTVTHATSHGR		P98160	4	590.285	0.00026	ETD	63.3976	7090	D111205_MGH_445_OGE06_rafkt_ft8dt_cc_01.RAW
AcNLDVILGFDGSR	C2(Carbamidomethyl)	P12111; P12111-4	2	768.878	0.00015	CID	82.381	10222	D111202_MGH_445_OGE01_rafkt_ft8dt_cc_01.RAW
KLNNLTFLYLDHNALESVPLNLPESLR		P20774	4	781.678	0.00119	ETD	99.5998	12336	D111202_MGH_445_OGE05_rafkt_ft8dt_cc_01.RAW
AcNLDVILGFDGSR	C2(Carbamidomethyl)	P12111; P12111-4	2	768.878	0.00078	CID	80.6749	9914	D111202_MGH_445_OGE01_rafkt_ft8dt_cc_01.RAW
GApGPDGNnGAQGPpGPQGVQGGK	P3(Oxidation); N9(Deamidated); P15(Oxidation)	P08123	3	716.331	0.00085	CID	36.4786	1896	D111202_MGH_445_OGE01_rafkt_ft8dt_cc_01.RAW
EAVIAQISSHVK		O14672	3	427.911	0.00039	ETD	52.9733	4790	D111205_MGH_445_OGE08_rafkt_ft8dt_cc_01.RAW
PSDAGTYVcLAQNALGTAQK	C9(Carbamidomethyl)	P98160	2	1033	-0.00294	CID	77.9615	8588	D111205_MGH_445_OGE08_rafkt_ft8dt_cc_01.RAW
EASITVSVLHGTHSGPSYTPVPGSTR		P98160	4	660.087	-0.00049	ETD	59.0515	5719	D111205_MGH_445_OGE08_rafkt_ft8dt_cc_01.RAW
GVDEVTIVNILTNR		P07355	3	514.955	0.00054	ETD	90.4817	11682	D111202_MGH_445_OGE01_rafkt_ft8dt_cc_01.RAW
TRPEFYLNSYmNK	M11(Oxidation)	P12111; P12111-4	2	839.898	-0.00057	CID	53.5676	4425	D111205_MGH_445_OGE010_11_rafkt_ft8dt_cc_01.RAW
GERGPpGESGAAGPTGPIGSR	P6(Oxidation)	P08123	3	641.648	-0.00083	ETD	34.4466	2432	D111205_MGH_445_OGE06_rafkt_ft8dt_cc_01.RAW
LKDEGVELFAIGIK		Q99715	3	511.297	0.0012	ETD	76.8381	8565	D111202_MGH_445_OGE02_rafkt_ft8dt_cc_01.RAW
YLYHGQTLETLGGKK		Q15582	4	427.733	0.00044	ETD	50.777	3982	D111205_MGH_445_OGE010_11_rafkt_ft8dt_cc_01.RAW
MELERPGGnEITR	N9(Deamidated)	P02671	3	501.58	-2e-05	ETD	46.8133	3713	D111202_MGH_445_OGE01_rafkt_ft8dt_cc_01.RAW
FLHPQGSLTIQHATQR		Q9NR99	4	459.248	-0.00014	ETD	48.4231	3901	D111205_MGH_445_OGE12_rafkt_ft8dt_cc_01.RAW
IAPAVVHIELFLR		P83110	3	493.302	0.00075	ETD	83.6637	9426	D111205_MGH_445_OGE08_rafkt_ft8dt_cc_01.RAW
DGVPGGPGETGKnGGFGR	N13(Deamidated)	P12111; P12111-4	3	553.93	0.0009	ETD	42.0779	2860	D111202_MGH_445_OGE01_rafkt_ft8dt_cc_01.RAW
YAPISGGDHAEVDVPK		P24821	2	827.903	-0.00444	CID	47.8716	3616	D111202_MGH_445_OGE02_rafkt_ft8dt_cc_01.RAW
IFASQASGFSDALTGmVK	M16(Oxidation)	Q05707	2	923.451	-0.00535	CID	71.4515	8436	D111205_MGH_445_OGE06_rafkt_ft8dt_cc_01.RAW
NLMQLNLAHNILR		P51888	3	517.293	0.00018	ETD	75.7168	8321	D111205_MGH_445_OGE12_rafkt_ft8dt_cc_01.RAW
PAQGVVTTLENVSPPR		P02751	2	832.951	-0.00099	CID	65.4995	6521	D111202_MGH_445_OGE05_rafkt_ft8dt_cc_01.RAW
SHLYGITAVYPYcPTGR	C13(Carbamidomethyl)	Q14112	2	977.974	-0.00389	CID	65.8957	6384	D111205_MGH_445_OGE010_11_rafkt_ft8dt_cc_01.RAW
GPnGDAGRpGEpGLMGPR	N3(Deamidated); P9(Oxidation); P12(Oxidation)	P08123	3	589.941	0.00013	ETD	39.664	2433	D111202_MGH_445_OGE01_rafkt_ft8dt_cc_01.RAW
IAHVELADAGQYR		P98160	3	481.584	6e-05	ETD	50.659	3819	D111202_MGH_445_OGE04_rafkt_ft8dt_cc_01.RAW
SLQGDKLEVSLK		Q15582	3	439.585	-0.00018	ETD	49.7235	3649	D111202_MGH_445_OGE05_rafkt_ft8dt_cc_01.RAW
YHIGDEILVSGGIGALVR		Q15582	2	935.013	-0.00195	CID	89.4814	10516	D111202_MGH_445_OGE04_rafkt_ft8dt_cc_01.RAW
NLQVYnATSNSLTVK	N6(Deamidated)	Q99715	2	826.925	-0.00301	CID	61.8118	5784	D111202_MGH_445_OGE04_rafkt_ft8dt_cc_01.RAW
NADPAELEQIVLSPAFILAAESLPK		P12111; P12111-4	3	879.476	-0.00116	CID	106.536	14522	D111202_MGH_445_OGE01_rafkt_ft8dt_cc_01.RAW
RGPNGEAGSAGPpGPpGLR	P13(Oxidation); P16(Oxidation)	P08123	3	592.631	0.00055	ETD	36.6613	2141	D111205_MGH_445_OGE12_rafkt_ft8dt_cc_01.RAW
GLpGVAGAVGEpGPLGIAGpPGAR	P3(Oxidation); P12(Oxidation); P20(Oxidation)	P08123	2	1058.07	0.00214	CID	69.9928	7334	D111202_MGH_445_OGE05_rafkt_ft8dt_cc_01.RAW
VVIHFTDGADGDLADLHR		P12111; P12111-4	4	488.498	0.0009	ETD	69.6022	7323	D111202_MGH_445_OGE02_rafkt_ft8dt_cc_01.RAW
EFTRPEEIIFLR		P23142	3	517.285	0.00141	ETD	76.3167	8476	D111202_MGH_445_OGE02_rafkt_ft8dt_cc_01.RAW
LYIFQASPADAGQYVcR	C16(Carbamidomethyl)	P98160	2	979.971	-0.00411	CID	75.0951	9020	D111205_MGH_445_OGE06_rafkt_ft8dt_cc_01.RAW
GPPGVnGTQGFQGcpGQR	N6(Deamidated); C14(Carbamidomethyl); P15(Oxidation)	P12111; P12111-4	2	915.91	-0.00282	CID	43.5132	3770	D111205_MGH_445_OGE06_rafkt_ft8dt_cc_01.RAW
IHLISTQSAIPYALR		P02679	3	561.658	0.00025	ETD	69.8209	7029	D111205_MGH_445_OGE010_11_rafkt_ft8dt_cc_01.RAW
IEDGVPQHLVLVLGGK		P12111; P12111-4	3	558.658	1e-05	ETD	75.1498	8115	D111202_MGH_445_OGE04_rafkt_ft8dt_cc_01.RAW
GFSGLDGAkGDAGPAGPK	K9(Oxidation)	P02452	3	539.933	-0.00033	ETD	45.024	2819	D111202_MGH_445_OGE05_rafkt_ft8dt_cc_01.RAW
IEWHLNAFSTK		Q05707	3	449.235	0.00057	ETD	66.9121	6913	D111205_MGH_445_OGE08_rafkt_ft8dt_cc_01.RAW
VIHLQFNNIASITDDTFcK	C18(Carbamidomethyl)	P20774	2	1118.55	-0.00279	CID	86.7149	10059	D111202_MGH_445_OGE04_rafkt_ft8dt_cc_01.RAW
GPHLVQSDGTVPFWAHAGNAIPSSDQIR		P49257	4	740.12	-0.0014	ETD	71.3464	8418	D111205_MGH_445_OGE06_rafkt_ft8dt_cc_01.RAW
GAAGEpGRDGVpGGPGMR	P6(Oxidation); P12(Oxidation)	P02461	3	557.261	-0.00062	ETD	18.2208	411	D111205_MGH_445_OGE06_rafkt_ft8dt_cc_01.RAW
PAQGVVTTLENVSPPR		P02751	2	832.949	-0.00338	CID	64.5794	7297	D111205_MGH_445_OGE06_rafkt_ft8dt_cc_01.RAW
KGLEQLLVGGSHLK		P12109	4	370.473	0.00063	ETD	60.1328	5455	D111205_MGH_445_OGE010_11_rafkt_ft8dt_cc_01.RAW
GNLVSIHnFNINYR	N8(Deamidated)	P13727	3	554.618	0.0001	ETD	70.0236	7387	D111205_MGH_445_OGE08_rafkt_ft8dt_cc_01.RAW
YHIGDEILVSGGIGALVR		Q15582	2	935.016	0.00135	CID	86.8662	10084	D111202_MGH_445_OGE04_rafkt_ft8dt_cc_01.RAW
VIHDVcRnGEcVNDR	C6(Carbamidomethyl); N8(Deamidated); C11(Carbamidomethyl)	P35555	3	615.278	0.00054	ETD	35.2212	1579	D111202_MGH_445_OGE02_rafkt_ft8dt_cc_01.RAW
YHIGDEILVSGGIGALVR		Q15582	2	935.015	2e-05	CID	85.9935	9940	D111202_MGH_445_OGE04_rafkt_ft8dt_cc_01.RAW
GAQGPAGPAGPPGLIGEQGISGPR		P12111; P12111-4	2	1071.06	-0.00241	CID	62.7029	6971	D111205_MGH_445_OGE06_rafkt_ft8dt_cc_01.RAW
DGVPGGPGETGKnGGFGR	N13(Deamidated)	P12111; P12111-4	3	553.93	0.00066	ETD	42.9207	3008	D111202_MGH_445_OGE01_rafkt_ft8dt_cc_01.RAW
HTQVcInGQcAGSIcEK	C5(Carbamidomethyl); N7(Deamidated); C10(Carbamidomethyl); C15(Carbamidomethyl)	O14672	3	654.952	-0.00124	CID	46.6095	2986	D111202_MGH_445_OGE03_rafkt_ft8dt_cc_01.RAW
GSpGPQGVkGESGKPGAnGLSGER	P3(Oxidation); K9(Oxidation); N18(Deamidated)	P02461	4	564.776	-0.00051	ETD	20.0305	644	D111205_MGH_445_OGE06_rafkt_ft8dt_cc_01.RAW
YLLSAVLTGHR		Q9Y6C2	3	410.573	0.00117	ETD	67.2462	6970	D111205_MGH_445_OGE12_rafkt_ft8dt_cc_01.RAW
NSITLTNLTPGTEYVVSIVALNGR		P02751	2	1266.68	-0.00705	CID	102.295	12559	D111202_MGH_445_OGE04_rafkt_ft8dt_cc_01.RAW
VKWDISDSDVQQFR		Q05707	3	574.954	0.00145	ETD	66.9752	6869	D111202_MGH_445_OGE02_rafkt_ft8dt_cc_01.RAW
KGGETSEMYLIQPDSSVKPYR		P02675	4	597.051	0.0012	ETD	56.9189	5991	D111205_MGH_445_OGE06_rafkt_ft8dt_cc_01.RAW
LFYADHPFIFLVR		P50454	3	546.633	8e-05	ETD	89.5254	10256	D111205_MGH_445_OGE08_rafkt_ft8dt_cc_01.RAW
GNLVSIHNFnINYR	N10(Deamidated)	P13727	3	554.619	0.0012	ETD	67.304	6972	D111205_MGH_445_OGE08_rafkt_ft8dt_cc_01.RAW
LSAEDLVLEGAGLR		P11047	3	481.6	0.00044	ETD	83.9927	10517	D111202_MGH_445_OGE01_rafkt_ft8dt_cc_01.RAW
AFEHLTNLNYLYLANNK		Q7Z5L7	2	1019.52	0.00109	CID	76.5177	8373	D111205_MGH_445_OGE08_rafkt_ft8dt_cc_01.RAW
LLLFSDGNSQGATPAAIEK		P12109	2	966.505	-0.00251	CID	72.0592	8358	D111202_MGH_445_OGE01_rafkt_ft8dt_cc_01.RAW
IIDELNVKPEGTR		P12111; P12111-4	3	495.275	-0.00063	ETD	47.8203	3607	D111202_MGH_445_OGE02_rafkt_ft8dt_cc_01.RAW
YRLnYSLPTGQWVGVQLPR	N4(Deamidated)	P24821	2	1124.59	-0.00262	CID	85.0349	9395	D111205_MGH_445_OGE010_11_rafkt_ft8dt_cc_01.RAW
GHEHSIQFAEMk	K12(Oxidation)	P24821	3	477.221	-0.00113	ETD	15.0098	2	D111205_MGH_445_OGE06_rafkt_ft8dt_cc_01.RAW
INLGFNSIQALSETSFAGLTK		Q9NR99	2	1106.08	-0.00276	CID	99.2334	12719	D111205_MGH_445_OGE06_rafkt_ft8dt_cc_01.RAW
GPnGDAGRpGEpGLMGPR	N3(Deamidated); P9(Oxidation); P12(Oxidation)	P08123	3	589.941	0.00016	ETD	39.4259	2211	D111202_MGH_445_OGE02_rafkt_ft8dt_cc_01.RAW
HQLYIDETVnSNIPTNLR	N10(Deamidated)	P02675	2	1064.53	-0.00417	CID	66.6702	6816	D111202_MGH_445_OGE02_rafkt_ft8dt_cc_01.RAW
TPTQEQLLAAAmAAAR	M12(Oxidation)	Q8IUX7	2	829.932	0.00164	CID	73.1439	7895	D111202_MGH_445_OGE05_rafkt_ft8dt_cc_01.RAW
GEpGLRGEIGNpGR	P3(Oxidation); P12(Oxidation)	P08123	3	480.911	-0.00028	ETD	27.1558	1464	D111205_MGH_445_OGE06_rafkt_ft8dt_cc_01.RAW
LWYENPGVFSPAQLTQIK		Q92626	2	1046.05	-0.00355	CID	90.2462	11377	D111205_MGH_445_OGE06_rafkt_ft8dt_cc_01.RAW
LQQEATEHATESEER		Q9Y6C2	3	586.603	0.00027	ETD	31.9168	1194	D111202_MGH_445_OGE01_rafkt_ft8dt_cc_01.RAW
IIHGNQIATNGVVHVIDR		Q15063-4; Q15063-3	4	489.776	0.00115	ETD	54.0915	4958	D111205_MGH_445_OGE08_rafkt_ft8dt_cc_01.RAW
VFSVAITPDHLEPR		P12109	3	527.62	0.00059	ETD	66.0123	6510	D111202_MGH_445_OGE04_rafkt_ft8dt_cc_01.RAW
PALHLAALNMpFSGDIR	P11(Oxidation)	P39059	3	613.659	0.0016	ETD	73.9388	6994	D111205_MGH_445_OGE09_rafkt_ft8dt_cc_01.RAW
GFSLYTGSSGALSPGGPQAQIAPR		Q9Y6C2	2	1160.09	-0.00338	CID	72.6731	7484	D111205_MGH_445_OGE010_11_rafkt_ft8dt_cc_01.RAW
RGPnGEAGSAGPpGpPGLR	N4(Deamidated); P13(Oxidation); P15(Oxidation)	P08123	3	592.961	0.00162	ETD	38.9369	1863	D111202_MGH_445_OGE05_rafkt_ft8dt_cc_01.RAW
QINVGNALEYVSR		P12111; P12111-4	3	488.26	0.00053	ETD	73.6877	7990	D111202_MGH_445_OGE05_rafkt_ft8dt_cc_01.RAW
AHLVAVFNEYQR		P50995	3	482.922	0.00072	ETD	56.493	5329	D111205_MGH_445_OGE08_rafkt_ft8dt_cc_01.RAW
LKDEGVELFAIGIK		Q99715	3	511.297	0.00081	ETD	77.6784	8709	D111202_MGH_445_OGE02_rafkt_ft8dt_cc_01.RAW
AATPYTVSIYGVIQGYR		P24821	3	620.328	0.00037	ETD	85.0867	9403	D111205_MGH_445_OGE010_11_rafkt_ft8dt_cc_01.RAW
LSLEGDHSTPPSAYGSVK		P07355	3	615.638	-0.00063	ETD	51.7959	4026	D111202_MGH_445_OGE04_rafkt_ft8dt_cc_01.RAW
HPPEASVQIHQVSR		Q14766-4; Q14766	3	528.946	-0.00038	ETD	35.898	2214	D111205_MGH_445_OGE08_rafkt_ft8dt_cc_01.RAW
EATIPGHLNSYTIK		P02751	3	515.276	0.00103	ETD	53.9167	4931	D111205_MGH_445_OGE08_rafkt_ft8dt_cc_01.RAW
RAYFnGQSFIASIQK	N5(Deamidated)	Q16363	3	577.634	4e-05	ETD	72.4665	7452	D111205_MGH_445_OGE010_11_rafkt_ft8dt_cc_01.RAW
VYANGQHLFDFAHR		P56470	4	419.459	-0.00011	ETD	61.3274	5207	D111205_MGH_445_OGE09_rafkt_ft8dt_cc_01.RAW
GEpGLRGEIGNpGR	P3(Oxidation); P12(Oxidation)	P08123	3	480.911	0.00022	ETD	36.3033	2292	D111205_MGH_445_OGE07_rafkt_ft8dt_cc_01.RAW
QAGLGnHLSGSER	N6(Deamidated)	Q15582	3	442.885	0.00049	ETD	36.9722	1639	D111202_MGH_445_OGE04_rafkt_ft8dt_cc_01.RAW
VYANGqHLFDFAHR	Q6(Deamidated)	P56470	3	559.271	0.00049	ETD	67.8276	6614	D111205_MGH_445_OGE07_rafkt_ft8dt_cc_01.RAW
YGAAGLGGVLGGAGQFPLGGVAAR		P15502	2	1058.56	-0.00451	CID	86.5089	9618	D111205_MGH_445_OGE010_11_rafkt_ft8dt_cc_01.RAW
QLTLLGGPTPNTGAALEFVLR		P12111; P12111-4	3	723.407	-0.00062	CID	101.246	12409	D111202_MGH_445_OGE04_rafkt_ft8dt_cc_01.RAW
AVLSAEQLRDEEVHAGLGELLR		P50454	4	602.076	0.0006	ETD	79.8115	9076	D111202_MGH_445_OGE02_rafkt_ft8dt_cc_01.RAW
LKDEGVELFAIGIK		Q99715	3	511.297	0.00096	ETD	76.7411	8549	D111202_MGH_445_OGE02_rafkt_ft8dt_cc_01.RAW
GFSGLDGAkGDAGPAGPK	K9(Oxidation)	P02452	2	809.394	-0.00305	CID	46.0843	3040	D111202_MGH_445_OGE04_rafkt_ft8dt_cc_01.RAW
GEpGLRGEIGNpGR	P3(Oxidation); P12(Oxidation)	P08123	3	480.911	0.00018	ETD	28.8564	1673	D111205_MGH_445_OGE06_rafkt_ft8dt_cc_01.RAW
VAVIQFSDDPKVEFLLNAHSSK		P12111; P12111-4	4	611.826	0.00047	ETD	78.675	8861	D111202_MGH_445_OGE05_rafkt_ft8dt_cc_01.RAW
GETGDDGRDGVGSEGRR		P12111; P12111-4	4	430.696	-4e-05	ETD	25.5543	604	D111202_MGH_445_OGE01_rafkt_ft8dt_cc_01.RAW
GLpGVAGAVGEpGPLGIAGpPGAR	P3(Oxidation); P12(Oxidation); P20(Oxidation)	P08123	2	1058.06	0.00026	CID	69.1699	7254	D111205_MGH_445_OGE08_rafkt_ft8dt_cc_01.RAW
VQQLEEQVQSLTK		Q9Y6C2	2	765.41	-0.00202	CID	61.3836	5929	D111202_MGH_445_OGE02_rafkt_ft8dt_cc_01.RAW
FGYYGDALQQDcR	C12(Carbamidomethyl)	P07942	2	796.843	-0.00074	CID	58.3405	5843	D111202_MGH_445_OGE01_rafkt_ft8dt_cc_01.RAW
TRPEFYLNSYmNK	M11(Oxidation)	P12111; P12111-4	2	839.897	-0.00105	CID	54.4356	4575	D111205_MGH_445_OGE010_11_rafkt_ft8dt_cc_01.RAW
PGVHETLNEIQHQLQLLDTR		Q9Y6C2	2	1171.12	0.00123	CID	90.5365	10689	D111202_MGH_445_OGE04_rafkt_ft8dt_cc_01.RAW
IHLISTQSAIPYALR		P02679	2	841.982	-0.00079	CID	69.8781	7038	D111205_MGH_445_OGE010_11_rafkt_ft8dt_cc_01.RAW
NFASVQGVSLESGSFPSYSAYR		Q99715	2	1177.06	-0.00124	CID	80.4096	9021	D111202_MGH_445_OGE04_rafkt_ft8dt_cc_01.RAW
AETVQAALEEAQR		P55268	3	472.576	0.00078	ETD	57.6318	5712	D111202_MGH_445_OGE01_rafkt_ft8dt_cc_01.RAW
VVIHFTDGADGDLADLHR		P12111; P12111-4	2	975.984	-0.00327	CID	65.4548	6609	D111202_MGH_445_OGE02_rafkt_ft8dt_cc_01.RAW
AVLSSPAVTEQEVAQVASAILSLR		Q13751	4	610.592	0.00064	ETD	107.065	13693	D111202_MGH_445_OGE02_rafkt_ft8dt_cc_01.RAW
LLQVVYLHSNnITK	N11(Deamidated)	P21810	3	548.311	0.00062	ETD	63.0741	6334	D111205_MGH_445_OGE08_rafkt_ft8dt_cc_01.RAW
VVTPLSPPTNLHLEANPDTGVLTVSWER		P02751	4	761.404	0.00128	ETD	90.9639	10981	D111202_MGH_445_OGE02_rafkt_ft8dt_cc_01.RAW
NLEWIAGGTWTPSALK		P12110	2	872.456	-0.00061	CID	89.7194	10729	D111202_MGH_445_OGE05_rafkt_ft8dt_cc_01.RAW
VQQLEEQVQSLTK		Q9Y6C2	2	765.41	-0.00184	CID	60.5111	5785	D111202_MGH_445_OGE02_rafkt_ft8dt_cc_01.RAW
VPTAIHQLYLDSNK		P51888	2	799.929	-0.00102	CID	57.4311	5471	D111205_MGH_445_OGE08_rafkt_ft8dt_cc_01.RAW
GVVSDHcYPFSGR	C7(Carbamidomethyl)	Q9GZM7	3	494.225	-0.00125	ETD	47.9289	4000	D111205_MGH_445_OGE08_rafkt_ft8dt_cc_01.RAW
GWGpHcEIcPFQGTVAFK	P4(Oxidation); C6(Carbamidomethyl); C9(Carbamidomethyl)	P35555	2	1053.98	0.0007	CID	70.095	7399	D111205_MGH_445_OGE08_rafkt_ft8dt_cc_01.RAW
YGAAGLGGVLGGAGQFPLGGVAAR		P15502	2	1058.56	-0.00414	CID	87.3815	9750	D111205_MGH_445_OGE010_11_rafkt_ft8dt_cc_01.RAW
KIEDELITFVcETASATcPVVHK	C11(Carbamidomethyl); C18(Carbamidomethyl)	Q05707	3	883.108	-0.00072	CID	96.7457	10975	D111202_MGH_445_OGE03_rafkt_ft8dt_cc_01.RAW
FNAHGDANTIVcNSK	C12(Carbamidomethyl)	P09382	3	549.923	0.00045	ETD	40.9807	2934	D111205_MGH_445_OGE07_rafkt_ft8dt_cc_01.RAW
LHTVHLYNNALER		Q7Z5L7	3	527.283	0.00041	ETD	45.1822	3565	D111205_MGH_445_OGE08_rafkt_ft8dt_cc_01.RAW
AQASAQLVIQALPSVLINIR		P98160	3	702.419	-0.00045	CID	102.468	11954	D111205_MGH_445_OGE010_11_rafkt_ft8dt_cc_01.RAW
SFMVnWTHAPGNVEK	N5(Deamidated)	Q05707	3	573.271	-0.00022	ETD	68.1944	6898	D111202_MGH_445_OGE04_rafkt_ft8dt_cc_01.RAW
ScYQDPVTLQLAcVcDPGYIGSR	C2(Carbamidomethyl); C13(Carbamidomethyl); C15(Carbamidomethyl)	P07942	2	1330.1	0.00123	CID	81.0344	9980	D111202_MGH_445_OGE01_rafkt_ft8dt_cc_01.RAW
GLHGEFGLpGpAGPR	P9(Oxidation); P11(Oxidation)	P08123	3	498.588	0.00031	ETD	46.6613	3806	D111205_MGH_445_OGE08_rafkt_ft8dt_cc_01.RAW
DTTPLNVLcSPGIQVVSVGIK	C9(Carbamidomethyl)	P12109	3	733.07	0.00165	CID	93.2033	11128	D111202_MGH_445_OGE04_rafkt_ft8dt_cc_01.RAW
GERGPpGESGAAGPTGPIGSR	P6(Oxidation)	P08123	3	641.648	-0.0004	ETD	35.2793	2547	D111205_MGH_445_OGE06_rafkt_ft8dt_cc_01.RAW
GLHGEFGLpGPAGPR	P9(Oxidation)	P08123	3	493.257	0.0003	ETD	49.7101	4288	D111205_MGH_445_OGE08_rafkt_ft8dt_cc_01.RAW
DIASTPHELYR		P12110	3	434.554	-0.0007	ETD	48.7834	3496	D111202_MGH_445_OGE04_rafkt_ft8dt_cc_01.RAW
GKTEQQTADQLLAR		P11047	3	520.279	0.00145	ETD	47.2281	3197	D111202_MGH_445_OGE05_rafkt_ft8dt_cc_01.RAW
GETGPSGPVGPAGAVGPR		P08123	3	521.603	0.00113	ETD	44.0219	3856	D111205_MGH_445_OGE06_rafkt_ft8dt_cc_01.RAW
ITVHGnGSLDIR	N6(Deamidated)	Q9NR99	3	428.231	0.00068	ETD	50.2052	3740	D111202_MGH_445_OGE04_rafkt_ft8dt_cc_01.RAW
cDEGYESGFmMmK	C1(Carbamidomethyl); M10(Oxidation); M12(Oxidation)	P35555	2	808.79	-1e-05	CID	51.4437	4569	D111202_MGH_445_OGE01_rafkt_ft8dt_cc_01.RAW
DGTHVVENVDATHIGK		P00488	3	564.616	-0.00092	ETD	45.8177	2995	D111202_MGH_445_OGE04_rafkt_ft8dt_cc_01.RAW
GInASSMAWAR	N3(Deamidated)	O15230	2	582.777	0.00048	CID	59.219	6383	D111205_MGH_445_OGE06_rafkt_ft8dt_cc_01.RAW
YHIGDEILVSGGIGALVR		Q15582	3	623.68	0.00047	ETD	105.123	13031	D111202_MGH_445_OGE04_rafkt_ft8dt_cc_01.RAW
QLTLLGGPTPNTGAALEFVLR		P12111; P12111-4	3	723.407	-0.00049	CID	100.969	12552	D111202_MGH_445_OGE05_rafkt_ft8dt_cc_01.RAW
nSLcIENScIAAHDKR	N1(Deamidated); C4(Carbamidomethyl); C9(Carbamidomethyl)	Q15582	4	472.97	-0.00104	ETD	49.3336	3592	D111202_MGH_445_OGE04_rafkt_ft8dt_cc_01.RAW
TDGALLVNAMFFKPHWDEK		P50454	4	555.531	0.0014	ETD	88.0732	10452	D111202_MGH_445_OGE05_rafkt_ft8dt_cc_01.RAW
IGQGHcVSGMGMGR	C6(Carbamidomethyl)	P35555	3	482.885	0.00013	ETD	38.1669	2357	D111205_MGH_445_OGE12_rafkt_ft8dt_cc_01.RAW
VPGHEEGVTISGLEPDHK		P22105-1	3	634.318	-0.00048	ETD	48.3986	3705	D111202_MGH_445_OGE02_rafkt_ft8dt_cc_01.RAW
YTAGIHGNEVLGR		Q8IUX7	3	462.909	-0.00016	ETD	43.4845	3303	D111205_MGH_445_OGE08_rafkt_ft8dt_cc_01.RAW
HESENLYSIAcDKPQQVR	C11(Carbamidomethyl)	P12110	2	1087.51	-0.0039	CID	51.6803	4006	D111202_MGH_445_OGE04_rafkt_ft8dt_cc_01.RAW
HESENLYSIAcDKPQQVR	C11(Carbamidomethyl)	P12110	2	1087.51	-0.00533	CID	52.3876	3886	D111202_MGH_445_OGE03_rafkt_ft8dt_cc_01.RAW
YHIGDEILVSGGIGALVR		Q15582	2	935.015	-0.00054	CID	88.5918	10372	D111202_MGH_445_OGE04_rafkt_ft8dt_cc_01.RAW
SLEDALSSDTSGHFR		P08133	3	541.254	0.00111	ETD	60.6106	6254	D111202_MGH_445_OGE01_rafkt_ft8dt_cc_01.RAW
RAEQLLQDAR		P55268	3	400.556	0.00102	ETD	40.0406	2024	D111202_MGH_445_OGE05_rafkt_ft8dt_cc_01.RAW
GEpGLRGEIGNpGR	P3(Oxidation); P12(Oxidation)	P08123	3	480.911	0.00025	ETD	28.0009	1572	D111205_MGH_445_OGE06_rafkt_ft8dt_cc_01.RAW
IAHVELADAGQYR		P98160	3	481.584	4e-05	ETD	49.0681	3532	D111202_MGH_445_OGE05_rafkt_ft8dt_cc_01.RAW
YHIGDEILVSGGIGALVR		Q15582	2	935.013	-0.00223	CID	85.131	9797	D111202_MGH_445_OGE04_rafkt_ft8dt_cc_01.RAW
AHLLSLVDVMQR		P04275	3	461.26	0.00121	ETD	73.6952	7946	D111205_MGH_445_OGE08_rafkt_ft8dt_cc_01.RAW
FSTmPFLFcnINnVcNFASR	M4(Oxidation); C9(Carbamidomethyl); N10(Deamidated); N13(Deamidated); C15(Carbamidomethyl)	P02462	2	1229.05	0.0104	CID	95.7738	11723	D111202_MGH_445_OGE05_rafkt_ft8dt_cc_01.RAW
cPPGYIGLScQDcAPGYTR	C1(Carbamidomethyl); C10(Carbamidomethyl); C13(Carbamidomethyl)	P98160	2	1086.46	-0.00618	CID	61.0143	5642	D111202_MGH_445_OGE04_rafkt_ft8dt_cc_01.RAW
VRGEESEVTVGGLEPGRK		P22105-1	4	475.503	-0.00092	ETD	46.4429	2961	D111202_MGH_445_OGE03_rafkt_ft8dt_cc_01.RAW
STATISGLKPGVDYTITVYAVTGR		P02751	4	618.336	0.00044	ETD	80.1107	8651	D111205_MGH_445_OGE010_11_rafkt_ft8dt_cc_01.RAW
GLpGVAGAVGEpGPLGIAGPpGAR	P3(Oxidation); P12(Oxidation); P21(Oxidation)	P08123	2	1058.06	0.0005	CID	66.5367	7624	D111205_MGH_445_OGE06_rafkt_ft8dt_cc_01.RAW
ALNLGYALDYAQR		P12111; P12111-4	3	489.925	0.00043	ETD	74.7427	8962	D111205_MGH_445_OGE06_rafkt_ft8dt_cc_01.RAW
GESGKpGAnGLSGER	P6(Oxidation); N9(Deamidated)	P02461	3	478.227	0.00053	ETD	26.8496	705	D111202_MGH_445_OGE02_rafkt_ft8dt_cc_01.RAW
GPPGAVGSpGVnGApGEAGR	P9(Oxidation); N12(Deamidated); P15(Oxidation)	P08123	2	868.912	-0.00187	CID	37.7149	2103	D111202_MGH_445_OGE01_rafkt_ft8dt_cc_01.RAW
ALcDRDVTVTAIGIGDMFHEK	C3(Carbamidomethyl)	P12110	4	587.79	0.00043	ETD	79.3737	9004	D111202_MGH_445_OGE02_rafkt_ft8dt_cc_01.RAW
SLQTFSQAWFTcR	C12(Carbamidomethyl)	P13727	3	544.594	0.00086	ETD	82.8149	9058	D111205_MGH_445_OGE010_11_rafkt_ft8dt_cc_01.RAW
YSFcTDHTVLVQTR	C4(Carbamidomethyl)	P02751	3	576.28	0.00112	ETD	58.3498	4800	D111205_MGH_445_OGE09_rafkt_ft8dt_cc_01.RAW
RLDVVAGSVTVLSGR		Q9Y6C2	2	764.943	-0.00102	CID	63.4959	6360	D111205_MGH_445_OGE12_rafkt_ft8dt_cc_01.RAW
YHIGDEILVSGGIGALVR		Q15582	2	935.013	-0.00162	CID	92.3641	10990	D111202_MGH_445_OGE04_rafkt_ft8dt_cc_01.RAW
GHnGLQGLpGIAGHHGDQGApGSVGPAGPR	N3(Deamidated); P9(Oxidation); P21(Oxidation)	P08123	5	561.077	0.00184	ETD	50.634	4266	D111205_MGH_445_OGE07_rafkt_ft8dt_cc_01.RAW
HGYSSPAHQVPQHGPLYQSDSGPR		Q6ZMP0	4	651.309	-0.00101	ETD	41.586	3021	D111205_MGH_445_OGE08_rafkt_ft8dt_cc_01.RAW
LDTVAGGLQGLR		Q9Y6C2	2	600.34	-0.00031	CID	58.042	5153	D111202_MGH_445_OGE05_rafkt_ft8dt_cc_01.RAW
YLLSAVLTGHR		Q9Y6C2	3	410.572	0.0004	ETD	67.3751	6624	D111205_MGH_445_OGE010_11_rafkt_ft8dt_cc_01.RAW
YGGLHFSDQVEVFSPPGSDR		P12110	2	1097.51	-0.00079	CID	74.8555	8224	D111202_MGH_445_OGE02_rafkt_ft8dt_cc_01.RAW
QLTLLGGPTPNTGAALEFVLR		P12111; P12111-4	3	723.404	-0.00315	CID	102.022	12516	D111202_MGH_445_OGE04_rafkt_ft8dt_cc_01.RAW
GTVHFAVVITDGHVTGSPcGGIK	C19(Carbamidomethyl)	P12110	4	578.048	0.00014	ETD	64.2295	6505	D111205_MGH_445_OGE08_rafkt_ft8dt_cc_01.RAW
GEmGPAGIpGApGLmGAR	M3(Oxidation); P9(Oxidation); P12(Oxidation); M15(Oxidation)	P02461	2	851.897	-0.00125	CID	51.6943	4008	D111202_MGH_445_OGE04_rafkt_ft8dt_cc_01.RAW
LSIIATDHTYR		P12109	3	430.567	0.00033	ETD	49.5022	3788	D111205_MGH_445_OGE010_11_rafkt_ft8dt_cc_01.RAW
GFSGLDGAkGDAGPAGPk	K9(Oxidation); K18(Oxidation)	P02452	3	545.267	0.00174	ETD	42.4705	3613	D111205_MGH_445_OGE06_rafkt_ft8dt_cc_01.RAW
QSGVVPFIFQAK		P12111; P12111-4	3	440.915	-0.00052	ETD	77.1585	8549	D111205_MGH_445_OGE12_rafkt_ft8dt_cc_01.RAW
GFSGLDGAkGDAGPAGPK	K9(Oxidation)	P02452	3	539.933	-0.00044	ETD	45.9857	3024	D111202_MGH_445_OGE04_rafkt_ft8dt_cc_01.RAW
KLDHLHVEVTASnSK	N13(Deamidated)	Q86UX2	4	420.474	-0.00076	ETD	34.6424	2458	D111205_MGH_445_OGE06_rafkt_ft8dt_cc_01.RAW
NcVDENEcATGFHR	C2(Carbamidomethyl); C8(Carbamidomethyl)	Q14112	3	570.232	0	ETD	39.7201	2259	D111202_MGH_445_OGE02_rafkt_ft8dt_cc_01.RAW
IHLISTQSAIPYALR		P02679	2	841.981	-0.00199	CID	69.7123	7369	D111205_MGH_445_OGE12_rafkt_ft8dt_cc_01.RAW
AQEGLRPGTLcTVAGWGR	C11(Carbamidomethyl)	P08311	3	643.664	0.00095	ETD	64.1598	6470	D111205_MGH_445_OGE12_rafkt_ft8dt_cc_01.RAW
RFnALQYLR	N3(Deamidated)	P51884	3	394.553	0.00084	ETD	65.041	6248	D111205_MGH_445_OGE010_11_rafkt_ft8dt_cc_01.RAW
VDLVDFEGNHQFAK		O00602	3	540.267	6e-05	ETD	65.9758	6698	D111202_MGH_445_OGE02_rafkt_ft8dt_cc_01.RAW
IHLISTQSAIpYALR	P11(Oxidation)	P02679	3	566.989	-9e-05	ETD	69.88	7397	D111205_MGH_445_OGE12_rafkt_ft8dt_cc_01.RAW
ALGTHVIHSTHTLPLTVTSQQGVK		Q14766-4; Q14766	4	632.101	-0.00045	ETD	52.1527	4500	D111205_MGH_445_OGE12_rafkt_ft8dt_cc_01.RAW
IIAAHEVGHALGLGHSR		Q99542	4	435.243	-0.00033	ETD	48.5868	3463	D111205_MGH_445_OGE09_rafkt_ft8dt_cc_01.RAW
VIHLQFNNIASITDDTFcK	C18(Carbamidomethyl)	P20774	2	1118.55	-0.00207	CID	88.5969	10373	D111202_MGH_445_OGE04_rafkt_ft8dt_cc_01.RAW
GLpGVAGAVGEpGPLGIAGpPGAR	P3(Oxidation); P12(Oxidation); P20(Oxidation)	P08123	2	1058.06	-0.00046	CID	71.42	7119	D111205_MGH_445_OGE07_rafkt_ft8dt_cc_01.RAW
LVSGMQHPGSAGGVYETTQHFIDIK		P49257	4	668.833	-0.00126	ETD	67.1478	7726	D111205_MGH_445_OGE06_rafkt_ft8dt_cc_01.RAW
PSDAGTYVcLAQNALGTAQK	C9(Carbamidomethyl)	P98160	2	1033	-0.00188	CID	80.2405	8406	D111202_MGH_445_OGE03_rafkt_ft8dt_cc_01.RAW
GPpGPQGLpGLAGTAGEpGR	P3(Oxidation); P9(Oxidation); P18(Oxidation)	P02461	2	917.457	-0.00139	CID	51.0268	5010	D111205_MGH_445_OGE06_rafkt_ft8dt_cc_01.RAW
NLEWIAGGTWTPSALK		P12110	2	872.455	-0.00141	CID	89.4769	10515	D111202_MGH_445_OGE04_rafkt_ft8dt_cc_01.RAW
RLDLTYSFLGSqGIGQcYDSSPcER	Q12(Deamidated); C17(Carbamidomethyl); C23(Carbamidomethyl)	P98160	3	970.777	0.00471	CID	82.044	9463	D111202_MGH_445_OGE02_rafkt_ft8dt_cc_01.RAW
IEEIRLEGNPIVLGK		P20774	3	560.662	0.00067	ETD	69.5615	7316	D111202_MGH_445_OGE02_rafkt_ft8dt_cc_01.RAW
NSLcIENScIAAHDKR	C4(Carbamidomethyl); C9(Carbamidomethyl)	Q15582	4	472.726	0.00038	ETD	45.078	3500	D111205_MGH_445_OGE07_rafkt_ft8dt_cc_01.RAW
LILGLMMppAHYDAK	P8(Oxidation); P9(Oxidation)	P08133	3	567.961	-0.00016	ETD	60.3315	5912	D111205_MGH_445_OGE08_rafkt_ft8dt_cc_01.RAW
LEPGQPQLSPGISTIHLHPQFPVVIEK		Q14766	4	741.16	-0.00066	ETD	77.7337	9430	D111205_MGH_445_OGE06_rafkt_ft8dt_cc_01.RAW
HPSFPTTQQLNVDR		Q14112	3	547.278	0.00031	ETD	50.9892	5003	D111205_MGH_445_OGE06_rafkt_ft8dt_cc_01.RAW
TYLGnALVcTcYGGSR	N5(Deamidated); C9(Carbamidomethyl); C11(Carbamidomethyl)	P02751	2	896.9	-0.00345	CID	63.9841	6260	D111202_MGH_445_OGE05_rafkt_ft8dt_cc_01.RAW
YGQcWVFAAVAcTVLR	C4(Carbamidomethyl); C12(Carbamidomethyl)	P21980	2	950.96	-0.00354	CID	102.347	11936	D111205_MGH_445_OGE010_11_rafkt_ft8dt_cc_01.RAW
RVSQTDNSITLEWR		P24821	3	568.961	0.00087	ETD	56.3679	4851	D111202_MGH_445_OGE05_rafkt_ft8dt_cc_01.RAW
LEELENLVSSLR		P24821	2	701.384	0.00089	CID	87.1888	11092	D111202_MGH_445_OGE01_rafkt_ft8dt_cc_01.RAW
LLYSGVPFLGPYHK		Q9Y5Y6	3	530.962	0.00077	ETD	77.416	8231	D111205_MGH_445_OGE010_11_rafkt_ft8dt_cc_01.RAW
PYQGWMmVDcTcLGEGSGR	M7(Oxidation); C10(Carbamidomethyl); C12(Carbamidomethyl)	P02751	2	1110.45	0.00069	CID	70.8982	8139	D111202_MGH_445_OGE01_rafkt_ft8dt_cc_01.RAW
LQQDFSFLYSqLNHTENDVTHLQK	Q11(Deamidated)	Q9BXX0	4	727.354	-0.00026	ETD	88.7774	10605	D111202_MGH_445_OGE02_rafkt_ft8dt_cc_01.RAW
ISLSPEYVFSVSTFR		P12111; P12111-4	3	577.972	0.00169	ETD	90.8378	11466	D111205_MGH_445_OGE06_rafkt_ft8dt_cc_01.RAW
GGVLFAITDAFQK		P39059	2	683.871	-0.00066	CID	89.7055	11294	D111205_MGH_445_OGE06_rafkt_ft8dt_cc_01.RAW
DVTGSPRPGGDGEGDTNHIER		Q86UX2	4	542.251	0.00026	ETD	36.397	1883	D111202_MGH_445_OGE01_rafkt_ft8dt_cc_01.RAW
HGnRGETGPSGPVGPAGAVGPR	N3(Deamidated)	P08123	4	507.755	-0.00047	ETD	36.6628	2752	D111205_MGH_445_OGE06_rafkt_ft8dt_cc_01.RAW
VQcDVSVGFIcK	C3(Carbamidomethyl); C11(Carbamidomethyl)	Q02817	2	706.337	-0.00185	CID	58.0831	6191	D111205_MGH_445_OGE06_rafkt_ft8dt_cc_01.RAW
TEAPSATGQASSLLGGR		P39060	2	801.906	-0.00175	CID	56.1127	4762	D111202_MGH_445_OGE04_rafkt_ft8dt_cc_01.RAW
DEEVHAGLGELLR		P50454	3	479.915	-0.00067	ETD	64.7507	7019	D111202_MGH_445_OGE01_rafkt_ft8dt_cc_01.RAW
GEVGPAGPnGFAGPAGAAGQpGAK	N9(Deamidated); P21(Oxidation)	P08123	2	1026.49	0.0002	CID	52.1232	4692	D111202_MGH_445_OGE01_rafkt_ft8dt_cc_01.RAW
LSIIATDHTYR		P12109	3	430.566	-0.00075	ETD	46.957	3851	D111205_MGH_445_OGE08_rafkt_ft8dt_cc_01.RAW
GnTTTLISEnGHAADTLTATNFR	N2(Deamidated); N10(Deamidated)	Q14766-4; Q14766	2	1204.07	-0.00332	CID	66.7182	7381	D111202_MGH_445_OGE01_rafkt_ft8dt_cc_01.RAW
VEFLLnAHSSKDEVQNAVQR	N6(Deamidated)	P12111; P12111-4	4	572.044	0.0003	ETD	61.6731	5976	D111202_MGH_445_OGE02_rafkt_ft8dt_cc_01.RAW
ISLSPEYVFSVSTFR		P12111; P12111-4	2	866.45	-0.00159	CID	91.6036	11586	D111205_MGH_445_OGE06_rafkt_ft8dt_cc_01.RAW
LHINHNnLTESVGPLPK	N7(Deamidated)	P51884	4	471.755	2e-05	ETD	53.5607	5436	D111205_MGH_445_OGE06_rafkt_ft8dt_cc_01.RAW
GPpGESGAAGPTGPIGSR	P3(Oxidation)	P08123	2	790.885	-0.00226	CID	36.9037	2786	D111205_MGH_445_OGE06_rafkt_ft8dt_cc_01.RAW
PNNPDWGTFEEVSGNVSPGTR		P02671	2	1130.51	-0.00218	CID	72.42	8424	D111202_MGH_445_OGE01_rafkt_ft8dt_cc_01.RAW
KQELSRDnATLQATLHAAR	N8(Deamidated)	O15230	4	531.784	-0.00056	ETD	47.9054	3996	D111205_MGH_445_OGE08_rafkt_ft8dt_cc_01.RAW
SLYSAISLFNNPVK		Q9BXN1	3	518.284	3e-05	ETD	86.2178	9573	D111205_MGH_445_OGE010_11_rafkt_ft8dt_cc_01.RAW
LGLSFnSISAVDnGSLANTPHLR	N6(Deamidated); N13(Deamidated)	P07585	4	597.059	0.00213	ETD	81.2744	10021	D111202_MGH_445_OGE01_rafkt_ft8dt_cc_01.RAW
GPLGPAGGIGLpGQSGSEGPVGPAGK	P12(Oxidation)	P25940	2	1115.57	-0.00219	CID	63.323	7076	D111205_MGH_445_OGE06_rafkt_ft8dt_cc_01.RAW
HGnRGETGPSGPVGPAGAVGPR	N3(Deamidated)	P08123	4	507.757	0.00134	ETD	38.1185	2958	D111205_MGH_445_OGE06_rafkt_ft8dt_cc_01.RAW
EFTRPEEIIFLR		P23142	3	517.285	0.00133	ETD	75.4337	8323	D111202_MGH_445_OGE02_rafkt_ft8dt_cc_01.RAW
RPDGEGcVDENEcQTKPGIcEnGR	C7(Carbamidomethyl); C13(Carbamidomethyl); C20(Carbamidomethyl); N22(Deamidated)	P35555	4	695.291	-0.00193	ETD	39.5144	2407	D111202_MGH_445_OGE01_rafkt_ft8dt_cc_01.RAW
LYIFQASPADAGQYVcR	C16(Carbamidomethyl)	P98160	2	979.972	-0.00317	CID	76.2535	8310	D111202_MGH_445_OGE04_rafkt_ft8dt_cc_01.RAW
AHYGGFTVQNEAnK	N13(Deamidated)	P02675	3	512.907	-0.00072	ETD	46.1335	3048	D111202_MGH_445_OGE04_rafkt_ft8dt_cc_01.RAW
SQHPYVLTEDTLK		P12111; P12111-4	3	510.932	0.00082	ETD	51.278	3933	D111202_MGH_445_OGE04_rafkt_ft8dt_cc_01.RAW
VGLSDAFVVVHR		Q6UX71	3	433.579	0.0006	ETD	65.7828	6739	D111205_MGH_445_OGE08_rafkt_ft8dt_cc_01.RAW
YHIGDEILVSGGIGALVR		Q15582	3	623.68	0.00118	ETD	91.8937	10911	D111202_MGH_445_OGE04_rafkt_ft8dt_cc_01.RAW
LHINHnnLTESVGPLPK	N6(Deamidated); N7(Deamidated)	P51884	4	472.001	-7e-05	ETD	57.7273	5053	D111202_MGH_445_OGE04_rafkt_ft8dt_cc_01.RAW
HYQINQQWER		P02751	3	467.893	-2e-05	ETD	43.9506	3842	D111205_MGH_445_OGE06_rafkt_ft8dt_cc_01.RAW
LGLSFNSISAVDnGSLANTPHLR	N13(Deamidated)	P07585	4	596.812	0.00142	ETD	81.7425	9248	D111202_MGH_445_OGE04_rafkt_ft8dt_cc_01.RAW
GPpGPQGLpGLAGTAGEpGR	P3(Oxidation); P9(Oxidation); P18(Oxidation)	P02461	2	917.456	-0.0019	CID	54.7027	4826	D111205_MGH_445_OGE07_rafkt_ft8dt_cc_01.RAW
PLDGSALYTGSALDFVR		P12111; P12111-4	3	594.641	0.00081	ETD	84.2082	10556	D111202_MGH_445_OGE01_rafkt_ft8dt_cc_01.RAW
GNLVSIHNFNINYR		P13727	3	554.291	0.00108	ETD	67.622	6665	D111205_MGH_445_OGE010_11_rafkt_ft8dt_cc_01.RAW
LcNEcADGSFHLSTR	C2(Carbamidomethyl); C5(Carbamidomethyl)	P98160	2	883.878	-0.0045	CID	50.2573	3748	D111202_MGH_445_OGE04_rafkt_ft8dt_cc_01.RAW
QASVFSFGLGAQAASR		P12111	2	798.909	-0.00154	CID	74.201	8086	D111205_MGH_445_OGE12_rafkt_ft8dt_cc_01.RAW
RFnALQYLR	N3(Deamidated)	P51884	3	394.553	0.00113	ETD	64.7071	6559	D111205_MGH_445_OGE12_rafkt_ft8dt_cc_01.RAW
IGDLHPQIVNLLK		P12111; P12111-4	3	487.294	0.00175	ETD	71.5047	7610	D111205_MGH_445_OGE08_rafkt_ft8dt_cc_01.RAW
FSTmPFLFcNInNVcNFASR	M4(Oxidation); C9(Carbamidomethyl); N12(Deamidated); C15(Carbamidomethyl)	P02462	2	1228.54	-0.00418	CID	91.8047	10897	D111202_MGH_445_OGE04_rafkt_ft8dt_cc_01.RAW
SAAFQIQSFDIVcSPVWTSR	C13(Carbamidomethyl)	Q99715	2	1150.06	-0.00387	CID	94.7366	12052	D111205_MGH_445_OGE06_rafkt_ft8dt_cc_01.RAW
SGDRGESGPAGPAGApGPAGSR	P16(Oxidation)	P02461	3	641.968	8e-05	ETD	31.6552	994	D111202_MGH_445_OGE04_rafkt_ft8dt_cc_01.RAW
YHIGDEILVSGGIGALVR		Q15582	3	623.68	0.00077	ETD	87.5106	10191	D111202_MGH_445_OGE04_rafkt_ft8dt_cc_01.RAW
GAQGPAGPAGPpGLIGEQGISGPR	P12(Oxidation)	P12111; P12111-4	2	1079.05	-0.00219	CID	60.2557	5571	D111202_MGH_445_OGE05_rafkt_ft8dt_cc_01.RAW
NLmQLNLAHNILR	M3(Oxidation)	P51888	2	783.432	-0.00114	CID	66.9311	6552	D111205_MGH_445_OGE010_11_rafkt_ft8dt_cc_01.RAW
RGPnGEAGSAGPpGPpGLR	N4(Deamidated); P13(Oxidation); P16(Oxidation)	P08123	3	592.961	0.00163	ETD	40.399	2143	D111202_MGH_445_OGE04_rafkt_ft8dt_cc_01.RAW
GFSLYTGSSGALSPGGPQAQIAPR		Q9Y6C2	2	1160.09	-0.00481	CID	72.4421	7806	D111205_MGH_445_OGE12_rafkt_ft8dt_cc_01.RAW
DGHFTLFAPTNEAFEK		Q15063-4; Q15063-3	3	608.625	0.00038	ETD	76.4712	8502	D111202_MGH_445_OGE02_rafkt_ft8dt_cc_01.RAW
YHIGDEILVSGGIGALVR		Q15582	3	623.68	0.00127	ETD	85.7739	9903	D111202_MGH_445_OGE04_rafkt_ft8dt_cc_01.RAW
GQPFWLTLHFEGR		P21980	3	529.942	0.00109	ETD	84.8435	9595	D111205_MGH_445_OGE08_rafkt_ft8dt_cc_01.RAW
IGDLHPqIVNLLK	Q7(Deamidated)	P12111; P12111-4	3	487.623	0.00228	ETD	74.7127	8103	D111205_MGH_445_OGE08_rafkt_ft8dt_cc_01.RAW
GLTGPIGPpGPAGApGDK	P9(Oxidation); P15(Oxidation)	P02452	2	795.908	-0.00175	CID	46.9653	4323	D111205_MGH_445_OGE06_rafkt_ft8dt_cc_01.RAW
LEHLYLNNnSIEK	N9(Deamidated)	P51888	3	529.939	0.00025	ETD	51.6177	4254	D111202_MGH_445_OGE02_rafkt_ft8dt_cc_01.RAW
GAAGLpGVAGApGLpGPR	P6(Oxidation); P12(Oxidation); P15(Oxidation)	P08123	2	781.917	-0.00081	CID	54.8582	4947	D111205_MGH_445_OGE12_rafkt_ft8dt_cc_01.RAW
KITHNPFGPGQFFDLSIR		P56470	4	519.278	0.00034	ETD	79.604	8573	D111205_MGH_445_OGE010_11_rafkt_ft8dt_cc_01.RAW
DVTVTAIGIGDMFHEK		P12110	3	578.292	0.00111	ETD	80.6484	9909	D111202_MGH_445_OGE01_rafkt_ft8dt_cc_01.RAW
ISTGGGETEETLKK		Q15063-4; Q15063-3	3	483.919	3e-05	ETD	34.9071	1536	D111202_MGH_445_OGE02_rafkt_ft8dt_cc_01.RAW
RGPnGEAGSAGPpGPpGLR	N4(Deamidated); P13(Oxidation); P16(Oxidation)	P08123	3	592.96	0.00105	ETD	41.2876	2278	D111202_MGH_445_OGE04_rafkt_ft8dt_cc_01.RAW
GPpGESGAAGPTGPIGSR	P3(Oxidation)	P08123	2	790.883	-0.00344	CID	40.2304	2053	D111202_MGH_445_OGE05_rafkt_ft8dt_cc_01.RAW
GPpGESGAAGPTGPIGSR	P3(Oxidation)	P08123	2	790.885	-0.00209	CID	41.762	2348	D111202_MGH_445_OGE04_rafkt_ft8dt_cc_01.RAW
SLQWMAGGTFTGEALQYTR		P12109	2	1059.01	0.00376	CID	94.667	11545	D111202_MGH_445_OGE05_rafkt_ft8dt_cc_01.RAW
NLmQLNLAHNILR	M3(Oxidation)	P51888	2	783.432	-0.0005	CID	66.9942	6926	D111205_MGH_445_OGE12_rafkt_ft8dt_cc_01.RAW
RPDGEGcVDENEcQTKpGIcEnGR	C7(Carbamidomethyl); C13(Carbamidomethyl); P17(Oxidation); C20(Carbamidomethyl); N22(Deamidated)	P35555	4	699.292	0.0004	ETD	38.7905	2284	D111202_MGH_445_OGE01_rafkt_ft8dt_cc_01.RAW
YHIGDEILVSGGIGALVR		Q15582	2	935.014	-0.00058	CID	85.112	9794	D111202_MGH_445_OGE04_rafkt_ft8dt_cc_01.RAW
EALLTFMEQVHR		Q8IUX7	3	491.923	0.00091	ETD	77.1056	8455	D111202_MGH_445_OGE04_rafkt_ft8dt_cc_01.RAW
YEASILTHDSSIR		P02679	3	497.921	0.0012	ETD	52.5622	4152	D111202_MGH_445_OGE04_rafkt_ft8dt_cc_01.RAW
GLpGVAGAVGEpGPLGIAGpPGAR	P3(Oxidation); P12(Oxidation); P20(Oxidation)	P08123	2	1058.06	-0.00139	CID	69.1041	7172	D111202_MGH_445_OGE05_rafkt_ft8dt_cc_01.RAW
GPpGESGAAGPTGPIGSR	P3(Oxidation)	P08123	2	790.887	3e-05	CID	41.0751	2176	D111202_MGH_445_OGE05_rafkt_ft8dt_cc_01.RAW
NLVWNAGALHYSDEVEIIQGLTR		P12109	2	1299.67	0.00075	CID	95.8344	11805	D111202_MGH_445_OGE02_rafkt_ft8dt_cc_01.RAW
LHINHNnLTESVGPLPK	N7(Deamidated)	P51884	3	628.671	5e-05	ETD	53.5541	5435	D111205_MGH_445_OGE06_rafkt_ft8dt_cc_01.RAW
EITnGKPFFK	N4(Deamidated)	P35555	3	394.544	-0.00046	ETD	47.6661	4443	D111205_MGH_445_OGE06_rafkt_ft8dt_cc_01.RAW
GLQHLYALVLVNNK		P21810	2	791.458	-0.00105	CID	73.9385	8044	D111205_MGH_445_OGE12_rafkt_ft8dt_cc_01.RAW
GLQHLYALVLVnNK	N12(Deamidated)	P21810	3	528.306	0.0031	ETD	74.4906	8070	D111205_MGH_445_OGE08_rafkt_ft8dt_cc_01.RAW
IIHGnQIATnGVVHVIDR	N5(Deamidated); N10(Deamidated)	Q15063-4; Q15063-3	4	490.268	0.00089	ETD	57.5607	5025	D111202_MGH_445_OGE04_rafkt_ft8dt_cc_01.RAW
AFQPFFVELTMpYSVIR	P12(Oxidation)	P01023	2	1031.02	-0.00638	CID	101.8	13097	D111205_MGH_445_OGE06_rafkt_ft8dt_cc_01.RAW
GPpGPQGLpGLAGTAGEpGR	P3(Oxidation); P9(Oxidation); P18(Oxidation)	P02461	2	917.454	-0.00369	CID	52.1108	4078	D111202_MGH_445_OGE05_rafkt_ft8dt_cc_01.RAW
NFASVQGVSLESGSFPSYSAYR		Q99715	2	1177.06	0.00145	CID	80.3654	9013	D111202_MGH_445_OGE04_rafkt_ft8dt_cc_01.RAW
GTVHFAVVITDGHVTGSPcGGIK	C19(Carbamidomethyl)	P12110	4	578.051	0.00237	ETD	64.7881	5699	D111205_MGH_445_OGE09_rafkt_ft8dt_cc_01.RAW
cATPHGDnASLEATFVK	C1(Carbamidomethyl); N8(Deamidated)	P23142-4; P23142	3	606.947	-0.00253	ETD	52.941	4490	D111202_MGH_445_OGE02_rafkt_ft8dt_cc_01.RAW
MRDVVLSIVNDLTIAESNcPR	C19(Carbamidomethyl)	P12111; P12111-4	2	1201.62	0.00336	CID	99.8179	12468	D111202_MGH_445_OGE02_rafkt_ft8dt_cc_01.RAW
ILGDPEALRDLLnNHILK	N13(Deamidated)	Q15582	4	512.04	0.00014	ETD	91.8464	11128	D111202_MGH_445_OGE02_rafkt_ft8dt_cc_01.RAW
VPTAIHQLYLDSNKIETIPnGYFK	N20(Deamidated)	P51888	4	691.367	0.00111	ETD	87.1392	10130	D111202_MGH_445_OGE04_rafkt_ft8dt_cc_01.RAW
HFLENLVTAFDVGSEK		Q05707	2	903.456	-0.00115	CID	90.7886	10951	D111202_MGH_445_OGE02_rafkt_ft8dt_cc_01.RAW
LTIGEGqQHHLGGAK	Q7(Deamidated)	P02679	3	516.271	0.00044	ETD	35.2429	2542	D111205_MGH_445_OGE06_rafkt_ft8dt_cc_01.RAW
GLpGVAGAVGEpGPLGIAGPpGAR	P3(Oxidation); P12(Oxidation); P21(Oxidation)	P08123	3	705.712	0.00034	CID	68.5456	7968	D111205_MGH_445_OGE06_rafkt_ft8dt_cc_01.RAW
PYMAYLQIQSPAGQSR		P08311	2	905.449	-0.00209	CID	69.7712	7378	D111205_MGH_445_OGE12_rafkt_ft8dt_cc_01.RAW
AGALLPAIHEQLR		O15230	3	463.605	-0.00018	ETD	59.304	5758	D111205_MGH_445_OGE08_rafkt_ft8dt_cc_01.RAW
SGVYQHVTGEMMGGHAIR		P07858	3	643.974	0.00029	ETD	54.5323	5028	D111205_MGH_445_OGE08_rafkt_ft8dt_cc_01.RAW
AcNLDVILGFDGSR	C2(Carbamidomethyl)	P12111; P12111-4	2	768.879	0.00141	CID	85.4189	10774	D111202_MGH_445_OGE01_rafkt_ft8dt_cc_01.RAW
AHNQDLGLAGScLAR	C12(Carbamidomethyl)	P08572	3	528.263	-0.00052	ETD	45.9563	3690	D111205_MGH_445_OGE08_rafkt_ft8dt_cc_01.RAW
VQQLEEQVQSLTK		Q9Y6C2	2	765.409	-0.00355	CID	59.6653	5643	D111202_MGH_445_OGE02_rafkt_ft8dt_cc_01.RAW
GNDVAFHFNPR		P17931	3	425.207	-3e-05	ETD	48.4677	4090	D111205_MGH_445_OGE08_rafkt_ft8dt_cc_01.RAW
GPpGPQGLpGLAGTAGEpGR	P3(Oxidation); P9(Oxidation); P18(Oxidation)	P02461	3	611.976	0.00145	ETD	53.1697	4270	D111202_MGH_445_OGE05_rafkt_ft8dt_cc_01.RAW
GERGPpGESGAAGPTGPIGSR	P6(Oxidation)	P08123	2	961.968	-0.00101	CID	39.5252	1946	D111202_MGH_445_OGE05_rafkt_ft8dt_cc_01.RAW
HESENLYSIAcDKPQQVR	C11(Carbamidomethyl)	P12110	4	544.263	0.0003	ETD	54.0474	4152	D111202_MGH_445_OGE03_rafkt_ft8dt_cc_01.RAW
VVESLDVGQDR		P12111; P12111-4	2	608.812	0.00029	CID	45.1349	3400	D111202_MGH_445_OGE01_rafkt_ft8dt_cc_01.RAW
TRPEFYLNSYMNK		P12111; P12111-4	2	831.9	-0.00124	CID	62.8466	5899	D111205_MGH_445_OGE010_11_rafkt_ft8dt_cc_01.RAW
GVDEVTIVNILTNR		P07355	3	514.956	0.00195	ETD	91.3955	11845	D111202_MGH_445_OGE01_rafkt_ft8dt_cc_01.RAW
PFSAQmAGLDEk	M6(Oxidation); K12(Oxidation)	P05997	2	663.305	-0.00043	CID	44.7964	3090	D111202_MGH_445_OGE02_rafkt_ft8dt_cc_01.RAW
GLHGEFGLpGPAGPR	P9(Oxidation)	P08123	3	493.257	0.00059	ETD	52.8543	4305	D111205_MGH_445_OGE010_11_rafkt_ft8dt_cc_01.RAW
IPGDQVVSVVFIK		P98160	3	467.61	0.00017	ETD	77.7717	9437	D111205_MGH_445_OGE06_rafkt_ft8dt_cc_01.RAW
YQHLATLAHNqSEIIAQLEEHcQR	Q11(Deamidated); C22(Carbamidomethyl)	Q9UKU9	3	964.129	-0.00628	CID	75.7502	8219	D111202_MGH_445_OGE04_rafkt_ft8dt_cc_01.RAW
ALEGLQYPFAVTSYGK		P14543	2	872.448	-0.00343	CID	79.8769	9772	D111205_MGH_445_OGE06_rafkt_ft8dt_cc_01.RAW
LYIFQASPADAGQYVcR	C16(Carbamidomethyl)	P98160	3	653.654	0.00134	CID	76.2933	8317	D111202_MGH_445_OGE04_rafkt_ft8dt_cc_01.RAW
ASLHGGEPTTIIR		P14543	3	451.249	-0.0003	ETD	42.2285	3118	D111205_MGH_445_OGE08_rafkt_ft8dt_cc_01.RAW
ELLREETGAALKPR		P39060	3	528.303	0.00081	ETD	43.6105	3785	D111205_MGH_445_OGE06_rafkt_ft8dt_cc_01.RAW
GEVGPAGPnGFAGPAGAAGQpGAk	N9(Deamidated); P21(Oxidation); K24(Oxidation)	P08123	3	689.996	0.00053	CID	51.5364	4585	D111202_MGH_445_OGE01_rafkt_ft8dt_cc_01.RAW
PARPNLSGSSAGSPLSGLGGEGPGESEK		Q9Y6C2	3	865.758	-0.00161	CID	62.2141	5480	D111202_MGH_445_OGE03_rafkt_ft8dt_cc_01.RAW
MDLLPLHMGLHK		P21980	4	351.943	0	ETD	68.9148	7215	D111205_MGH_445_OGE08_rafkt_ft8dt_cc_01.RAW
PARPNLSGSSAGSPLSGLGGEGPGESEK		Q9Y6C2	2	1298.13	-0.00661	CID	59.774	5087	D111202_MGH_445_OGE03_rafkt_ft8dt_cc_01.RAW
ISLSPEYVFSVSTFR		P12111; P12111-4	3	577.971	0.00091	ETD	93.9758	11255	D111202_MGH_445_OGE04_rafkt_ft8dt_cc_01.RAW
GSpGAQGPpGAPGPLGIAGITGAR	P3(Oxidation); P9(Oxidation)	P02461	2	1044.55	0.00058	CID	68.1309	7113	D111205_MGH_445_OGE12_rafkt_ft8dt_cc_01.RAW
GPpGPQGLpGLAGTAGEpGR	P3(Oxidation); P9(Oxidation); P18(Oxidation)	P02461	2	917.457	-0.0007	CID	55.5439	4941	D111205_MGH_445_OGE07_rafkt_ft8dt_cc_01.RAW
VGPVSAVGVTAPEEESPDAPLAK		P22105-1	2	1110.57	-0.0049	CID	63.4221	6773	D111202_MGH_445_OGE01_rafkt_ft8dt_cc_01.RAW
YQHLATLAHnqSEIIAQLEEHcQR	N10(Deamidated); Q11(Deamidated); C22(Carbamidomethyl)	Q9UKU9	5	579.086	0.00523	ETD	75.7367	8217	D111202_MGH_445_OGE04_rafkt_ft8dt_cc_01.RAW
EIcPAGHGYTYASSDIR	C3(Carbamidomethyl)	Q14767	3	632.956	-0.00011	ETD	50.858	3856	D111202_MGH_445_OGE04_rafkt_ft8dt_cc_01.RAW
TLFELAAESDVSTAIDLFR		Q15582	2	1049.54	-0.00211	CID	104.509	13516	D111205_MGH_445_OGE06_rafkt_ft8dt_cc_01.RAW
STATISGLKPGVDYTITVYAVTGR		P02751	4	618.336	0.00123	ETD	80.1621	8658	D111205_MGH_445_OGE010_11_rafkt_ft8dt_cc_01.RAW
GLpGVAGAVGEpGPLGIAGpPGAR	P3(Oxidation); P12(Oxidation); P20(Oxidation)	P08123	2	1058.06	-0.00029	CID	69.5977	7144	D111202_MGH_445_OGE04_rafkt_ft8dt_cc_01.RAW
RLLLFSDGNSQGATPAAIEK		P12109	2	1044.55	-0.0039	CID	66.212	6646	D111202_MGH_445_OGE05_rafkt_ft8dt_cc_01.RAW
HPTPLALGHFHTVTLLR		P98160	4	478.275	0.00073	ETD	63.8337	6415	D111205_MGH_445_OGE12_rafkt_ft8dt_cc_01.RAW
ALALGALQNIR		Q99715	2	570.35	0.00123	CID	68.4722	7168	D111205_MGH_445_OGE12_rafkt_ft8dt_cc_01.RAW
AGNSLAASTAEETAGSAQGR		P55268	2	924.936	-0.00152	CID	46.2239	3327	D111202_MGH_445_OGE02_rafkt_ft8dt_cc_01.RAW
REEFWLGLDNLNK		P24821	2	817.419	-0.00146	CID	78.3326	8821	D111202_MGH_445_OGE02_rafkt_ft8dt_cc_01.RAW
ALLAYAFALAGNQDK		P01023	2	783.419	-0.00096	CID	87.688	10988	D111205_MGH_445_OGE06_rafkt_ft8dt_cc_01.RAW
HRHPDEAAFFDTASTGK		P02671	3	629.63	-0.00036	ETD	45.2917	2864	D111202_MGH_445_OGE05_rafkt_ft8dt_cc_01.RAW
EGGQLPPGHSVQDGVLR		P98160	3	582.635	-0.00058	ETD	48.9313	3524	D111202_MGH_445_OGE04_rafkt_ft8dt_cc_01.RAW
cKPGFFNLESSNPR	C1(Carbamidomethyl)	P11047	3	551.6	0.0001	ETD	57.239	5001	D111205_MGH_445_OGE010_11_rafkt_ft8dt_cc_01.RAW
IEEGVPQFLVLISSGK		P12111; P12111-4	3	572.659	0.00149	ETD	100.095	13382	D111202_MGH_445_OGE01_rafkt_ft8dt_cc_01.RAW
GLpGVAGAVGEpGPLGIAGPpGAR	P3(Oxidation); P12(Oxidation); P21(Oxidation)	P08123	3	705.712	0.00038	CID	70.8071	7351	D111202_MGH_445_OGE04_rafkt_ft8dt_cc_01.RAW
IFASQASGFSDALTGmVK	M16(Oxidation)	Q05707	2	923.454	-0.00202	CID	74.2077	8081	D111202_MGH_445_OGE05_rafkt_ft8dt_cc_01.RAW
VVESLDVGQDR		P12111; P12111-4	2	608.812	0.00033	CID	46.0048	3560	D111202_MGH_445_OGE01_rafkt_ft8dt_cc_01.RAW
LLDIAcWIHHK	C6(Carbamidomethyl)	P07339	3	469.252	0.00064	ETD	73.6494	6953	D111205_MGH_445_OGE09_rafkt_ft8dt_cc_01.RAW
PSAYNFDNSPVLQEWVTATDIR		P11047	2	1262.11	-0.00292	CID	99.7352	13319	D111202_MGH_445_OGE01_rafkt_ft8dt_cc_01.RAW
AHLVAVFNEYQR		P50995	2	723.877	-0.00134	CID	56.5422	5337	D111205_MGH_445_OGE08_rafkt_ft8dt_cc_01.RAW
AQASAQLVIQALPSVLINIR		P98160	3	702.419	-0.00041	CID	102.429	12315	D111205_MGH_445_OGE12_rafkt_ft8dt_cc_01.RAW
LRLPQVSPADSGEYVcR	C16(Carbamidomethyl)	P98160	3	649.664	0.00039	ETD	61.1512	6714	D111205_MGH_445_OGE06_rafkt_ft8dt_cc_01.RAW
RAGNSLAASTAEETAGSAQGR		P55268	2	1002.98	-0.0046	CID	42.2077	2358	D111202_MGH_445_OGE05_rafkt_ft8dt_cc_01.RAW
cScASGFLLAADGK	C1(Carbamidomethyl); C3(Carbamidomethyl)	P98095	2	728.831	-0.00102	CID	62.1689	5849	D111202_MGH_445_OGE04_rafkt_ft8dt_cc_01.RAW
SGVYQHVTGEmmGGHAIR	M11(Oxidation); M12(Oxidation)	P07858	4	491.229	-0.00044	ETD	37.6721	2458	D111205_MGH_445_OGE08_rafkt_ft8dt_cc_01.RAW
LPAVEPTDQAQYLcR	C14(Carbamidomethyl)	P98160	2	880.934	-0.00155	CID	61.2737	5911	D111202_MGH_445_OGE02_rafkt_ft8dt_cc_01.RAW
GVVSDHcYPFSGR	C7(Carbamidomethyl)	Q9GZM7	2	740.834	-0.00198	CID	47.8886	3993	D111205_MGH_445_OGE08_rafkt_ft8dt_cc_01.RAW
LPPNSELVQAVLR		O75610; O00292	2	718.417	-0.00012	CID	74.5249	8927	D111205_MGH_445_OGE06_rafkt_ft8dt_cc_01.RAW
GTcNYYANAYSFWLATIER	C3(Carbamidomethyl)	P02462	2	1150.52	-0.00106	CID	102.924	13269	D111205_MGH_445_OGE06_rafkt_ft8dt_cc_01.RAW
mASVGLSDIAMDTTVTHATSHGR	M1(Oxidation)	P98160	4	594.282	-0.00141	ETD	59.5693	6444	D111205_MGH_445_OGE06_rafkt_ft8dt_cc_01.RAW
SGDRGESGPAGPAGApGPAGSR	P16(Oxidation)	P02461	3	641.968	-0.00048	ETD	32.7917	1119	D111202_MGH_445_OGE05_rafkt_ft8dt_cc_01.RAW
HQGSELHFPSVQPSDAGVYIcTcR	C21(Carbamidomethyl); C23(Carbamidomethyl)	P98160	3	915.754	-0.00079	CID	68.5787	7075	D111202_MGH_445_OGE05_rafkt_ft8dt_cc_01.RAW
LESDVSAQMEYcR	C12(Carbamidomethyl)	P02675	2	794.341	-0.00128	CID	52.8885	4832	D111202_MGH_445_OGE01_rafkt_ft8dt_cc_01.RAW
SAAFQIQSFDIVcSPVWTSR	C13(Carbamidomethyl)	Q99715	2	1150.06	-0.00446	CID	97.2093	11771	D111202_MGH_445_OGE04_rafkt_ft8dt_cc_01.RAW
YGGLHFSDQVEVFSPPGSDR		P12110	2	1097.51	-0.00099	CID	74.0362	8084	D111202_MGH_445_OGE02_rafkt_ft8dt_cc_01.RAW
RLDFTGNLIEDIEDGTFSK		P20774	2	1085.54	0.00017	CID	101.22	13570	D111202_MGH_445_OGE01_rafkt_ft8dt_cc_01.RAW
LHQMSVADSGEYVcR	C14(Carbamidomethyl)	P98160	2	876.392	-0.00331	CID	50.3605	3766	D111202_MGH_445_OGE04_rafkt_ft8dt_cc_01.RAW
GSpGAQGPPGApGPLGIAGITGAR	P3(Oxidation); P12(Oxidation)	P02461	2	1044.54	-0.00171	CID	67.2581	6972	D111205_MGH_445_OGE12_rafkt_ft8dt_cc_01.RAW
GSpGERGEVGPAGPnGFAGPAGAAGQpGAk	P3(Oxidation); N15(Deamidated); P27(Oxidation); K30(Oxidation)	P08123	3	889.749	-0.00189	CID	46.6057	3393	D111202_MGH_445_OGE02_rafkt_ft8dt_cc_01.RAW
mLITILGTVKPnANR	M1(Oxidation); N12(Deamidated)	P17931	3	553.317	0.00189	ETD	65.797	6740	D111205_MGH_445_OGE12_rafkt_ft8dt_cc_01.RAW
SLLSDVEELVEK		Q16363	2	680.865	0.00088	CID	103.503	13974	D111202_MGH_445_OGE01_rafkt_ft8dt_cc_01.RAW
cHAGHLnGVYYQGGTYSK	C1(Carbamidomethyl); N7(Deamidated)	P02679	4	503.978	-0.0001	ETD	45.4076	3545	D111205_MGH_445_OGE07_rafkt_ft8dt_cc_01.RAW
LLQVVYLHSNnITK	N11(Deamidated)	P21810	3	548.311	0.00106	ETD	63.9114	6459	D111205_MGH_445_OGE08_rafkt_ft8dt_cc_01.RAW
PLDGSALYTGSALDFVR		P12111; P12111-4	2	891.458	0.00048	CID	84.073	10531	D111202_MGH_445_OGE01_rafkt_ft8dt_cc_01.RAW
KVDDIIcDSR	C7(Carbamidomethyl)	P07942	3	407.536	4e-05	ETD	41.2618	2709	D111202_MGH_445_OGE01_rafkt_ft8dt_cc_01.RAW
GYDcSDMScPnDcHQHGR	C4(Carbamidomethyl); C9(Carbamidomethyl); N11(Deamidated); C13(Carbamidomethyl)	P24821	4	549.944	-0.00079	ETD	35.8032	1786	D111202_MGH_445_OGE01_rafkt_ft8dt_cc_01.RAW
ITHNPFGPGQFFDLSIR		P56470	3	649.337	0.0011	ETD	86.1485	9782	D111205_MGH_445_OGE08_rafkt_ft8dt_cc_01.RAW
AHNQDLGLAGScLAR	C12(Carbamidomethyl)	P08572	2	791.889	-0.00188	CID	45.9819	3694	D111205_MGH_445_OGE08_rafkt_ft8dt_cc_01.RAW
AHGQDLGTAGScLR	C12(Carbamidomethyl)	P29400; P02462	3	481.565	-5e-05	ETD	36.9607	2358	D111205_MGH_445_OGE08_rafkt_ft8dt_cc_01.RAW
IFASQASGFSDALTGMVK		Q05707	2	915.458	-0.00106	CID	82.5575	10195	D111205_MGH_445_OGE06_rafkt_ft8dt_cc_01.RAW
SAAFQIQSFDIVcSPVWTSR	C13(Carbamidomethyl)	Q99715	2	1150.06	-0.00251	CID	97.4722	11086	D111202_MGH_445_OGE03_rafkt_ft8dt_cc_01.RAW
GNLVSIHNFNInYR	N12(Deamidated)	P13727	3	554.62	0.00158	ETD	68.657	7178	D111205_MGH_445_OGE08_rafkt_ft8dt_cc_01.RAW
LGQLEGLLQAHGDEGcGAcGGVQEELGR	C16(Carbamidomethyl); C19(Carbamidomethyl)	Q9Y6C2	3	970.786	-0.00147	CID	72.9293	8514	D111202_MGH_445_OGE01_rafkt_ft8dt_cc_01.RAW
DGHFTLFAPTNEAFEK		Q15063-4; Q15063-3	3	608.626	0.0016	ETD	75.3757	8313	D111202_MGH_445_OGE02_rafkt_ft8dt_cc_01.RAW
GLQHLYALVLVnNK	N12(Deamidated)	P21810	2	791.952	0.00081	CID	74.5111	8073	D111205_MGH_445_OGE08_rafkt_ft8dt_cc_01.RAW
RGPnGEAGSAGPpGPpGLR	N4(Deamidated); P13(Oxidation); P16(Oxidation)	P08123	3	592.96	0.00084	ETD	35.0359	2512	D111205_MGH_445_OGE06_rafkt_ft8dt_cc_01.RAW
GAnGApGIAGApGFpGAR	N3(Deamidated); P6(Oxidation); P12(Oxidation); P15(Oxidation)	P02452	3	529.59	6e-05	ETD	51.684	3769	D111202_MGH_445_OGE03_rafkt_ft8dt_cc_01.RAW
ILGDPEALRDLLNNHILK		Q15582	4	511.795	0.00116	ETD	91.1813	10971	D111202_MGH_445_OGE05_rafkt_ft8dt_cc_01.RAW
VFSVAITPDHLEPR		P12109	3	527.619	-0.00035	ETD	64.9741	6430	D111202_MGH_445_OGE05_rafkt_ft8dt_cc_01.RAW
HPFGFGQVPDNWR		Q08397	3	519.585	0.00059	ETD	66.5812	7632	D111205_MGH_445_OGE06_rafkt_ft8dt_cc_01.RAW
cLASTAYAPEATDYDVR	C1(Carbamidomethyl)	Q08397	2	951.927	-0.00309	CID	59.1886	5997	D111202_MGH_445_OGE01_rafkt_ft8dt_cc_01.RAW
AAAITSDILEALGR		Q15063-4; Q15063-3	2	700.892	0.00111	CID	91.1223	11009	D111202_MGH_445_OGE02_rafkt_ft8dt_cc_01.RAW
VEFLLNAHSSKDEVQNAVQR		P12111; P12111-4	4	571.798	0.00056	ETD	59.562	5382	D111202_MGH_445_OGE04_rafkt_ft8dt_cc_01.RAW
cLcYDGFmASEDmK	C1(Carbamidomethyl); C3(Carbamidomethyl); M8(Oxidation); M13(Oxidation)	P35555	2	879.826	-0.00121	CID	56.5225	5503	D111202_MGH_445_OGE01_rafkt_ft8dt_cc_01.RAW
LILGLMMpPAHYDAK	P8(Oxidation)	P08133	3	562.631	0.00094	ETD	69.6245	7326	D111205_MGH_445_OGE08_rafkt_ft8dt_cc_01.RAW
cDEGYESGFmmmK	C1(Carbamidomethyl); M10(Oxidation); M11(Oxidation); M12(Oxidation)	P35555	2	816.789	0.00069	CID	43.3208	3077	D111202_MGH_445_OGE01_rafkt_ft8dt_cc_01.RAW
AYFnGQSFIASIQK	N4(Deamidated)	Q16363	2	787.894	-0.00181	CID	80.6709	9214	D111202_MGH_445_OGE05_rafkt_ft8dt_cc_01.RAW
cTDLDEcSnGTHmcSQHADcK	C1(Carbamidomethyl); C7(Carbamidomethyl); N9(Deamidated); M13(Oxidation); C14(Carbamidomethyl); C20(Carbamidomethyl)	P35555	4	636.48	-0.00024	ETD	32.1543	1228	D111202_MGH_445_OGE01_rafkt_ft8dt_cc_01.RAW
SAAFQIQSFDIVcSPVWTSR	C13(Carbamidomethyl)	Q99715	3	767.042	-0.00203	CID	94.8849	12074	D111205_MGH_445_OGE06_rafkt_ft8dt_cc_01.RAW
HFLENLVTAFDVGSEK		Q05707	2	903.457	-0.00043	CID	90.0396	10824	D111202_MGH_445_OGE02_rafkt_ft8dt_cc_01.RAW
PcEQcPIPSTDEFATLcGSQR	C2(Carbamidomethyl); C5(Carbamidomethyl); C17(Carbamidomethyl)	P35555	2	1227.03	-0.00418	CID	69.4368	7872	D111202_MGH_445_OGE01_rafkt_ft8dt_cc_01.RAW
LGLVWAALQGAR		O15230	2	627.869	-0.00053	CID	83.4681	9157	D111205_MGH_445_OGE010_11_rafkt_ft8dt_cc_01.RAW
GLGTDEDTIIDIITHR		P08133	3	590.308	0.00053	ETD	92.4269	12028	D111202_MGH_445_OGE01_rafkt_ft8dt_cc_01.RAW
GPnGDAGRpGEpGLMGPR	N3(Deamidated); P9(Oxidation); P12(Oxidation)	P08123	3	589.942	0.00113	ETD	38.8365	2292	D111202_MGH_445_OGE01_rafkt_ft8dt_cc_01.RAW
EIRPNSTVQWEEVcRPWVSGHR	C14(Carbamidomethyl)	P00488	4	681.337	-0.00056	ETD	63.9223	6461	D111205_MGH_445_OGE08_rafkt_ft8dt_cc_01.RAW
RLDLTYSFLGSQGIGQcYDSSPcER	C17(Carbamidomethyl); C23(Carbamidomethyl)	P98160	3	970.446	0.00127	CID	81.0536	9294	D111202_MGH_445_OGE02_rafkt_ft8dt_cc_01.RAW
VTWAPPPSIDLTNFLVR		P02751	3	642.69	0.00199	ETD	99.7517	12796	D111205_MGH_445_OGE06_rafkt_ft8dt_cc_01.RAW
YHIGDEILVSGGIGALVR		Q15582	3	623.679	-4e-05	ETD	97.1105	11755	D111202_MGH_445_OGE04_rafkt_ft8dt_cc_01.RAW
SLQWmAGGTFTGEALQYTR	M5(Oxidation)	P12109	2	1067	-0.00226	CID	79.148	9659	D111205_MGH_445_OGE06_rafkt_ft8dt_cc_01.RAW
GAQGPAGPAGPpGLIGEQGISGPR	P12(Oxidation)	P12111; P12111-4	3	719.705	-0.00098	CID	60.2046	5562	D111202_MGH_445_OGE05_rafkt_ft8dt_cc_01.RAW
SLQTFSQAWFTcR	C12(Carbamidomethyl)	P13727	2	816.384	-0.00181	CID	83.7036	9192	D111205_MGH_445_OGE010_11_rafkt_ft8dt_cc_01.RAW
HTSVQTTSSGSGPFTDVR		P02751	3	621.966	0.00038	ETD	42.6381	3639	D111205_MGH_445_OGE06_rafkt_ft8dt_cc_01.RAW
GAQGPAGPAGPpGLIGEQGISGPR	P12(Oxidation)	P12111; P12111-4	2	1079.05	-0.004	CID	59.9053	6505	D111205_MGH_445_OGE06_rafkt_ft8dt_cc_01.RAW
LHQmSVADSGEYVcR	M4(Oxidation); C14(Carbamidomethyl)	P98160	3	589.931	-0.0003	ETD	43.4182	2607	D111202_MGH_445_OGE04_rafkt_ft8dt_cc_01.RAW
FSMLVAAIQSAGLTETLNR		Q15582	3	674.697	0.00244	CID	103.517	12967	D111202_MGH_445_OGE05_rafkt_ft8dt_cc_01.RAW
VPGHEDGVTISGLEPDHK		P22105-1	4	472.486	-0.00013	ETD	48.2096	3674	D111202_MGH_445_OGE02_rafkt_ft8dt_cc_01.RAW
GPpGESGAAGPTGPIGSR	P3(Oxidation)	P08123	2	790.888	0.00102	CID	39.7629	2765	D111205_MGH_445_OGE07_rafkt_ft8dt_cc_01.RAW
GHNGLqGLpGIAGHHGDQGApGSVGPAGPR	Q6(Deamidated); P9(Oxidation); P21(Oxidation)	P08123	4	701.092	-0.00045	ETD	50.2506	4214	D111205_MGH_445_OGE07_rafkt_ft8dt_cc_01.RAW
YHIGDEILVSGGIGALVR		Q15582	2	935.017	0.00146	CID	93.228	11132	D111202_MGH_445_OGE04_rafkt_ft8dt_cc_01.RAW
VPTAIHQLYLDSNK		P51888	3	533.624	0.00122	ETD	57.1764	5434	D111205_MGH_445_OGE08_rafkt_ft8dt_cc_01.RAW
TGPIGPQGApGKpGPDGLR	P10(Oxidation); P13(Oxidation)	P20908	3	601.983	0.00028	ETD	40.5257	2707	D111205_MGH_445_OGE12_rafkt_ft8dt_cc_01.RAW
KIEDELITFVcETASATcPVVHK	C11(Carbamidomethyl); C18(Carbamidomethyl)	Q05707	2	1324.16	-0.00219	CID	96.2908	10906	D111202_MGH_445_OGE03_rafkt_ft8dt_cc_01.RAW
SLHQAIEGDTSGDFLK		P08133	3	573.285	0.00048	ETD	56.5628	5110	D111202_MGH_445_OGE02_rafkt_ft8dt_cc_01.RAW
QASVFSFGLGAQAASR		P12111	2	798.909	-0.00109	CID	74.3525	7748	D111205_MGH_445_OGE010_11_rafkt_ft8dt_cc_01.RAW
GPTISAQEAQAQAILQQAR		P12107	2	991.021	-0.00561	CID	71.4348	8433	D111205_MGH_445_OGE06_rafkt_ft8dt_cc_01.RAW
SLQWmAGGTFTGEALQYTR	M5(Oxidation)	P12109	2	1067	-0.00421	CID	84.2119	9804	D111202_MGH_445_OGE05_rafkt_ft8dt_cc_01.RAW
LGSFEGLVnLTFIHLQHNR	N9(Deamidated)	P51884	4	549.797	0.00218	ETD	95.7445	12201	D111205_MGH_445_OGE06_rafkt_ft8dt_cc_01.RAW
SLHQAIEGDTSGDFLK		P08133	2	859.421	-0.00211	CID	56.6071	5117	D111202_MGH_445_OGE02_rafkt_ft8dt_cc_01.RAW
LGLVWAALQGAR		O15230	2	627.87	0.00012	CID	83.2962	9493	D111205_MGH_445_OGE12_rafkt_ft8dt_cc_01.RAW
HQLYIDETVNSNIPTNLR		P02675	2	1064.04	-0.00078	CID	69.0938	6599	D111202_MGH_445_OGE03_rafkt_ft8dt_cc_01.RAW
GpMVSAQESQAQAILQQAR	P2(Oxidation)	P20908	2	1015.01	-0.00333	CID	65.2976	6485	D111202_MGH_445_OGE05_rafkt_ft8dt_cc_01.RAW
LKEDAVSAAFK		P51884	3	393.552	0.00043	ETD	43.9147	3835	D111205_MGH_445_OGE06_rafkt_ft8dt_cc_01.RAW
ITHLVPGTFNHLESMk	K16(Oxidation)	Q92626	4	460.742	0.00068	ETD	53.1889	4821	D111205_MGH_445_OGE08_rafkt_ft8dt_cc_01.RAW
LIDLAYTPFHAVLK		Q96SY0	3	534.31	0.00224	ETD	82.5564	9266	D111205_MGH_445_OGE08_rafkt_ft8dt_cc_01.RAW
SLYYYIQQDTK		P07355	2	711.352	0.00103	CID	63.7317	7148	D111205_MGH_445_OGE06_rafkt_ft8dt_cc_01.RAW
LLQVVYLHSNnITK	N11(Deamidated)	P21810	3	548.312	0.0017	ETD	64.5331	5663	D111205_MGH_445_OGE09_rafkt_ft8dt_cc_01.RAW
LFYADHPFIFLVR		P50454	2	819.443	-0.00216	CID	89.5379	10258	D111205_MGH_445_OGE08_rafkt_ft8dt_cc_01.RAW
NALQnIILYHLTPGVFIGK	N5(Deamidated)	Q15063-4; Q15063-3	2	1056.59	-0.00212	CID	102.886	11101	D111205_MGH_445_OGE09_rafkt_ft8dt_cc_01.RAW
VEFLLNAHSSKDEVQNAVQR		P12111; P12111-4	2	1142.58	-0.0037	CID	59.6224	5392	D111202_MGH_445_OGE04_rafkt_ft8dt_cc_01.RAW
TYHVGEQWQK		P02751	3	425.875	-9e-05	ETD	41.7567	3040	D111205_MGH_445_OGE07_rafkt_ft8dt_cc_01.RAW
VEFLLNAHSSKDEVQNAVQR		P12111; P12111-4	2	1142.58	-0.00302	CID	57.7659	5102	D111202_MGH_445_OGE05_rafkt_ft8dt_cc_01.RAW
GLKPGVVYEGQLISIQQYGHQEVTR		P02751	4	700.624	-0.00088	ETD	70.367	7440	D111205_MGH_445_OGE08_rafkt_ft8dt_cc_01.RAW
VVIHFTDGADGDLADLHR		P12111; P12111-4	2	975.986	-0.00055	CID	66.5384	6794	D111202_MGH_445_OGE02_rafkt_ft8dt_cc_01.RAW
GTcNYYANAYSFWLATIER	C3(Carbamidomethyl)	P02462	2	1150.52	-0.00516	CID	102.961	12156	D111205_MGH_445_OGE08_rafkt_ft8dt_cc_01.RAW
LLQVVYLHSnnITK	N10(Deamidated); N11(Deamidated)	P21810	2	822.453	-0.00121	CID	66.1248	6530	D111202_MGH_445_OGE04_rafkt_ft8dt_cc_01.RAW
MGDTHTGLALVYAK		Q6PCB0	3	492.923	0.00114	ETD	55.0842	5114	D111205_MGH_445_OGE08_rafkt_ft8dt_cc_01.RAW
HcFYGLQPDSEYK	C2(Carbamidomethyl)	Q05707	2	822.359	-0.00298	CID	55.5902	4403	D111202_MGH_445_OGE03_rafkt_ft8dt_cc_01.RAW
EFTRPEEIIFLR		P23142	3	517.285	0.00094	ETD	77.1676	8621	D111202_MGH_445_OGE02_rafkt_ft8dt_cc_01.RAW
cDEGYESGFmMmK	C1(Carbamidomethyl); M10(Oxidation); M12(Oxidation)	P35555	2	808.788	-0.00255	CID	52.2788	4720	D111202_MGH_445_OGE01_rafkt_ft8dt_cc_01.RAW
IAHAKAVAAEAQDTATR		O15230	3	575.306	-0.00124	ETD	34.8272	2065	D111205_MGH_445_OGE08_rafkt_ft8dt_cc_01.RAW
IAHVELADAGQYR		P98160	2	721.872	-0.00071	CID	50.665	3820	D111202_MGH_445_OGE04_rafkt_ft8dt_cc_01.RAW
RGPnGEAGSAGPpGpPGLR	N4(Deamidated); P13(Oxidation); P15(Oxidation)	P08123	2	888.934	-0.00099	CID	39.9837	2015	D111202_MGH_445_OGE05_rafkt_ft8dt_cc_01.RAW
VHVGDEDFVHLR		P04080	4	356.434	0.00049	ETD	54.929	4559	D111202_MGH_445_OGE04_rafkt_ft8dt_cc_01.RAW
ESEVTVGGLEPGHK		P22105-1	3	480.244	0.00048	ETD	44.2883	3004	D111202_MGH_445_OGE02_rafkt_ft8dt_cc_01.RAW
GPMVSAQESQAQAILQQAR		P20908	2	1007.01	0.00128	CID	68.5567	7071	D111202_MGH_445_OGE05_rafkt_ft8dt_cc_01.RAW
RLTESYcETWR	C7(Carbamidomethyl)	P39060	3	500.901	-0.00039	ETD	48.0255	3340	D111202_MGH_445_OGE05_rafkt_ft8dt_cc_01.RAW
SLQWmAGGTFTGEALQYTR	M5(Oxidation)	P12109	2	1067	-0.00447	CID	82.4369	9515	D111202_MGH_445_OGE05_rafkt_ft8dt_cc_01.RAW
NLEWIAGGTWTPSALK		P12110	2	872.457	0.00024	CID	90.3463	10659	D111202_MGH_445_OGE04_rafkt_ft8dt_cc_01.RAW
YYWGGQYTWDmAK	M11(Oxidation)	P02675	2	842.858	-0.00094	CID	72.2962	7748	D111202_MGH_445_OGE05_rafkt_ft8dt_cc_01.RAW
RGVVSDHcYPFSGR	C8(Carbamidomethyl)	Q9GZM7	3	546.26	-0.00027	ETD	44.8921	3101	D111205_MGH_445_OGE010_11_rafkt_ft8dt_cc_01.RAW
GNLVSIHNFNINYR		P13727	3	554.291	0.00066	ETD	70.9198	7565	D111205_MGH_445_OGE12_rafkt_ft8dt_cc_01.RAW
NLHALILVNnK	N10(Deamidated)	P07585	3	417.247	0.00033	ETD	53.7303	5463	D111205_MGH_445_OGE06_rafkt_ft8dt_cc_01.RAW
mKPLDGSALYTGSALDFVR	M1(Oxidation)	P12111; P12111-4	2	1029.02	-0.0001	CID	76.7899	8401	D111202_MGH_445_OGE04_rafkt_ft8dt_cc_01.RAW
GEpGVVGAVGTAGPSGPSGLPGER	P3(Oxidation)	P08123	2	1061.03	-0.00387	CID	58.893	5512	D111202_MGH_445_OGE02_rafkt_ft8dt_cc_01.RAW
VPTAIHQLYLDSNK		P51888	2	799.928	-0.0022	CID	56.5631	5341	D111205_MGH_445_OGE08_rafkt_ft8dt_cc_01.RAW
ILYHGYSLLYVQGNER		P02462	2	962.998	-0.00147	CID	67.2399	6962	D111205_MGH_445_OGE08_rafkt_ft8dt_cc_01.RAW
GFSGLDGAkGDAGPAGPK	K9(Oxidation)	P02452	2	809.394	-0.00329	CID	42.8291	3667	D111205_MGH_445_OGE06_rafkt_ft8dt_cc_01.RAW
nLHALILVNNK	N1(Deamidated)	P07585	3	417.247	0.00015	ETD	69.1693	6313	D111205_MGH_445_OGE09_rafkt_ft8dt_cc_01.RAW
SQHPYVLTEDTLK		P12111; P12111-4	3	510.932	0.00094	ETD	53.0485	4231	D111202_MGH_445_OGE04_rafkt_ft8dt_cc_01.RAW
GPpGPQGLpGLAGTAGEpGR	P3(Oxidation); P9(Oxidation); P18(Oxidation)	P02461	2	917.455	-0.00294	CID	51.867	5156	D111205_MGH_445_OGE06_rafkt_ft8dt_cc_01.RAW
TNTLLGHLMGK		O15230	3	395.554	0.00051	ETD	64.4199	6151	D111205_MGH_445_OGE010_11_rafkt_ft8dt_cc_01.RAW
TTcHDFLEcQNSPAR	C3(Carbamidomethyl); C9(Carbamidomethyl)	P98095	2	918.388	-0.00522	CID	46.9787	3192	D111202_MGH_445_OGE04_rafkt_ft8dt_cc_01.RAW
TRPEFYLnSYmNK	N8(Deamidated); M11(Oxidation)	P12111; P12111-4	2	840.388	-0.00238	CID	55.3124	4660	D111202_MGH_445_OGE05_rafkt_ft8dt_cc_01.RAW
YLIVVTDGHPLEGYK		P12109	3	568.639	0.00062	ETD	66.8202	6651	D111202_MGH_445_OGE04_rafkt_ft8dt_cc_01.RAW
VEFLLNAHSSKDEVQNAVQR		P12111; P12111-4	3	762.061	-9e-05	CID	59.557	5381	D111202_MGH_445_OGE04_rafkt_ft8dt_cc_01.RAW
LPGLVFLYMEK		P51888	2	655.366	0.00093	CID	92.1	11658	D111205_MGH_445_OGE06_rafkt_ft8dt_cc_01.RAW
GSpGAqGPpGApGPLGIAGITGAR	P3(Oxidation); Q6(Deamidated); P9(Oxidation); P12(Oxidation)	P02461	2	1053.03	-0.00345	CID	66.5309	6854	D111205_MGH_445_OGE12_rafkt_ft8dt_cc_01.RAW
LNLEAINYMAADGDFK		P09382	2	892.93	6e-05	CID	86.5318	10973	D111202_MGH_445_OGE01_rafkt_ft8dt_cc_01.RAW
HVNEInATIYLLK	N6(Deamidated)	Q16363	2	764.921	-0.00105	CID	76.7388	7844	D111202_MGH_445_OGE03_rafkt_ft8dt_cc_01.RAW
GDGGPpGMTGFpGAAGR	P6(Oxidation); P12(Oxidation)	P08123	2	767.339	-0.00247	CID	48.5128	4590	D111205_MGH_445_OGE06_rafkt_ft8dt_cc_01.RAW
HVFIVDDFESFEK		Q99715	3	537.928	0.00035	ETD	80.7415	9241	D111202_MGH_445_OGE02_rafkt_ft8dt_cc_01.RAW
VQQLEEQVQSLTK		Q9Y6C2	2	765.411	-0.00115	CID	62.2745	6075	D111202_MGH_445_OGE02_rafkt_ft8dt_cc_01.RAW
GAQGPAGpAGPpGLIGEQGISGPR	P8(Oxidation); P12(Oxidation)	P12111; P12111-4	2	1087.05	-0.00579	CID	57.7837	5105	D111202_MGH_445_OGE05_rafkt_ft8dt_cc_01.RAW
VVVnGNPFYEYGHR	N4(Deamidated)	P56470	3	551.265	-0.00152	ETD	60.3067	5580	D111202_MGH_445_OGE05_rafkt_ft8dt_cc_01.RAW
GGNTLTGLALNYIFENSFKPEAGSR		Q05707	4	664.84	3e-05	ETD	99.9755	12829	D111205_MGH_445_OGE06_rafkt_ft8dt_cc_01.RAW
AQQLLAnSTALEEAMLQEQQR	N7(Deamidated)	O15230	2	1187.09	-0.0013	CID	87.6101	11168	D111202_MGH_445_OGE01_rafkt_ft8dt_cc_01.RAW
GnDVAFHFNPR	N2(Deamidated)	P17931	3	425.535	0.00015	ETD	56.1762	4773	D111202_MGH_445_OGE04_rafkt_ft8dt_cc_01.RAW
cGVmASSGLcQSVAAScAR	C1(Carbamidomethyl); M4(Oxidation); C10(Carbamidomethyl); C17(Carbamidomethyl)	P55001	2	994.423	-0.00352	CID	50.3934	3708	D111205_MGH_445_OGE09_rafkt_ft8dt_cc_01.RAW
HFLNNLkGEnGDK	K7(Oxidation); N10(Deamidated)	P39059	3	501.58	0.00035	ETD	40.999	2165	D111202_MGH_445_OGE03_rafkt_ft8dt_cc_01.RAW
LVSVHESGWK		O75610; O00292	3	381.204	-0.00079	ETD	41.872	3063	D111205_MGH_445_OGE08_rafkt_ft8dt_cc_01.RAW
GQSFSVWILcEAHcLK	C10(Carbamidomethyl); C14(Carbamidomethyl)	O00182	3	645.648	0.00111	ETD	88.5728	10121	D111205_MGH_445_OGE08_rafkt_ft8dt_cc_01.RAW
LPPNSELVQAVLR		O75610; O00292	2	718.417	-0.00038	CID	76.6113	8502	D111202_MGH_445_OGE05_rafkt_ft8dt_cc_01.RAW
cGVmASSGLcQSVAAScAR	C1(Carbamidomethyl); M4(Oxidation); C10(Carbamidomethyl); C17(Carbamidomethyl)	P55001	2	994.424	-0.00178	CID	49.3059	4041	D111205_MGH_445_OGE12_rafkt_ft8dt_cc_01.RAW
TLFELAAESDVSTAIDLFR		Q15582	2	1049.53	-0.00421	CID	104.488	12384	D111205_MGH_445_OGE08_rafkt_ft8dt_cc_01.RAW
AGMEWYQTcSNnGLVAGFQSR	C9(Carbamidomethyl); N12(Deamidated)	Q07507	2	1189.02	-0.00468	CID	80.193	9825	D111202_MGH_445_OGE01_rafkt_ft8dt_cc_01.RAW
PALHLAALNMpFSGDIR	P11(Oxidation)	P39059	3	613.659	0.00177	ETD	72.6361	7781	D111205_MGH_445_OGE08_rafkt_ft8dt_cc_01.RAW
NLmQLNLAHNILR	M3(Oxidation)	P51888	3	522.625	0.00117	ETD	66.9845	6561	D111205_MGH_445_OGE010_11_rafkt_ft8dt_cc_01.RAW
TEAPSATGQASSLLGGR		P39060	2	801.909	0.00098	CID	53.9063	4405	D111202_MGH_445_OGE05_rafkt_ft8dt_cc_01.RAW
GNLVSIHnFNINYR	N8(Deamidated)	P13727	3	554.62	0.00219	ETD	73.947	7984	D111205_MGH_445_OGE08_rafkt_ft8dt_cc_01.RAW
YEASILTHDSSIR		P02679	3	497.921	0.00117	ETD	51.7157	4012	D111202_MGH_445_OGE04_rafkt_ft8dt_cc_01.RAW
KPSYHGYNQMMEcLPGYK	C13(Carbamidomethyl)	Q14766-4; Q14766	4	551.5	0.00044	ETD	60.71	5550	D111205_MGH_445_OGE010_11_rafkt_ft8dt_cc_01.RAW
TGAAILHVADHVFLPQLAR		Q02388	4	508.041	0.00153	ETD	80.7517	9000	D111205_MGH_445_OGE08_rafkt_ft8dt_cc_01.RAW
RcELcDDGYFGDPLGR	C2(Carbamidomethyl); C5(Carbamidomethyl)	P11047	3	643.945	-0.0009	ETD	66.4725	7338	D111202_MGH_445_OGE01_rafkt_ft8dt_cc_01.RAW
#SALQSINEWAAQTTDGKLPEVTK	R1(Deamidated)	P50454	4	661.85	0.00482	ETD	80.0976	9114	D111202_MGH_445_OGE05_rafkt_ft8dt_cc_01.RAW
VVHcSDLGLTSVPTNIPFDTR	C4(Carbamidomethyl)	Q9BXN1	2	1164.58	-0.00412	CID	75.7251	8215	D111202_MGH_445_OGE04_rafkt_ft8dt_cc_01.RAW
IHMDcSnLTALATSK	C5(Carbamidomethyl); N7(Deamidated)	Q02817	2	831.892	-0.00276	CID	64.6011	6273	D111202_MGH_445_OGE04_rafkt_ft8dt_cc_01.RAW
LRSPVISIDPPSSTVQQGQDASFK		P98160	3	853.11	-0.00296	CID	64.934	7353	D111205_MGH_445_OGE06_rafkt_ft8dt_cc_01.RAW
GEpGVVGAVGTAGPSGPSGLPGER	P3(Oxidation)	P08123	3	707.688	-0.00297	CID	59.0581	5540	D111202_MGH_445_OGE02_rafkt_ft8dt_cc_01.RAW
mPGEGWGDPcELcPK	M1(Oxidation); C10(Carbamidomethyl); C13(Carbamidomethyl)	P35556	2	874.858	3e-05	CID	60.2415	6187	D111202_MGH_445_OGE01_rafkt_ft8dt_cc_01.RAW
DGEAGAQGPPGPAGPAGER		P02452	2	845.89	-0.00231	CID	38.0965	2166	D111202_MGH_445_OGE01_rafkt_ft8dt_cc_01.RAW
QVQFSEEHWVHESGR		P98160	4	464.469	0.0009	ETD	53.0136	4225	D111202_MGH_445_OGE04_rafkt_ft8dt_cc_01.RAW
DHGETAFAVYDK		P24821	3	451.542	-0.00021	ETD	46.7753	3706	D111202_MGH_445_OGE01_rafkt_ft8dt_cc_01.RAW
TEAPSATGQASSLLGGR		P39060	2	801.904	-0.00344	CID	53.5413	5433	D111205_MGH_445_OGE06_rafkt_ft8dt_cc_01.RAW
SGVYQHVTGEmMGGHAIR	M11(Oxidation)	P07858	4	487.23	-0.00017	ETD	43.1187	3251	D111205_MGH_445_OGE08_rafkt_ft8dt_cc_01.RAW
IPPVNTNLENLYLQGNR		Q06828	2	978.019	-0.00216	CID	74.056	8855	D111205_MGH_445_OGE06_rafkt_ft8dt_cc_01.RAW
ALNLGYALDYAQR		P12111; P12111-4	2	734.383	-0.00065	CID	74.6894	8954	D111205_MGH_445_OGE06_rafkt_ft8dt_cc_01.RAW
GSAGPpGATGFpGAAGR	P6(Oxidation); P12(Oxidation)	P02452	2	730.347	-0.00256	CID	40.926	2769	D111205_MGH_445_OGE12_rafkt_ft8dt_cc_01.RAW
LLQVVYLHSNnITK	N11(Deamidated)	P21810	2	821.959	-0.00254	CID	63.1019	6338	D111205_MGH_445_OGE08_rafkt_ft8dt_cc_01.RAW
NALQNIILYHLTPGVFIGK		Q15063-4; Q15063-3	2	1056.1	-0.00151	CID	98.5361	11398	D111205_MGH_445_OGE010_11_rafkt_ft8dt_cc_01.RAW
SAGLAFSLYQAMAK		P50454	2	729.375	-0.00148	CID	85.6	9840	D111205_MGH_445_OGE12_rafkt_ft8dt_cc_01.RAW
FnLTETSEAEIHQSFQHLLR	N2(Deamidated)	P01011	4	601.05	0.00036	ETD	90.7943	10058	D111202_MGH_445_OGE03_rafkt_ft8dt_cc_01.RAW
YTAILNQIPSHSSSIR		Q05707	3	596.319	-0.00058	ETD	57.8675	5423	D111205_MGH_445_OGE12_rafkt_ft8dt_cc_01.RAW
VnHFVPEAGSR	N2(Deamidated)	P12111; P12111-4	3	405.204	0.0007	ETD	40.462	2153	D111202_MGH_445_OGE04_rafkt_ft8dt_cc_01.RAW
HESENLYSIAcDKPQQVR	C11(Carbamidomethyl)	P12110	4	544.264	0.00073	ETD	51.2974	3936	D111202_MGH_445_OGE04_rafkt_ft8dt_cc_01.RAW
GPPGAVGSpGVnGApGEAGR	P9(Oxidation); N12(Deamidated); P15(Oxidation)	P08123	2	868.911	-0.00223	CID	36.8735	1958	D111202_MGH_445_OGE01_rafkt_ft8dt_cc_01.RAW
RGQPFWLTLHFEGR		P21980	3	581.975	0.0013	ETD	77.3185	8216	D111205_MGH_445_OGE010_11_rafkt_ft8dt_cc_01.RAW
VSPHSGVVALTKPVPEPR		P23142-4	4	468.269	-0.00049	ETD	47.2278	3719	D111205_MGH_445_OGE12_rafkt_ft8dt_cc_01.RAW
YGQcWVFAAVAcTVLR	C4(Carbamidomethyl); C12(Carbamidomethyl)	P21980	2	950.962	-0.00118	CID	102.409	11945	D111205_MGH_445_OGE010_11_rafkt_ft8dt_cc_01.RAW
DnATLQATLHAAR	N2(Deamidated)	O15230	3	461.571	-0.00108	ETD	52.324	3875	D111202_MGH_445_OGE03_rafkt_ft8dt_cc_01.RAW
TRPEFYLNSYMNK		P12111; P12111-4	3	554.938	0.00135	ETD	62.8399	5898	D111205_MGH_445_OGE010_11_rafkt_ft8dt_cc_01.RAW
AVLSAEQLRDEEVHAGLGELLR		P50454	4	602.074	-0.00075	ETD	82.2709	8727	D111202_MGH_445_OGE03_rafkt_ft8dt_cc_01.RAW
LDTVAGGLQGLR		Q9Y6C2	2	600.341	0.00042	CID	60.0308	5463	D111202_MGH_445_OGE04_rafkt_ft8dt_cc_01.RAW
DLPETLNELHLDHNK		P21810	4	447.728	-0.00013	ETD	67.9015	7025	D111202_MGH_445_OGE02_rafkt_ft8dt_cc_01.RAW
IADTnITSIPQGLPPSLTELHLDGNK	N5(Deamidated)	P07585	4	687.114	0.00082	ETD	85.0298	10704	D111202_MGH_445_OGE01_rafkt_ft8dt_cc_01.RAW
LEnISLPPGLSIHIHcTAK	N3(Deamidated); C16(Carbamidomethyl)	Q9NR99	4	526.034	0.00036	ETD	70.8347	8337	D111205_MGH_445_OGE06_rafkt_ft8dt_cc_01.RAW
GEmGPAGIpGApGLMGAR	M3(Oxidation); P9(Oxidation); P12(Oxidation)	P02461	2	843.9	-0.00035	CID	57.9459	6168	D111205_MGH_445_OGE06_rafkt_ft8dt_cc_01.RAW
QEYVLTQQGFIYQGSAK		P21980	2	980.494	0.00026	CID	68.8877	7131	D111202_MGH_445_OGE05_rafkt_ft8dt_cc_01.RAW
HVYGELDVQIQR		P00488	2	728.88	-0.00052	CID	57.6345	4733	D111202_MGH_445_OGE03_rafkt_ft8dt_cc_01.RAW
GEpGPVGVQGpPGPAGEEGK	P3(Oxidation); P11(Oxidation)	P02452	3	616.631	0.00093	ETD	43.2709	3068	D111202_MGH_445_OGE01_rafkt_ft8dt_cc_01.RAW
GSpGEAGRpGEAGLpGAK	P3(Oxidation); P9(Oxidation); P15(Oxidation)	P02452	3	552.605	0.00067	ETD	25.7199	1037	D111205_MGH_445_OGE07_rafkt_ft8dt_cc_01.RAW
VPGVGLPGVYPGGVLPGAR		P15502	2	881.501	-0.00276	CID	78.0905	8694	D111205_MGH_445_OGE12_rafkt_ft8dt_cc_01.RAW
WQPAIATVDSYVISYTGEK		P24821	2	1064.53	-0.00088	CID	94.3347	10607	D111202_MGH_445_OGE03_rafkt_ft8dt_cc_01.RAW
GPnGDAGRpGEpGLMGpR	N3(Deamidated); P9(Oxidation); P12(Oxidation); P17(Oxidation)	P08123	3	595.273	0.00064	ETD	34.7145	1608	D111202_MGH_445_OGE01_rafkt_ft8dt_cc_01.RAW
LLTPITTLTSEQIQK		P12111; P12111-4	2	843.484	-0.00418	CID	71.6965	8476	D111205_MGH_445_OGE06_rafkt_ft8dt_cc_01.RAW
RLEVDIDIK		P02671	3	367.549	0.00034	ETD	57.6138	5291	D111202_MGH_445_OGE02_rafkt_ft8dt_cc_01.RAW
YHIGDEILVSGGIGALVR		Q15582	3	623.682	0.0026	ETD	90.128	10623	D111202_MGH_445_OGE04_rafkt_ft8dt_cc_01.RAW
SLQWMAGGTFTGEALQYTR		P12109	2	1059	-0.00504	CID	88.3558	10498	D111202_MGH_445_OGE05_rafkt_ft8dt_cc_01.RAW
LLQVVYLHSnNITK	N10(Deamidated)	P21810	2	821.961	-0.00079	CID	63.9177	6460	D111205_MGH_445_OGE08_rafkt_ft8dt_cc_01.RAW
YHIGDEILVSGGIGALVR		Q15582	3	623.68	0.00047	ETD	88.3711	10335	D111202_MGH_445_OGE04_rafkt_ft8dt_cc_01.RAW
FcYGQcnSFYIPR	C2(Carbamidomethyl); C6(Carbamidomethyl); N7(Deamidated)	O60565; Q9H772	2	856.862	-0.00121	CID	72.2517	7603	D111202_MGH_445_OGE04_rafkt_ft8dt_cc_01.RAW
GLpGVAGAVGEpGPLGIAGpPGAR	P3(Oxidation); P12(Oxidation); P20(Oxidation)	P08123	2	1058.07	0.00222	CID	70.8547	7487	D111202_MGH_445_OGE05_rafkt_ft8dt_cc_01.RAW
GPpGPQGLpGLAGTAGEpGR	P3(Oxidation); P9(Oxidation); P18(Oxidation)	P02461	2	917.456	-0.00217	CID	54.1011	4415	D111202_MGH_445_OGE04_rafkt_ft8dt_cc_01.RAW
AIVDVHFDPTTAFR		O00468-7	3	530.277	0.00126	ETD	76.3033	8319	D111202_MGH_445_OGE04_rafkt_ft8dt_cc_01.RAW
IEDGVPQHLVLVLGGK		P12111; P12111-4	3	558.659	0.00177	ETD	76.0293	8269	D111202_MGH_445_OGE04_rafkt_ft8dt_cc_01.RAW
LHINHnnLTESVGPLPK	N6(Deamidated); N7(Deamidated)	P51884	4	472	-0.00038	ETD	60.9751	5635	D111202_MGH_445_OGE04_rafkt_ft8dt_cc_01.RAW
GGVLFAITDAFQK		P39059	2	683.872	0.00012	CID	92.222	11149	D111202_MGH_445_OGE05_rafkt_ft8dt_cc_01.RAW
VFAVVITDGR		P12110	2	538.81	0.00147	CID	62.1252	5840	D111202_MGH_445_OGE04_rafkt_ft8dt_cc_01.RAW
IHLISTQSAIPYALR		P02679	3	561.659	0.00073	ETD	69.651	7358	D111205_MGH_445_OGE12_rafkt_ft8dt_cc_01.RAW
AAPLQGmLPGLLAPLR	M7(Oxidation)	P12111; P12111-4	2	817.475	-0.00164	CID	84.2788	9642	D111205_MGH_445_OGE12_rafkt_ft8dt_cc_01.RAW
EGYcFTEVLQNMcQIGSSNR	C4(Carbamidomethyl); C13(Carbamidomethyl)	P35555	3	798.348	-0.00032	CID	93.1776	12162	D111202_MGH_445_OGE01_rafkt_ft8dt_cc_01.RAW
GPpGPQGLpGLAGTAGEpGR	P3(Oxidation); P9(Oxidation); P18(Oxidation)	P02461	2	917.457	-0.00158	CID	52.9256	4225	D111202_MGH_445_OGE05_rafkt_ft8dt_cc_01.RAW
GPpGAVGSpGVnGApGEAGR	P3(Oxidation); P9(Oxidation); N12(Deamidated); P15(Oxidation)	P08123	2	876.91	-0.0011	CID	35.9952	1469	D111202_MGH_445_OGE03_rafkt_ft8dt_cc_01.RAW
MNSVVALDLAISK		P14543	2	680.88	0.00064	CID	76.1834	8297	D111202_MGH_445_OGE04_rafkt_ft8dt_cc_01.RAW
PAQGVVTTLENVSPPR		P02751	2	832.948	-0.00354	CID	65.4598	7439	D111205_MGH_445_OGE06_rafkt_ft8dt_cc_01.RAW
IISFLYSTVGALNK		Q05707	2	763.434	-0.00128	CID	86.6302	9993	D111205_MGH_445_OGE12_rafkt_ft8dt_cc_01.RAW
PLAEIDGIELTYGIK		P24821	2	816.447	-0.00152	CID	86.6785	11000	D111202_MGH_445_OGE01_rafkt_ft8dt_cc_01.RAW
AHGQDLGTAGScLR	C12(Carbamidomethyl)	P29400; P02462	2	721.842	-0.00235	CID	37.0292	2367	D111205_MGH_445_OGE08_rafkt_ft8dt_cc_01.RAW
LDNNWGREER		P17931	3	430.206	0.00054	ETD	37.8445	1973	D111202_MGH_445_OGE02_rafkt_ft8dt_cc_01.RAW
FDEHQSKPEILNLVK		P12111; P12111-4	4	449.994	0.00044	ETD	62.1191	5839	D111202_MGH_445_OGE04_rafkt_ft8dt_cc_01.RAW
FSTMpFLFcNINNVcNFASR	P5(Oxidation); C9(Carbamidomethyl); C15(Carbamidomethyl)	P02462	3	819.037	-0.00123	CID	90.71	10247	D111205_MGH_445_OGE010_11_rafkt_ft8dt_cc_01.RAW
SIGASVEFHcAVPSDR	C10(Carbamidomethyl)	P98160	3	577.942	0.00025	ETD	55.1345	4594	D111202_MGH_445_OGE04_rafkt_ft8dt_cc_01.RAW
GERGpPGESGAAGPTGPIGSR	P5(Oxidation)	P08123	2	961.967	-0.00284	CID	39.418	1931	D111202_MGH_445_OGE05_rafkt_ft8dt_cc_01.RAW
IHLISTQSAIPYALR		P02679	3	561.658	0.00048	ETD	70.9766	7574	D111205_MGH_445_OGE12_rafkt_ft8dt_cc_01.RAW
RFSTFLSLLEAADLK		Q15063-4; Q15063-3	3	570.987	0.00108	ETD	96.8862	12368	D111205_MGH_445_OGE06_rafkt_ft8dt_cc_01.RAW
VEFLLNAHSSK		P12111; P12111-4	3	415.559	-0.00021	ETD	47.1379	3877	D111205_MGH_445_OGE08_rafkt_ft8dt_cc_01.RAW
RFnALQYLR	N3(Deamidated)	P51884	3	394.553	0.00073	ETD	67.8687	6705	D111205_MGH_445_OGE010_11_rafkt_ft8dt_cc_01.RAW
PYmAYLQIQSPAGQSR	M3(Oxidation)	P08311	2	913.446	-0.003	CID	61.0578	5961	D111205_MGH_445_OGE12_rafkt_ft8dt_cc_01.RAW
HVEMTSLcAHWQVHR	C8(Carbamidomethyl)	Q05707	4	473.478	0.00124	ETD	49.1879	4205	D111205_MGH_445_OGE08_rafkt_ft8dt_cc_01.RAW
LHINHNnLTESVGPLPK	N7(Deamidated)	P51884	2	942.499	-0.00309	CID	52.772	5310	D111205_MGH_445_OGE06_rafkt_ft8dt_cc_01.RAW
FTQVTPTSLSAQWTPPNVQLTGYR		P02751	2	1346.69	-0.00463	CID	85.0059	9390	D111205_MGH_445_OGE010_11_rafkt_ft8dt_cc_01.RAW
GDGGPpGmTGFpGAAGR	P6(Oxidation); M8(Oxidation); P12(Oxidation)	P08123	2	775.337	-0.00191	CID	40.5197	2095	D111202_MGH_445_OGE05_rafkt_ft8dt_cc_01.RAW
HGTDDGVVWmNWK	M10(Oxidation)	P02675	2	780.847	-0.00114	CID	63.425	5679	D111202_MGH_445_OGE03_rafkt_ft8dt_cc_01.RAW
QLTLLGGPTPNTGAALEFVLR		P12111; P12111-4	3	723.407	-0.00038	CID	101.835	12690	D111202_MGH_445_OGE05_rafkt_ft8dt_cc_01.RAW
MKPLDGSALYTGSALDFVR		P12111; P12111-4	2	1021.02	-0.0044	CID	83.2902	9654	D111202_MGH_445_OGE05_rafkt_ft8dt_cc_01.RAW
VPGDQTSTIIQELEPGVEYFIR		P24821	2	1246.14	-0.00137	CID	103.94	14053	D111202_MGH_445_OGE01_rafkt_ft8dt_cc_01.RAW
TAEYDVAYGESHLFR		P12109	3	586.61	0.00055	ETD	67.3445	6931	D111202_MGH_445_OGE02_rafkt_ft8dt_cc_01.RAW
VIVIPVGIGPHANLK		P04275	3	509.654	0.00159	ETD	66.9519	6919	D111205_MGH_445_OGE12_rafkt_ft8dt_cc_01.RAW
NLEWIAGGTWTPSALK		P12110	2	872.456	-0.00051	CID	91.2317	10804	D111202_MGH_445_OGE04_rafkt_ft8dt_cc_01.RAW
KITHNPFGPGQFFDLSIR		P56470	3	692.033	-0.00082	CID	79.6121	8574	D111205_MGH_445_OGE010_11_rafkt_ft8dt_cc_01.RAW
GSpGPQGVkGESGKpGAnGLSGER	P3(Oxidation); K9(Oxidation); P15(Oxidation); N18(Deamidated)	P02461	4	568.775	-0.00071	ETD	30.9765	1618	D111205_MGH_445_OGE07_rafkt_ft8dt_cc_01.RAW
VLSALQAVQGLLVAQGR		P01019	2	862.013	-0.00144	CID	98.1005	11687	D111205_MGH_445_OGE12_rafkt_ft8dt_cc_01.RAW
cIDVRPGYcYTALTnGR	C1(Carbamidomethyl); C9(Carbamidomethyl); N15(Deamidated)	P35555	3	672.981	0.00101	CID	64.0222	5779	D111202_MGH_445_OGE03_rafkt_ft8dt_cc_01.RAW
McKDEDEcEEGKHDcTEK	C2(Carbamidomethyl); C8(Carbamidomethyl); C15(Carbamidomethyl)	P35555	4	575.72	0.00021	ETD	24.9631	561	D111202_MGH_445_OGE01_rafkt_ft8dt_cc_01.RAW
IEDGVPQHLVLVLGGK		P12111; P12111-4	2	837.481	-0.00154	CID	75.156	8116	D111202_MGH_445_OGE04_rafkt_ft8dt_cc_01.RAW
AAAVSSGFDGAIQLVSLGGR		O00468-7	2	938.497	-0.00283	CID	85.9412	10717	D111205_MGH_445_OGE06_rafkt_ft8dt_cc_01.RAW
GLHGEFGLPGpAGPRGER	P11(Oxidation)	P08123	4	455.737	0.00139	ETD	45.6735	3644	D111205_MGH_445_OGE08_rafkt_ft8dt_cc_01.RAW
LGSFEGLVnLTFIHLQHNR	N9(Deamidated)	P51884	4	549.796	0.0012	ETD	95.5471	12171	D111205_MGH_445_OGE06_rafkt_ft8dt_cc_01.RAW
GPNLTSPASITFTTGLEAPR		P22105-1	2	1015.53	-0.00337	CID	77.5412	9399	D111205_MGH_445_OGE06_rafkt_ft8dt_cc_01.RAW
YLYHGQTLETLGGK		Q15582	2	790.409	-0.00083	CID	57.73	5241	D111205_MGH_445_OGE07_rafkt_ft8dt_cc_01.RAW
GLQHLYALVLVNNK		P21810	3	527.976	0.00095	ETD	73.9322	8043	D111205_MGH_445_OGE12_rafkt_ft8dt_cc_01.RAW
GEmGPAGIpGApGLMGAR	M3(Oxidation); P9(Oxidation); P12(Oxidation)	P02461	2	843.899	-0.00125	CID	60.0753	5471	D111202_MGH_445_OGE04_rafkt_ft8dt_cc_01.RAW
DFGHVQFVGSYK		O43854	3	461.894	-0.00044	ETD	60.2206	5896	D111205_MGH_445_OGE08_rafkt_ft8dt_cc_01.RAW
GSFAcQcPPGYQK	C5(Carbamidomethyl); C7(Carbamidomethyl)	Q12805; Q12805-5	2	750.323	-0.00123	CID	42.8364	3061	D111205_MGH_445_OGE12_rafkt_ft8dt_cc_01.RAW
FHTSRPESFAIYK		P11047	3	528.273	0.00058	ETD	49.5379	3794	D111205_MGH_445_OGE010_11_rafkt_ft8dt_cc_01.RAW
VGLNELYNGQILETIGGK		Q15063-4; Q15063-3	3	640.015	0.00049	ETD	89.4357	10723	D111202_MGH_445_OGE02_rafkt_ft8dt_cc_01.RAW
GFVPAGESSSEAGGENYK		Q14766-4; Q14766	2	893.397	-0.00253	CID	47.4597	3829	D111202_MGH_445_OGE01_rafkt_ft8dt_cc_01.RAW
VISSGSVASYVTSPQGFQFR		P98160	2	1059.03	-0.00387	CID	78.6443	8423	D111205_MGH_445_OGE010_11_rafkt_ft8dt_cc_01.RAW
GLpGVAGAVGEpGPLGIAGPpGAR	P3(Oxidation); P12(Oxidation); P21(Oxidation)	P08123	2	1058.06	-0.00254	CID	71.3255	7441	D111202_MGH_445_OGE04_rafkt_ft8dt_cc_01.RAW
VSTHDQELGHLNNHHGGSSSSGGSR		Q9Y6C2	5	512.236	-0.00015	ETD	27.4934	1096	D111205_MGH_445_OGE08_rafkt_ft8dt_cc_01.RAW
LNLEAINYMAADGDFK		P09382	2	892.929	-0.00097	CID	84.837	10669	D111202_MGH_445_OGE01_rafkt_ft8dt_cc_01.RAW
YHIGDEILVSGGIGALVR		Q15582	3	623.681	0.00176	ETD	103.422	12745	D111202_MGH_445_OGE04_rafkt_ft8dt_cc_01.RAW
AVIVLVENFYK		Q96FQ6	2	647.876	0.00214	CID	80.6164	9889	D111205_MGH_445_OGE06_rafkt_ft8dt_cc_01.RAW
YGGLHFSDQVEVFSPPGSDR		P12110	3	732.011	-0.00069	CID	76.8857	8573	D111202_MGH_445_OGE02_rafkt_ft8dt_cc_01.RAW
SSEVYAQLcNVAR	C9(Carbamidomethyl)	Q14767	2	748.86	-0.0018	CID	58.5283	5246	D111202_MGH_445_OGE05_rafkt_ft8dt_cc_01.RAW
GIFLHLSNQHEFGR		O60568	3	552.286	-5e-05	ETD	60.3816	5920	D111205_MGH_445_OGE08_rafkt_ft8dt_cc_01.RAW
cTDLDEcSnGTHMcSQHADcK	C1(Carbamidomethyl); C7(Carbamidomethyl); N9(Deamidated); C14(Carbamidomethyl); C20(Carbamidomethyl)	P35555	4	632.481	-0.00082	ETD	36.9873	1977	D111202_MGH_445_OGE01_rafkt_ft8dt_cc_01.RAW
GLQHLYALVLVnNK	N12(Deamidated)	P21810	3	528.305	0.00144	ETD	75.8469	8271	D111205_MGH_445_OGE08_rafkt_ft8dt_cc_01.RAW
KLHINHNnLTESVGPLPK	N8(Deamidated)	P51884	2	1006.55	-0.00192	CID	49.5051	4256	D111205_MGH_445_OGE08_rafkt_ft8dt_cc_01.RAW
VPTAIHQLYLDSNKIETIPnGYFK	N20(Deamidated)	P51888	4	691.364	-0.00139	ETD	87.0508	10116	D111202_MGH_445_OGE04_rafkt_ft8dt_cc_01.RAW
HRHPDEAAFFDTASTGK		P02671	2	943.939	-0.00357	CID	45.3446	2873	D111202_MGH_445_OGE05_rafkt_ft8dt_cc_01.RAW
LSLEGDHSTPPSAYGSVK		P07355	3	615.639	-0.00043	ETD	49.9945	3700	D111202_MGH_445_OGE05_rafkt_ft8dt_cc_01.RAW
cQcPSGMTLDATGR	C1(Carbamidomethyl); C3(Carbamidomethyl)	P35555	2	777.329	-6e-05	CID	47.9593	3353	D111202_MGH_445_OGE04_rafkt_ft8dt_cc_01.RAW
GPpGESGAAGPTGPIGSR	P3(Oxidation)	P08123	2	790.883	-0.00377	CID	38.6644	2599	D111205_MGH_445_OGE08_rafkt_ft8dt_cc_01.RAW
RSALQSINEWAAQTTDGKLPEVTK		P50454	3	881.795	-0.00155	CID	78.8843	9619	D111205_MGH_445_OGE06_rafkt_ft8dt_cc_01.RAW
GSpGPQGVkGESGKpGAnGLSGER	P3(Oxidation); K9(Oxidation); P15(Oxidation); N18(Deamidated)	P02461	4	568.775	2e-05	ETD	31.8275	1725	D111205_MGH_445_OGE07_rafkt_ft8dt_cc_01.RAW
cPPGYIGLScQDcAPGYTR	C1(Carbamidomethyl); C10(Carbamidomethyl); C13(Carbamidomethyl)	P98160	2	1086.46	-0.00478	CID	60.4319	5602	D111202_MGH_445_OGE05_rafkt_ft8dt_cc_01.RAW
DGHFTLFAPTNEAFEK		Q15063-4; Q15063-3	3	608.627	0.00194	ETD	74.545	8172	D111202_MGH_445_OGE02_rafkt_ft8dt_cc_01.RAW
NQLEEVPSALPR		P51888	2	676.86	-0.00238	CID	57.4377	5261	D111202_MGH_445_OGE02_rafkt_ft8dt_cc_01.RAW
HGGSASSVSASAFASTYR		Q08397	3	581.609	0.00092	ETD	50.3126	3913	D111205_MGH_445_OGE010_11_rafkt_ft8dt_cc_01.RAW
GNRGDSIDQcALIQSIK	C10(Carbamidomethyl)	P12111; P12111-4	3	625.65	-0.00085	ETD	60.7369	6642	D111205_MGH_445_OGE06_rafkt_ft8dt_cc_01.RAW
HQLYIDETVNSNIPTNLR		P02675	2	1064.05	0.00248	CID	70.0167	6750	D111202_MGH_445_OGE03_rafkt_ft8dt_cc_01.RAW
HGPLTADGTTEAR		P22105-1	3	442.552	-0.00082	ETD	32.0861	1075	D111202_MGH_445_OGE03_rafkt_ft8dt_cc_01.RAW
LSQLSVTDVTTSSLR		P22105-1	2	803.935	-0.00082	CID	66.7767	6746	D111202_MGH_445_OGE05_rafkt_ft8dt_cc_01.RAW
IEDGVPQHLVLVLGGK		P12111; P12111-4	3	558.66	0.00209	ETD	74.719	8166	D111202_MGH_445_OGE05_rafkt_ft8dt_cc_01.RAW
TGcTDINEcEIGAHNcGK	C3(Carbamidomethyl); C9(Carbamidomethyl); C16(Carbamidomethyl)	P35555	2	1018.41	-0.00278	CID	41.472	2542	D111202_MGH_445_OGE02_rafkt_ft8dt_cc_01.RAW
GSpGADGPAGApGTpGPQGIAGQR	P3(Oxidation); P12(Oxidation); P15(Oxidation)	P02452	2	1061	-0.00199	CID	40.7353	3340	D111205_MGH_445_OGE06_rafkt_ft8dt_cc_01.RAW
AWGHPcEmcPAQPHPcR	C6(Carbamidomethyl); M8(Oxidation); C9(Carbamidomethyl); C16(Carbamidomethyl)	P35555	2	1053.93	-0.00316	CID	37.7552	2470	D111205_MGH_445_OGE08_rafkt_ft8dt_cc_01.RAW
YGFYTHVFR		P00734	3	397.197	-0.00054	ETD	59.63	5374	D111205_MGH_445_OGE010_11_rafkt_ft8dt_cc_01.RAW
GAAGLpGVAGApGLpGPR	P6(Oxidation); P12(Oxidation); P15(Oxidation)	P08123	2	781.915	-0.00259	CID	55.7355	5079	D111205_MGH_445_OGE12_rafkt_ft8dt_cc_01.RAW
GAnGApGIAGApGFpGAR	N3(Deamidated); P6(Oxidation); P12(Oxidation); P15(Oxidation)	P02452	2	793.88	-0.0013	CID	51.8196	3791	D111202_MGH_445_OGE03_rafkt_ft8dt_cc_01.RAW
GIpGPVGAAGATGAR	P3(Oxidation)	P08123	2	634.341	-0.00018	CID	42.8744	3067	D111205_MGH_445_OGE12_rafkt_ft8dt_cc_01.RAW
GVDEVTIVNILTNR		P07355	3	514.955	0.00072	ETD	89.6219	11531	D111202_MGH_445_OGE01_rafkt_ft8dt_cc_01.RAW
GTVRPANDFNPDADAK		P08133	2	844.401	-0.00438	CID	40.8557	2443	D111202_MGH_445_OGE02_rafkt_ft8dt_cc_01.RAW
IHDHAQLLSGISFNNR		O15204	3	607.982	-0.00097	ETD	58.5589	5643	D111205_MGH_445_OGE08_rafkt_ft8dt_cc_01.RAW
GPpGPQGLpGLAGTAGEpGR	P3(Oxidation); P9(Oxidation); P18(Oxidation)	P02461	2	917.455	-0.00265	CID	53.8033	4913	D111205_MGH_445_OGE08_rafkt_ft8dt_cc_01.RAW
ESSSHHPGIAEFPSR		P02671	4	410.198	0.0008	ETD	38.4428	3005	D111205_MGH_445_OGE06_rafkt_ft8dt_cc_01.RAW
pNMcTcPSGQIAPScGSR	P1(Oxidation); C4(Carbamidomethyl); C6(Carbamidomethyl); C15(Carbamidomethyl)	P35555	2	998.409	-0.00156	CID	37.9508	2326	D111205_MGH_445_OGE12_rafkt_ft8dt_cc_01.RAW
GEVGPAGPnGFAGPAGAAGQpGAkGER	N9(Deamidated); P21(Oxidation); K24(Oxidation)	P08123	2	1205.57	-0.00508	CID	47.715	3588	D111202_MGH_445_OGE02_rafkt_ft8dt_cc_01.RAW
LAGLDAGLHQLHVR		Q9Y240	3	500.62	0.00073	ETD	59.909	5849	D111205_MGH_445_OGE08_rafkt_ft8dt_cc_01.RAW
SLLQAVANLPYK		Q99715	2	658.882	-0.00048	CID	82.0844	8949	D111205_MGH_445_OGE010_11_rafkt_ft8dt_cc_01.RAW
cHPGTGVDYTcEcASGYQGDGR	C1(Carbamidomethyl); C11(Carbamidomethyl); C13(Carbamidomethyl)	Q14112	3	816.317	-0.00242	CID	44.9572	3117	D111202_MGH_445_OGE02_rafkt_ft8dt_cc_01.RAW
YLQEIYNSNNQK		P02679	2	757.367	-0.00082	CID	46.6023	4264	D111205_MGH_445_OGE06_rafkt_ft8dt_cc_01.RAW
INGTqIcPNDLVAFHDFSSDLENVPHLR	Q5(Deamidated); C7(Carbamidomethyl)	P51888	5	642.714	0.00148	ETD	93.703	12254	D111202_MGH_445_OGE01_rafkt_ft8dt_cc_01.RAW
LQPVLQPLPSPGVGGK		P12111; P12111-4	2	793.967	-7e-05	CID	63.8834	6423	D111205_MGH_445_OGE12_rafkt_ft8dt_cc_01.RAW
GTVHFAVVITDGHVTGSpcGGIK	P18(Oxidation); C19(Carbamidomethyl)	P12110	4	582.048	0.00131	ETD	62.6828	5395	D111205_MGH_445_OGE09_rafkt_ft8dt_cc_01.RAW
HPTPLALGHFHTVTLLR		P98160	4	478.275	0.00062	ETD	64.1521	6109	D111205_MGH_445_OGE010_11_rafkt_ft8dt_cc_01.RAW
GEpGSpGEnGApGQMGPR	P3(Oxidation); P6(Oxidation); N9(Deamidated); P12(Oxidation)	P02452	2	872.364	-0.00161	CID	33.4086	1412	D111202_MGH_445_OGE01_rafkt_ft8dt_cc_01.RAW
LWSGYSLLYFEGQEK		P08572	2	910.447	-0.00147	CID	91.3322	11044	D111202_MGH_445_OGE02_rafkt_ft8dt_cc_01.RAW
GIpGPVGAAGATGAR	P3(Oxidation)	P08123	2	634.34	-0.00133	CID	41.9953	2936	D111205_MGH_445_OGE12_rafkt_ft8dt_cc_01.RAW
GNRGDSIDQcALIQSIK	C10(Carbamidomethyl)	P12111; P12111-4	2	937.967	-0.00587	CID	60.7435	6643	D111205_MGH_445_OGE06_rafkt_ft8dt_cc_01.RAW
GPpGPQGLPGLAGTAGEpGR	P3(Oxidation); P18(Oxidation)	P02461	2	909.46	-0.00024	CID	55.5831	5771	D111205_MGH_445_OGE06_rafkt_ft8dt_cc_01.RAW
GAQGPAGPAGPPGLIGEQGISGPR		P12111; P12111-4	2	1071.06	0.00015	CID	62.8106	6044	D111202_MGH_445_OGE05_rafkt_ft8dt_cc_01.RAW
FDEHQSKPEILNLVK		P12111; P12111-4	4	449.995	0.00065	ETD	59.1658	5367	D111202_MGH_445_OGE05_rafkt_ft8dt_cc_01.RAW
AFQLWSNVTPLTFTK		P03956	2	876.968	-0.00195	CID	92.663	10893	D111205_MGH_445_OGE12_rafkt_ft8dt_cc_01.RAW
RPDGEGcVDENEcQTKPGIcEnGR	C7(Carbamidomethyl); C13(Carbamidomethyl); C20(Carbamidomethyl); N22(Deamidated)	P35555	4	695.293	0.00024	ETD	40.5678	2586	D111202_MGH_445_OGE01_rafkt_ft8dt_cc_01.RAW
SAAFQIQSFDIVcSPVWTSR	C13(Carbamidomethyl)	Q99715	2	1150.05	-0.00963	CID	97.9713	12078	D111202_MGH_445_OGE05_rafkt_ft8dt_cc_01.RAW
ITYQPSTGEGNEQTTTIGGR		Q99715	2	1055.5	-0.00526	CID	47.6301	3573	D111202_MGH_445_OGE02_rafkt_ft8dt_cc_01.RAW
VQcDVSVGFIcK	C3(Carbamidomethyl); C11(Carbamidomethyl)	Q02817	2	706.337	-0.00165	CID	58.4233	5226	D111202_MGH_445_OGE05_rafkt_ft8dt_cc_01.RAW
cEQcQPGYYGDAQR	C1(Carbamidomethyl); C4(Carbamidomethyl)	P98160	2	866.344	-0.00177	CID	38.7739	2281	D111202_MGH_445_OGE01_rafkt_ft8dt_cc_01.RAW
DGVPGGPGETGKnGGFGR	N13(Deamidated)	P12111; P12111-4	3	553.93	0.00077	ETD	43.7728	3151	D111202_MGH_445_OGE01_rafkt_ft8dt_cc_01.RAW
SAAFQIQSFDIVcSPVWTSR	C13(Carbamidomethyl)	Q99715	3	767.042	-0.00245	CID	97.3182	11973	D111202_MGH_445_OGE05_rafkt_ft8dt_cc_01.RAW
FGSYcPTTcGIADFLSTYQTK	C5(Carbamidomethyl); C9(Carbamidomethyl)	P02679	2	1209.04	-0.00122	CID	91.2709	11535	D111205_MGH_445_OGE06_rafkt_ft8dt_cc_01.RAW
HVFIVDDFESFEK		Q99715	3	537.927	-0.00068	ETD	80.6931	9233	D111202_MGH_445_OGE02_rafkt_ft8dt_cc_01.RAW
QcIHQLcFTSLR	C2(Carbamidomethyl); C7(Carbamidomethyl)	Q13361	3	521.591	0.00066	ETD	59.5347	5359	D111205_MGH_445_OGE010_11_rafkt_ft8dt_cc_01.RAW
ALDVMVSTFHK		P26447	3	416.554	0.00026	ETD	59.6014	4971	D111205_MGH_445_OGE09_rafkt_ft8dt_cc_01.RAW
GEAGIpGVpGAkGEDGK	P6(Oxidation); P9(Oxidation); K12(Oxidation)	P02461	3	529.595	0.0013	ETD	39.0711	2157	D111202_MGH_445_OGE02_rafkt_ft8dt_cc_01.RAW
LDTVAGGLQGLR		Q9Y6C2	2	600.342	0.00091	CID	61.4796	5364	D111202_MGH_445_OGE03_rafkt_ft8dt_cc_01.RAW
TLFLGVTNLQAK		Q05707	2	652.882	7e-05	CID	71.6155	7316	D111205_MGH_445_OGE010_11_rafkt_ft8dt_cc_01.RAW
YGGLHFSDQVEVFSPPGSDR		P12110	2	1097.51	-0.00453	CID	75.7319	8376	D111202_MGH_445_OGE02_rafkt_ft8dt_cc_01.RAW
cEcFPGLAVGLDGR	C1(Carbamidomethyl); C3(Carbamidomethyl)	P35555	2	775.857	-0.00127	CID	72.0772	8361	D111202_MGH_445_OGE01_rafkt_ft8dt_cc_01.RAW
DSHSLTTNIMEILR		P02671	3	543.948	0.00114	ETD	88.8594	10416	D111202_MGH_445_OGE04_rafkt_ft8dt_cc_01.RAW
SLQWMAGGTFTGEALQYTR		P12109	2	1059.01	-0.00198	CID	96.971	11916	D111202_MGH_445_OGE05_rafkt_ft8dt_cc_01.RAW
MLITILGTVKPnANR	N12(Deamidated)	P17931	3	547.984	0.00058	ETD	73.0871	7547	D111205_MGH_445_OGE010_11_rafkt_ft8dt_cc_01.RAW
ESSSHHPGIAEFPSR		P02671	3	546.594	5e-05	ETD	38.538	3019	D111205_MGH_445_OGE06_rafkt_ft8dt_cc_01.RAW
AHYGGFTVQNEANK		P02675	3	512.579	-0.00015	ETD	41.4889	3006	D111205_MGH_445_OGE08_rafkt_ft8dt_cc_01.RAW
HESENLYSIAcDKPQQVR	C11(Carbamidomethyl)	P12110	4	544.263	-0.00032	ETD	52.3302	3876	D111202_MGH_445_OGE03_rafkt_ft8dt_cc_01.RAW
GEVGLpGLSGPVGPpGNpGANGLTGAk	P6(Oxidation); P15(Oxidation); P18(Oxidation); K27(Oxidation)	P08123	2	1217.61	-0.00277	CID	66.1673	7558	D111205_MGH_445_OGE06_rafkt_ft8dt_cc_01.RAW
YQcAcNPGYHSTPDR	C3(Carbamidomethyl); C5(Carbamidomethyl)	P35555	2	913.368	-0.00446	CID	33.8813	1936	D111205_MGH_445_OGE08_rafkt_ft8dt_cc_01.RAW
LHQmSVADSGEYVcR	M4(Oxidation); C14(Carbamidomethyl)	P98160	2	884.391	-0.00255	CID	43.4248	2608	D111202_MGH_445_OGE04_rafkt_ft8dt_cc_01.RAW
cPIGYSGLScEScDAHFTR	C1(Carbamidomethyl); C10(Carbamidomethyl); C13(Carbamidomethyl)	P98160	2	1108.96	-0.00229	CID	58.4799	5188	D111202_MGH_445_OGE04_rafkt_ft8dt_cc_01.RAW
ASAHAITGPPTELITSEVTAR		Q05707	2	1061.56	-0.00151	CID	69.0024	7040	D111202_MGH_445_OGE04_rafkt_ft8dt_cc_01.RAW
HESENLYSIAcDKPQQVR	C11(Carbamidomethyl)	P12110	4	544.264	0.00109	ETD	53.1925	4016	D111202_MGH_445_OGE03_rafkt_ft8dt_cc_01.RAW
VAVNDAHLLQYNHR		P17931	3	550.623	0.00096	ETD	48.9275	3509	D111205_MGH_445_OGE09_rafkt_ft8dt_cc_01.RAW
TMTIHnGMFFSTYDR	N6(Deamidated)	P02675	3	607.938	0.00153	ETD	75.2841	8138	D111202_MGH_445_OGE04_rafkt_ft8dt_cc_01.RAW
GEVGLpGLSGPVGPpGNpGAnGLTGAK	P6(Oxidation); P15(Oxidation); P18(Oxidation); N21(Deamidated)	P08123	2	1210.11	-0.00266	CID	68.1921	7647	D111202_MGH_445_OGE01_rafkt_ft8dt_cc_01.RAW
VAVVTYNnEVTTEIR	N8(Deamidated)	P12111; P12111-4	2	854.94	-0.00109	CID	60.9423	6313	D111202_MGH_445_OGE01_rafkt_ft8dt_cc_01.RAW
cTDLDEcSnGTHmcSQHADcK	C1(Carbamidomethyl); C7(Carbamidomethyl); N9(Deamidated); M13(Oxidation); C14(Carbamidomethyl); C20(Carbamidomethyl)	P35555	4	636.481	0.00049	ETD	32.1679	1230	D111202_MGH_445_OGE01_rafkt_ft8dt_cc_01.RAW
GRLEQLGGLLAnVSGELGGR	N12(Deamidated)	Q9Y6C2	2	999.041	-0.00177	CID	95.781	11796	D111202_MGH_445_OGE02_rafkt_ft8dt_cc_01.RAW
GTELGGAAGQGGHPPGYTSLASR		Q9Y6C2	2	1071.02	-0.00352	CID	48.1124	4030	D111205_MGH_445_OGE08_rafkt_ft8dt_cc_01.RAW
GLpGVAGAVGEpGPLGIAGPpGAR	P3(Oxidation); P12(Oxidation); P21(Oxidation)	P08123	3	705.713	0.00194	CID	69.2472	7199	D111202_MGH_445_OGE05_rafkt_ft8dt_cc_01.RAW
IGDLHPQIVNLLK		P12111; P12111-4	3	487.293	0.00094	ETD	71.5605	7307	D111205_MGH_445_OGE010_11_rafkt_ft8dt_cc_01.RAW
AcNLDVILGFDGSR	C2(Carbamidomethyl)	P12111; P12111-4	2	768.879	0.00199	CID	81.4898	10059	D111202_MGH_445_OGE01_rafkt_ft8dt_cc_01.RAW
LHINHNnLTESVGPLPK	N7(Deamidated)	P51884	3	628.671	0.00014	ETD	52.6772	5293	D111205_MGH_445_OGE06_rafkt_ft8dt_cc_01.RAW
GPpGPQGLpGLAGTAGEpGR	P3(Oxidation); P9(Oxidation); P18(Oxidation)	P02461	2	917.457	-0.00109	CID	54.9612	4564	D111202_MGH_445_OGE04_rafkt_ft8dt_cc_01.RAW
LGIVQGIVGAR		P55268	2	541.839	0.00123	CID	63.7428	6400	D111205_MGH_445_OGE12_rafkt_ft8dt_cc_01.RAW
LYIFQASPADAGQYVcR	C16(Carbamidomethyl)	P98160	3	653.654	0.00146	CID	78.2398	8093	D111202_MGH_445_OGE03_rafkt_ft8dt_cc_01.RAW
VGVVQFSnDVFPEFYLK	N8(Deamidated)	P12111; P12111-4	2	995.002	-0.00191	CID	98.9287	13177	D111202_MGH_445_OGE01_rafkt_ft8dt_cc_01.RAW
GLHGEFGLpGPAGPR	P9(Oxidation)	P08123	2	739.38	-0.00088	CID	53.1585	4816	D111205_MGH_445_OGE08_rafkt_ft8dt_cc_01.RAW
TYLGNALVcTcYGGSR	C9(Carbamidomethyl); C11(Carbamidomethyl)	P02751	3	597.944	0.00091	ETD	64.652	6187	D111205_MGH_445_OGE010_11_rafkt_ft8dt_cc_01.RAW
GLpGEVLGAQpGPR	P3(Oxidation); P11(Oxidation)	P08572	2	690.367	-0.00039	CID	46.583	4260	D111205_MGH_445_OGE06_rafkt_ft8dt_cc_01.RAW
LIVGLMRPPAYcDAK	C12(Carbamidomethyl)	P08133	3	568.638	0.00089	ETD	64.5807	6537	D111205_MGH_445_OGE12_rafkt_ft8dt_cc_01.RAW
NSAEFHGLcSSGVGITVDGR	C9(Carbamidomethyl)	P35556	2	1031.99	0.00091	CID	63.9058	6156	D111202_MGH_445_OGE04_rafkt_ft8dt_cc_01.RAW
AWGHPcEMcPAQPQPcR	C6(Carbamidomethyl); C9(Carbamidomethyl); C16(Carbamidomethyl)	P35556	2	1041.43	-0.00026	CID	45.7221	3651	D111205_MGH_445_OGE08_rafkt_ft8dt_cc_01.RAW
GPpGPQGLpGLAGTAGEpGR	P3(Oxidation); P9(Oxidation); P18(Oxidation)	P02461	2	917.457	-0.00128	CID	52.9968	4793	D111205_MGH_445_OGE08_rafkt_ft8dt_cc_01.RAW
YGAAGLGGVLGGAGQFPLGGVAAR		P15502	3	706.048	-0.00028	CID	86.7076	10005	D111205_MGH_445_OGE12_rafkt_ft8dt_cc_01.RAW
GLpGVAGAVGEpGPLGIAGpPGAR	P3(Oxidation); P12(Oxidation); P20(Oxidation)	P08123	2	1058.06	-0.00324	CID	72.4767	7778	D111202_MGH_445_OGE05_rafkt_ft8dt_cc_01.RAW
NNQIDHIDEK		P51884	3	409.199	0.00033	ETD	32.5855	1230	D111202_MGH_445_OGE02_rafkt_ft8dt_cc_01.RAW
RLDFTGNLIEDIEDGTFSK		P20774	3	724.027	2e-05	CID	101.797	13670	D111202_MGH_445_OGE01_rafkt_ft8dt_cc_01.RAW
cLYHTEGEHcQFcR	C1(Carbamidomethyl); C10(Carbamidomethyl); C13(Carbamidomethyl)	P07942	3	632.924	-0.00014	ETD	39.8826	3212	D111205_MGH_445_OGE06_rafkt_ft8dt_cc_01.RAW
GAQGPAGpAGpPGLIGEQGISGPR	P8(Oxidation); P11(Oxidation)	P12111; P12111-4	3	725.038	-0.00051	CID	57.2103	6040	D111205_MGH_445_OGE06_rafkt_ft8dt_cc_01.RAW
NALqNIILYHLTPGVFIGK	Q4(Deamidated)	Q15063-4; Q15063-3	2	1056.59	-0.00613	CID	101.231	11930	D111205_MGH_445_OGE08_rafkt_ft8dt_cc_01.RAW
LHQMSVADSGEYVcR	C14(Carbamidomethyl)	P98160	3	584.601	0.00116	ETD	50.3112	3758	D111202_MGH_445_OGE04_rafkt_ft8dt_cc_01.RAW
KIENLTSAVNSLNFIIK		Q13201	3	635.367	8e-05	ETD	86.9947	10048	D111205_MGH_445_OGE12_rafkt_ft8dt_cc_01.RAW
FLATTPNSLLVSWQPPR		P02751	3	643.02	0.00061	ETD	87.2351	10083	D111205_MGH_445_OGE12_rafkt_ft8dt_cc_01.RAW
LAVGSVVDSAFR		Q7Z5L7	2	610.836	0.00083	CID	69.491	7244	D111202_MGH_445_OGE05_rafkt_ft8dt_cc_01.RAW
DSHSLTTNIMEILR		P02671	2	815.415	-0.00231	CID	89.756	10562	D111202_MGH_445_OGE04_rafkt_ft8dt_cc_01.RAW
LSWTVAQGPFDSFVVQYR		P22105-1	2	1050.53	-0.00132	CID	96.6598	12335	D111205_MGH_445_OGE06_rafkt_ft8dt_cc_01.RAW
SGDDVRNPSVVVK		P12111; P12111-4	3	457.913	0.00013	ETD	39.2812	1976	D111202_MGH_445_OGE04_rafkt_ft8dt_cc_01.RAW
YPGAYYIFQIK		Q9UBX5	2	681.856	-0.00231	CID	81.781	8904	D111205_MGH_445_OGE010_11_rafkt_ft8dt_cc_01.RAW
LDENFQPIAQDHLPLHK		Q92626	4	504.515	0.00078	ETD	62.5815	5922	D111202_MGH_445_OGE04_rafkt_ft8dt_cc_01.RAW
NADPAELEQIVLSPAFILAAESLPK		P12111; P12111-4	2	1318.71	-0.00131	CID	106.541	14523	D111202_MGH_445_OGE01_rafkt_ft8dt_cc_01.RAW
LELEEAATPEGHAVR		O15230	3	541.278	0.00096	ETD	47.7815	3600	D111202_MGH_445_OGE02_rafkt_ft8dt_cc_01.RAW
LGHPDTLNQGEFK		P06702	3	485.912	-0.00054	ETD	46.7742	3155	D111202_MGH_445_OGE04_rafkt_ft8dt_cc_01.RAW
MHLYGLHEGQR		P22105-1	3	447.555	-0.00051	ETD	40.9056	2916	D111205_MGH_445_OGE08_rafkt_ft8dt_cc_01.RAW
GLAFTDVDVDSIK		P02751	2	690.357	0.00032	CID	73.115	8549	D111202_MGH_445_OGE01_rafkt_ft8dt_cc_01.RAW
GEmGPAGIpGApGLmGAR	M3(Oxidation); P9(Oxidation); P12(Oxidation); M15(Oxidation)	P02461	2	851.898	-9e-05	CID	50.5846	3807	D111202_MGH_445_OGE05_rafkt_ft8dt_cc_01.RAW
AYFnGQSFIASIQK	N4(Deamidated)	Q16363	2	787.893	-0.00342	CID	81.0501	9278	D111202_MGH_445_OGE05_rafkt_ft8dt_cc_01.RAW
TTLTGLRPGTEYGIGVSAVK		P24821	2	1010.56	-0.00034	CID	64.0142	6085	D111205_MGH_445_OGE010_11_rafkt_ft8dt_cc_01.RAW
EITnGKPFFK	N4(Deamidated)	P35555	3	394.545	-0.00019	ETD	50.8913	3862	D111202_MGH_445_OGE04_rafkt_ft8dt_cc_01.RAW
FDEHQSKPEILNLVK		P12111; P12111-4	4	449.994	0.0003	ETD	61.2747	5689	D111202_MGH_445_OGE04_rafkt_ft8dt_cc_01.RAW
PYQGWMMVDcTcLGEGSGR	C10(Carbamidomethyl); C12(Carbamidomethyl)	P02751	2	1102.46	0.00092	CID	77.3062	9303	D111202_MGH_445_OGE01_rafkt_ft8dt_cc_01.RAW
HPPEASVQIHQVSR		Q14766-4; Q14766	4	396.962	7e-05	ETD	35.9691	2224	D111205_MGH_445_OGE08_rafkt_ft8dt_cc_01.RAW
AYFnGQSFIASIQK	N4(Deamidated)	Q16363	2	787.896	0.0003	CID	78.8248	9610	D111205_MGH_445_OGE06_rafkt_ft8dt_cc_01.RAW
IQcSVSALNQGQVWIGGR	C3(Carbamidomethyl)	P13727	2	987.002	-0.00256	CID	70.9576	7571	D111205_MGH_445_OGE12_rafkt_ft8dt_cc_01.RAW
RPGGEPSPEGTTGQSYNQYSQR		P02751	3	799.366	-0.00055	CID	40.7003	3334	D111205_MGH_445_OGE06_rafkt_ft8dt_cc_01.RAW
DGVpGGPGETGKnGGFGR	P4(Oxidation); N13(Deamidated)	P12111; P12111-4	3	559.261	0.00011	ETD	40.721	2613	D111202_MGH_445_OGE01_rafkt_ft8dt_cc_01.RAW
KITHNPFGPGQFFDLSIR		P56470	3	692.032	-0.00137	CID	79.5751	8569	D111205_MGH_445_OGE010_11_rafkt_ft8dt_cc_01.RAW
TGPcFTQVNNQmcQGQLTGIVcTK	C4(Carbamidomethyl); M12(Oxidation); C13(Carbamidomethyl); C22(Carbamidomethyl)	P35556	2	1379.62	-0.00139	CID	66.0694	6412	D111205_MGH_445_OGE010_11_rafkt_ft8dt_cc_01.RAW
SQSVRPGADVTFIcTAK	C14(Carbamidomethyl)	P98160	2	918.967	-0.00064	CID	53.7909	4465	D111205_MGH_445_OGE010_11_rafkt_ft8dt_cc_01.RAW
QLTLLGGPTPNTGAALEFVLR		P12111; P12111-4	2	1084.61	-0.0019	CID	101.24	12408	D111202_MGH_445_OGE04_rafkt_ft8dt_cc_01.RAW
VSPHSGVVALTKPVPEPR		P23142-4	4	468.269	-0.00058	ETD	47.6556	3508	D111205_MGH_445_OGE010_11_rafkt_ft8dt_cc_01.RAW
PSDAGTYVcLAQNALGTAQK	C9(Carbamidomethyl)	P98160	2	1033	-0.00421	CID	77.8974	8592	D111202_MGH_445_OGE04_rafkt_ft8dt_cc_01.RAW
KLDHLHVEVTASNSK		Q86UX2	3	559.968	-0.001	ETD	36.2049	2256	D111205_MGH_445_OGE08_rafkt_ft8dt_cc_01.RAW
ALILVGLER		P12111; P12111-4	2	492.316	-0.00025	CID	67.6397	7816	D111205_MGH_445_OGE06_rafkt_ft8dt_cc_01.RAW
SLQWMAGGTFTGEALQYTR		P12109	2	1059.01	-0.00243	CID	89.1804	10637	D111202_MGH_445_OGE05_rafkt_ft8dt_cc_01.RAW
RPDGEGcVDENEcR	C7(Carbamidomethyl); C13(Carbamidomethyl)	P35556	3	564.895	8e-05	ETD	30.8351	1049	D111202_MGH_445_OGE01_rafkt_ft8dt_cc_01.RAW
IEDGVPQHLVLVLGGK		P12111; P12111-4	3	558.659	0.00136	ETD	74.2918	7964	D111202_MGH_445_OGE04_rafkt_ft8dt_cc_01.RAW
GDFGHVGQPGppGEDGER	P11(Oxidation); P12(Oxidation)	P25940	3	613.934	-0.00029	ETD	38.1134	2169	D111202_MGH_445_OGE01_rafkt_ft8dt_cc_01.RAW
GEpGVVGAVGTAGPSGPSGLpGER	P3(Oxidation); P21(Oxidation)	P08123	3	713.022	-1e-05	CID	54.0273	4675	D111202_MGH_445_OGE02_rafkt_ft8dt_cc_01.RAW
RGPnGEAGSAGPpGpPGLR	N4(Deamidated); P13(Oxidation); P15(Oxidation)	P08123	2	888.934	-0.00033	CID	40.836	2140	D111202_MGH_445_OGE05_rafkt_ft8dt_cc_01.RAW
GLEEGQAQAGQcPSLEGR	C12(Carbamidomethyl)	Q9Y6C2	2	943.936	-0.00093	CID	46.7123	3695	D111202_MGH_445_OGE01_rafkt_ft8dt_cc_01.RAW
cLcYDGFmASEDMK	C1(Carbamidomethyl); C3(Carbamidomethyl); M8(Oxidation)	P35555	2	871.829	-0.0015	CID	62.8379	6664	D111202_MGH_445_OGE01_rafkt_ft8dt_cc_01.RAW
QHALSVGPQTTTLSVR		Q99715	3	565.644	-5e-05	ETD	51.3959	4076	D111205_MGH_445_OGE010_11_rafkt_ft8dt_cc_01.RAW
VIHLQFNNIASITDDTFcK	C18(Carbamidomethyl)	P20774	2	1118.55	-0.00476	CID	89.3888	10501	D111202_MGH_445_OGE04_rafkt_ft8dt_cc_01.RAW
LPSGLPVSLLTLYLDNNK		P51884	2	979.052	-0.00181	CID	102.791	13248	D111205_MGH_445_OGE06_rafkt_ft8dt_cc_01.RAW
HVFFVDDFDAFK		Q05707	3	496.239	0.00036	ETD	85.3451	10024	D111202_MGH_445_OGE02_rafkt_ft8dt_cc_01.RAW
YHIGDEILVSGGIGALVR		Q15582	3	623.68	0.00078	ETD	104.262	12888	D111202_MGH_445_OGE04_rafkt_ft8dt_cc_01.RAW
LTIGEGqqHHLGGAK	Q7(Deamidated); Q8(Deamidated)	P02679	4	387.701	-1e-05	ETD	43.0623	2551	D111202_MGH_445_OGE04_rafkt_ft8dt_cc_01.RAW
RDVVFLIDGSQSAGPEFQYVR		P12111; P12111-4	3	795.073	-0.00022	CID	79.4734	9695	D111202_MGH_445_OGE01_rafkt_ft8dt_cc_01.RAW
RLDFTGNLIEDIEDGTFSK		P20774	3	724.029	0.00225	CID	100.041	13373	D111202_MGH_445_OGE01_rafkt_ft8dt_cc_01.RAW
LYIFQASPADAGQYVcR	C16(Carbamidomethyl)	P98160	2	979.974	-0.00136	CID	78.263	8097	D111202_MGH_445_OGE03_rafkt_ft8dt_cc_01.RAW
NVGVEVFSLGIK		Q99715	2	631.362	0.00059	CID	78.2457	8652	D111202_MGH_445_OGE04_rafkt_ft8dt_cc_01.RAW
YHIGDEILVSGGIGALVR		Q15582	3	623.68	0.00116	ETD	84.9376	9765	D111202_MGH_445_OGE04_rafkt_ft8dt_cc_01.RAW
AFALWSAVTPLTFTR		P14780	2	840.959	-3e-05	CID	99.1025	11837	D111205_MGH_445_OGE12_rafkt_ft8dt_cc_01.RAW
ENLLEHYGGTPR		Q14112	3	462.565	0.00029	ETD	52.1125	4078	D111202_MGH_445_OGE04_rafkt_ft8dt_cc_01.RAW
TAEYDVAYGESHLFR		P12109	3	586.61	0.00091	ETD	68.2371	7082	D111202_MGH_445_OGE02_rafkt_ft8dt_cc_01.RAW
LTYAYFAGGDAGDAFDGFDFGDDPSDK		P02679	2	1417.58	-0.00791	CID	94.6109	12033	D111205_MGH_445_OGE06_rafkt_ft8dt_cc_01.RAW
EYTVTEPERDGASPSR		P14543	3	598.614	-0.00121	ETD	39.8315	2461	D111202_MGH_445_OGE01_rafkt_ft8dt_cc_01.RAW
DTTPLNVLcSPGIQVVSVGIK	C9(Carbamidomethyl)	P12109	3	733.068	6e-05	CID	92.6166	10341	D111202_MGH_445_OGE03_rafkt_ft8dt_cc_01.RAW
ALcDRDVTVTAIGIGDMFHEK	C3(Carbamidomethyl)	P12110	3	783.383	-0.00076	CID	79.5349	9031	D111202_MGH_445_OGE02_rafkt_ft8dt_cc_01.RAW
VQHIQLLQK		P02671	3	369.561	-0.0002	ETD	42.8425	3062	D111205_MGH_445_OGE12_rafkt_ft8dt_cc_01.RAW
NLEWIAGGTWTPSALK		P12110	2	872.455	-0.00211	CID	88.8873	10588	D111202_MGH_445_OGE05_rafkt_ft8dt_cc_01.RAW
EHEAMKDELcR	C10(Carbamidomethyl)	Q13361	3	473.211	-1e-05	ETD	34.2871	1450	D111202_MGH_445_OGE02_rafkt_ft8dt_cc_01.RAW
GEDGKDGSpGEpGANGLpGAAGER	P9(Oxidation); P12(Oxidation); P18(Oxidation)	P02461	2	1121.99	-0.0038	CID	35.8901	1800	D111202_MGH_445_OGE01_rafkt_ft8dt_cc_01.RAW
RLLLFSDGnSqGATPAAIEK	N9(Deamidated); Q11(Deamidated)	P12109	2	1045.55	0.00588	CID	70.5248	7482	D111202_MGH_445_OGE02_rafkt_ft8dt_cc_01.RAW
DLQSLEDILHQVEnK	N14(Deamidated)	P02679	3	594.637	0.00172	ETD	96.7342	12790	D111202_MGH_445_OGE01_rafkt_ft8dt_cc_01.RAW
VVLGAHnLSR	N7(Deamidated)	P08246	3	356.204	-0.00114	ETD	40.5386	2862	D111205_MGH_445_OGE08_rafkt_ft8dt_cc_01.RAW
ISLSPEYVFSVSTFR		P12111; P12111-4	3	577.972	0.00235	ETD	91.6666	11596	D111205_MGH_445_OGE06_rafkt_ft8dt_cc_01.RAW
GQDLGQAVLDAGHSVSTLEK		O15230	2	1013.01	-0.00321	CID	74.1759	8108	D111202_MGH_445_OGE02_rafkt_ft8dt_cc_01.RAW
IFASQASGFSDALTGMVK		Q05707	2	915.456	-0.00319	CID	84.8444	9912	D111202_MGH_445_OGE05_rafkt_ft8dt_cc_01.RAW
YHIGDEILVSGGIGALVR		Q15582	3	623.68	0.00049	ETD	99.6476	12159	D111202_MGH_445_OGE04_rafkt_ft8dt_cc_01.RAW
SQTVSAIATTAmGSPK	M12(Oxidation)	P24821	2	783.394	-0.00192	CID	45.7706	3227	D111205_MGH_445_OGE010_11_rafkt_ft8dt_cc_01.RAW
LHInHNnLTESVGPLPK	N4(Deamidated); N7(Deamidated)	P51884	4	472.001	0.00054	ETD	59.7354	5412	D111202_MGH_445_OGE04_rafkt_ft8dt_cc_01.RAW
HYDGSYSTFGER		P01023	3	473.537	0	ETD	45.5774	2833	D111202_MGH_445_OGE03_rafkt_ft8dt_cc_01.RAW
GWGPHcEIcPFQGTVAFK	C6(Carbamidomethyl); C9(Carbamidomethyl)	P35555	2	1045.98	0.00047	CID	72.8686	7818	D111205_MGH_445_OGE08_rafkt_ft8dt_cc_01.RAW
LDQRVPQIAFVITGGK		P12111; P12111-4	3	581.337	0.00059	ETD	75.6385	8308	D111205_MGH_445_OGE12_rafkt_ft8dt_cc_01.RAW
NIDRTELQTITNDPR		P12111; P12111-4	3	595.975	0.00036	ETD	51.7824	4285	D111202_MGH_445_OGE02_rafkt_ft8dt_cc_01.RAW
YHIGDEILVSGGIGALVR		Q15582	3	623.68	0.00134	ETD	96.2696	11621	D111202_MGH_445_OGE04_rafkt_ft8dt_cc_01.RAW
QLDQHLDLLK		P55268	3	408.231	-6e-05	ETD	57.3557	4988	D111202_MGH_445_OGE04_rafkt_ft8dt_cc_01.RAW
GcPAVLPIDHVYGTLGIVGATTTQR	C2(Carbamidomethyl)	Q15063-4; Q15063-3	4	649.845	0.0006	ETD	83.7547	9439	D111205_MGH_445_OGE08_rafkt_ft8dt_cc_01.RAW
EHEAMKDELcR	C10(Carbamidomethyl)	Q13361	4	355.16	-7e-05	ETD	34.342	1458	D111202_MGH_445_OGE02_rafkt_ft8dt_cc_01.RAW
MGpTELLIEMEDWK	P3(Oxidation)	P02675	2	854.402	-0.00037	CID	94.3121	12359	D111202_MGH_445_OGE01_rafkt_ft8dt_cc_01.RAW
HIVTFDGQNFK		P04275	3	435.892	0.00044	ETD	49.5976	4771	D111205_MGH_445_OGE06_rafkt_ft8dt_cc_01.RAW
MRDVVLSIVNDLTIAESNcPR	C19(Carbamidomethyl)	P12111; P12111-4	3	801.41	-0.00014	CID	99.6248	12435	D111202_MGH_445_OGE02_rafkt_ft8dt_cc_01.RAW
SVGRDEREDITHTYk	K15(Oxidation)	P21980	4	456.223	-0.00092	ETD	37.2372	1622	D111202_MGH_445_OGE05_rafkt_ft8dt_cc_01.RAW
GAnGApGIAGApGFpGAR	N3(Deamidated); P6(Oxidation); P12(Oxidation); P15(Oxidation)	P02452	2	793.881	-0.00084	CID	51.0942	4329	D111205_MGH_445_OGE07_rafkt_ft8dt_cc_01.RAW
YYWGGQYTWDmAK	M11(Oxidation)	P02675	2	842.857	-0.0012	CID	70.0341	8209	D111205_MGH_445_OGE06_rafkt_ft8dt_cc_01.RAW
RGLESNVNVELLNALHSHMINk	K22(Oxidation)	Q15063-4; Q15063-3	4	626.833	0.00131	ETD	69.5601	7315	D111205_MGH_445_OGE08_rafkt_ft8dt_cc_01.RAW
GSpGPQGVkGESGkPGAnGLSGER	P3(Oxidation); K9(Oxidation); K14(Oxidation); N18(Deamidated)	P02461	4	568.775	-0.00052	ETD	33.8506	1208	D111202_MGH_445_OGE05_rafkt_ft8dt_cc_01.RAW
IIDENTVHMSWAK		Q99715	2	772.38	-0.0028	CID	59.6334	5394	D111202_MGH_445_OGE04_rafkt_ft8dt_cc_01.RAW
VVTNYNSAHDQNSNLLIEYFR		P21980	2	1249.1	-0.0053	CID	77.9422	8600	D111202_MGH_445_OGE04_rafkt_ft8dt_cc_01.RAW
GFSLYTGSSGALSpGGPQAQIAPR	P14(Oxidation)	Q9Y6C2	2	1168.08	-0.00445	CID	70.6316	7159	D111205_MGH_445_OGE010_11_rafkt_ft8dt_cc_01.RAW
QTHLEGALEQEHSR		Q13201	3	545.601	0.00056	ETD	39.7229	2042	D111202_MGH_445_OGE04_rafkt_ft8dt_cc_01.RAW
VDRDVEVEDFQR		Q16363	3	502.912	0.00096	ETD	46.5332	3661	D111202_MGH_445_OGE01_rafkt_ft8dt_cc_01.RAW
ITEIKDGDFK		P07585	3	389.209	0.00066	ETD	41.0104	2468	D111202_MGH_445_OGE02_rafkt_ft8dt_cc_01.RAW
DAVQALQEAQGR		Q9Y240	2	643.328	-0.00041	CID	50.7492	4446	D111202_MGH_445_OGE01_rafkt_ft8dt_cc_01.RAW
ILGDPEALRDLLnNHILK	N13(Deamidated)	Q15582	4	512.041	0.00065	ETD	86.3188	10190	D111202_MGH_445_OGE02_rafkt_ft8dt_cc_01.RAW
GFSGLDGAkGDAGPAGPK	K9(Oxidation)	P02452	3	539.934	0.00019	ETD	42.7459	3655	D111205_MGH_445_OGE06_rafkt_ft8dt_cc_01.RAW
SLQWMAGGTFTGEALQYTR		P12109	2	1059.01	0.00059	CID	92.6235	11215	D111202_MGH_445_OGE05_rafkt_ft8dt_cc_01.RAW
LILQnHILK	N5(Deamidated)	Q15063-4; Q15063-3	3	364.898	0.00042	ETD	54.4486	5014	D111205_MGH_445_OGE08_rafkt_ft8dt_cc_01.RAW
DQASQLLAGTEATLGHAK		O15230	2	905.966	-0.0019	CID	73.1744	7766	D111202_MGH_445_OGE04_rafkt_ft8dt_cc_01.RAW
IFASQASGFSDALTGMVK		Q05707	2	915.458	-0.00057	CID	83.805	9582	D111202_MGH_445_OGE04_rafkt_ft8dt_cc_01.RAW
FSTmPFLFcNINNVcNFASR	M4(Oxidation); C9(Carbamidomethyl); C15(Carbamidomethyl)	P02462	2	1228.05	-0.00355	CID	90.717	10248	D111205_MGH_445_OGE010_11_rafkt_ft8dt_cc_01.RAW
GHNGLQGLpGIAGHHGDQGApGSVGPAGPR	P9(Oxidation); P21(Oxidation)	P08123	5	560.88	0.00202	ETD	48.5235	3454	D111205_MGH_445_OGE09_rafkt_ft8dt_cc_01.RAW
GLTSLYGLILNNNK		Q9BXN1	3	507.288	0.00047	ETD	87.194	10077	D111205_MGH_445_OGE12_rafkt_ft8dt_cc_01.RAW
NFASVQGVSLESGSFPSYSAYR		Q99715	2	1177.06	-0.00069	CID	81.1877	9301	D111202_MGH_445_OGE05_rafkt_ft8dt_cc_01.RAW
LEQLGGLLAnVSGELGGR	N10(Deamidated)	Q9Y6C2	3	595.324	0.00072	ETD	97.8325	12984	D111202_MGH_445_OGE01_rafkt_ft8dt_cc_01.RAW
LNLEAINYMAADGDFK		P09382	2	892.929	-0.00092	CID	85.6837	10821	D111202_MGH_445_OGE01_rafkt_ft8dt_cc_01.RAW
ANQQFLVYcEIDGSGnGWTVFQK	C9(Carbamidomethyl); N16(Deamidated)	P02679	2	1331.62	0.00426	CID	92.4565	11230	D111202_MGH_445_OGE02_rafkt_ft8dt_cc_01.RAW
KPQVLPHSHVEEDTDPNSVHSIPR		P98095	4	680.345	-0.00016	ETD	43.1414	3712	D111205_MGH_445_OGE06_rafkt_ft8dt_cc_01.RAW
LYIFqASPADAGQYVcR	Q5(Deamidated); C16(Carbamidomethyl)	P98160	2	980.474	0.00719	CID	78.2285	8091	D111202_MGH_445_OGE03_rafkt_ft8dt_cc_01.RAW
SIILSGTVLPSAQR			2	721.421	-0.001	CID	68.0246	7096	D111205_MGH_445_OGE12_rafkt_ft8dt_cc_01.RAW
ASYSGVSLFSNPVQYWEIQPSTFR		P07585	3	921.782	-0.00371	CID	101.244	13016	D111205_MGH_445_OGE06_rafkt_ft8dt_cc_01.RAW
ALNLGYALDYAQR		P12111; P12111-4	3	489.925	0.00094	ETD	76.3172	8321	D111202_MGH_445_OGE04_rafkt_ft8dt_cc_01.RAW
cLAGYYGDPIIGSGDHcRPcPcPDGPDSGR	C1(Carbamidomethyl); C17(Carbamidomethyl); C20(Carbamidomethyl); C22(Carbamidomethyl)	P07942	4	827.348	-0.00269	ETD	60.9942	5865	D111202_MGH_445_OGE02_rafkt_ft8dt_cc_01.RAW
VQIALAQYSGDPR		Q99715	2	709.376	0.00029	CID	57.1781	6034	D111205_MGH_445_OGE06_rafkt_ft8dt_cc_01.RAW
AWNKPcEQcPIPSTDEFATLcGSQR	C6(Carbamidomethyl); C9(Carbamidomethyl); C21(Carbamidomethyl)	P35555	3	984.774	-0.00033	CID	70.9314	7551	D111202_MGH_445_OGE02_rafkt_ft8dt_cc_01.RAW
SRGPGAPcQDVDEcAR	C8(Carbamidomethyl); C14(Carbamidomethyl)	Q8N2S1-2	3	592.259	0.00089	ETD	36.1934	1718	D111202_MGH_445_OGE02_rafkt_ft8dt_cc_01.RAW
SAAFQIQSFDIVcSPVWTSR	C13(Carbamidomethyl)	Q99715	3	767.042	-0.00202	CID	97.1761	11766	D111202_MGH_445_OGE04_rafkt_ft8dt_cc_01.RAW
LHHVSPADSGEYVcR	C14(Carbamidomethyl)	P98160	3	576.27	-5e-05	ETD	37.5955	2885	D111205_MGH_445_OGE06_rafkt_ft8dt_cc_01.RAW
IQcSVSALNQGQVWIGGR	C3(Carbamidomethyl)	P13727	2	987.004	-0.00051	CID	70.0672	7428	D111205_MGH_445_OGE12_rafkt_ft8dt_cc_01.RAW
HLAGLGLTEAIDK		P50454	3	446.586	0.0007	ETD	60.8144	5257	D111202_MGH_445_OGE03_rafkt_ft8dt_cc_01.RAW
IAVAQYSDDVK		P12111; P12111-4	2	604.811	-0.00095	CID	47.3574	3811	D111202_MGH_445_OGE01_rafkt_ft8dt_cc_01.RAW
AATHYTITIR		P24821	3	382.88	-0.00036	ETD	44.7128	3337	D111205_MGH_445_OGE12_rafkt_ft8dt_cc_01.RAW
HFVIDGHPVSFSK		Q16363	3	490.59	0.00086	ETD	56.4542	5323	D111205_MGH_445_OGE08_rafkt_ft8dt_cc_01.RAW
KGLEQLLVGGSHLK		P12109	3	493.629	0.00139	ETD	59.9016	5417	D111205_MGH_445_OGE010_11_rafkt_ft8dt_cc_01.RAW
GERGEAGIpGVpGAK	P9(Oxidation); P12(Oxidation)	P02461	3	476.248	0.0005	ETD	32.6759	2183	D111205_MGH_445_OGE06_rafkt_ft8dt_cc_01.RAW
SAGLAFSLYQAmAK	M12(Oxidation)	P50454	2	737.372	-0.00193	CID	69.0244	6894	D111205_MGH_445_OGE010_11_rafkt_ft8dt_cc_01.RAW
VVIHFTDGADGDLADLHR		P12111; P12111-4	3	650.996	0.0018	CID	73.7958	8042	D111202_MGH_445_OGE02_rafkt_ft8dt_cc_01.RAW
GPLGPAGGIGLpGQSGSEGPVGPAGK	P12(Oxidation)	P25940	2	1115.57	-0.0062	CID	64.3448	6321	D111202_MGH_445_OGE05_rafkt_ft8dt_cc_01.RAW
TRPEFYLnSYMNK	N8(Deamidated)	P12111; P12111-4	2	832.39	-0.00296	CID	59.3898	5411	D111202_MGH_445_OGE05_rafkt_ft8dt_cc_01.RAW
AAPLQGmLPGLLAPLR	M7(Oxidation)	P12111; P12111-4	2	817.475	-0.00153	CID	85.1187	9768	D111205_MGH_445_OGE12_rafkt_ft8dt_cc_01.RAW
DTVQIHDITGK		P02679	3	409.552	0.00084	ETD	46.8424	3166	D111202_MGH_445_OGE04_rafkt_ft8dt_cc_01.RAW
GRDTLQEANDILNNLK		P11047	3	605.317	-0.00089	ETD	78.3541	8825	D111202_MGH_445_OGE02_rafkt_ft8dt_cc_01.RAW
VIHLQFNNIASITDDTFcK	C18(Carbamidomethyl)	P20774	2	1118.55	-0.00451	CID	88.434	10345	D111202_MGH_445_OGE04_rafkt_ft8dt_cc_01.RAW
AALAFGFLDLLK		Q96SY0	2	639.878	0.00181	CID	103.466	13354	D111205_MGH_445_OGE06_rafkt_ft8dt_cc_01.RAW
GEmGPAGIpGApGLmGAR	M3(Oxidation); P9(Oxidation); P12(Oxidation); M15(Oxidation)	P02461	2	851.896	-0.00164	CID	49.2179	4708	D111205_MGH_445_OGE06_rafkt_ft8dt_cc_01.RAW
GpMVSAQESQAQAILQQAR	P2(Oxidation)	P20908	2	1015	-0.00538	CID	64.6709	7312	D111205_MGH_445_OGE06_rafkt_ft8dt_cc_01.RAW
AHAVEGQVEDVVGNLR		Q13751	3	564.96	1e-05	ETD	63.3493	6254	D111202_MGH_445_OGE02_rafkt_ft8dt_cc_01.RAW
mHLYGLHEGQR	M1(Oxidation)	P22105-1	2	678.825	-0.0021	CID	32.9981	1819	D111205_MGH_445_OGE08_rafkt_ft8dt_cc_01.RAW
RLDVVAGSVTVLSGR		Q9Y6C2	2	764.943	-0.00133	CID	63.8393	6058	D111205_MGH_445_OGE010_11_rafkt_ft8dt_cc_01.RAW
LVGSGLHTVEAAGEAR		Q9Y6C2	2	783.914	-0.00137	CID	49.3515	3595	D111202_MGH_445_OGE04_rafkt_ft8dt_cc_01.RAW
cEcEMGFTPASDSR	C1(Carbamidomethyl); C3(Carbamidomethyl)	P35556	2	823.814	-0.00134	CID	47.9785	3925	D111202_MGH_445_OGE01_rafkt_ft8dt_cc_01.RAW
GLpGVAGAVGEpGPLGIAGPpGAR	P3(Oxidation); P12(Oxidation); P21(Oxidation)	P08123	2	1058.06	-0.00094	CID	68.2546	7018	D111202_MGH_445_OGE05_rafkt_ft8dt_cc_01.RAW
LWYENPGVFSPAQLTQIK		Q92626	3	697.702	0.00022	CID	93.1253	11295	D111202_MGH_445_OGE05_rafkt_ft8dt_cc_01.RAW
LTIGEGqqHHLGGAK	Q7(Deamidated); Q8(Deamidated)	P02679	3	516.599	0.00083	ETD	42.9984	2541	D111202_MGH_445_OGE04_rafkt_ft8dt_cc_01.RAW
KQEAAImDYNRDIEEIMK	M7(Oxidation)	P11047	4	554.022	0.00206	ETD	70.0472	7401	D111202_MGH_445_OGE02_rafkt_ft8dt_cc_01.RAW
TTVLYEccPGYmR	C7(Carbamidomethyl); C8(Carbamidomethyl); M12(Oxidation)	Q15063-4; Q15063-3	2	833.355	-0.00177	CID	51.4775	3959	D111202_MGH_445_OGE05_rafkt_ft8dt_cc_01.RAW
DIVFLVDGSSALGLANFNAIR		P12111; P12111-4	2	1096.58	-0.00578	CID	103.006	12036	D111205_MGH_445_OGE010_11_rafkt_ft8dt_cc_01.RAW
FTQVTPTSLSAQWTPPNVQLTGYR		P02751	2	1346.68	-0.00731	CID	85.2093	9782	D111205_MGH_445_OGE12_rafkt_ft8dt_cc_01.RAW
LPVGSQcSVDLESASGEK	C7(Carbamidomethyl)	P24821	2	931.94	-0.00317	CID	55.5039	5319	D111202_MGH_445_OGE01_rafkt_ft8dt_cc_01.RAW
RHEEGHmLncTcFGQGR	M7(Oxidation); N9(Deamidated); C10(Carbamidomethyl); C12(Carbamidomethyl)	P02751	3	702.627	-0.00095	CID	32.965	2223	D111205_MGH_445_OGE06_rafkt_ft8dt_cc_01.RAW
LYIFQASPADAGQYVcR	C16(Carbamidomethyl)	P98160	3	653.653	0.0006	CID	78.2906	8102	D111202_MGH_445_OGE03_rafkt_ft8dt_cc_01.RAW
ScRPNDVTcVFDPVHTISHTVISLPTFR	C2(Carbamidomethyl); C9(Carbamidomethyl)	P23142	4	814.656	-0.00044	ETD	87.8598	10022	D111205_MGH_445_OGE08_rafkt_ft8dt_cc_01.RAW
LRIPQVTPADSGEYVcHVSnGAGSR	C16(Carbamidomethyl); N20(Deamidated)	P98160	4	668.577	-0.00033	ETD	61.5554	5809	D111202_MGH_445_OGE05_rafkt_ft8dt_cc_01.RAW
RPGGEPSPEGTTGQSYNQYSQR		P02751	3	799.362	-0.00444	CID	42.3985	2392	D111202_MGH_445_OGE05_rafkt_ft8dt_cc_01.RAW
FcYGQcNSFYIPR	C2(Carbamidomethyl); C6(Carbamidomethyl)	O60565; Q9H772	2	856.37	-0.001	CID	69.3973	6957	D111205_MGH_445_OGE010_11_rafkt_ft8dt_cc_01.RAW
LLDIAcWIHHK	C6(Carbamidomethyl)	P07339	4	352.191	0.00018	ETD	73.6852	6958	D111205_MGH_445_OGE09_rafkt_ft8dt_cc_01.RAW
GQPFWLTLHFEGR		P21980	2	794.405	-0.0019	CID	84.8796	9600	D111205_MGH_445_OGE08_rafkt_ft8dt_cc_01.RAW
TGHpGTVGPAGIR	P4(Oxidation)	P08123	3	412.555	9e-05	ETD	31.9001	1471	D111205_MGH_445_OGE12_rafkt_ft8dt_cc_01.RAW
PLAEIDGIELTYGIK		P24821	2	816.445	-0.00279	CID	84.9359	10687	D111202_MGH_445_OGE01_rafkt_ft8dt_cc_01.RAW
HSnFLGAYDSIR	N3(Deamidated)	P55268	3	460.89	0.0002	ETD	70.0937	6762	D111202_MGH_445_OGE03_rafkt_ft8dt_cc_01.RAW
GDGGPPGMTGFpGAAGR	P12(Oxidation)	P08123	2	759.342	-0.00181	CID	53.9427	4385	D111202_MGH_445_OGE04_rafkt_ft8dt_cc_01.RAW
RHEEGHMLncTcFGQGR	N9(Deamidated); C10(Carbamidomethyl); C12(Carbamidomethyl)	P02751	4	523.225	0.00073	ETD	41.3949	3442	D111205_MGH_445_OGE06_rafkt_ft8dt_cc_01.RAW
GPpGPAGAnGApGLR	P3(Oxidation); N9(Deamidated); P12(Oxidation)	P02461	2	661.329	0.00017	CID	36.7509	2353	D111205_MGH_445_OGE07_rafkt_ft8dt_cc_01.RAW
HVFFVDDFDAFKK		Q05707	2	807.9	-0.00088	CID	77.9247	8040	D111202_MGH_445_OGE03_rafkt_ft8dt_cc_01.RAW
YHIGDEILVSGGIGALVR		Q15582	3	623.68	0.00127	ETD	86.6412	10047	D111202_MGH_445_OGE04_rafkt_ft8dt_cc_01.RAW
DSHSLTTNIMEILR		P02671	2	815.415	-0.00151	CID	88.8656	10417	D111202_MGH_445_OGE04_rafkt_ft8dt_cc_01.RAW
DSNnLcLHFNPR	N4(Deamidated); C6(Carbamidomethyl)	P09382	3	496.562	0.00082	ETD	60.7136	5240	D111202_MGH_445_OGE03_rafkt_ft8dt_cc_01.RAW
YLIFPNPVcLEPGISYK	C9(Carbamidomethyl)	P55268	2	1005.52	-0.00352	CID	92.7848	11759	D111205_MGH_445_OGE06_rafkt_ft8dt_cc_01.RAW
GPpGAVGSpGVnGApGEAGR	P3(Oxidation); P9(Oxidation); N12(Deamidated); P15(Oxidation)	P08123	2	876.91	-0.00097	CID	36.3176	1737	D111202_MGH_445_OGE02_rafkt_ft8dt_cc_01.RAW
RGEQcVDIDEcTIPPYcHQR	C5(Carbamidomethyl); C11(Carbamidomethyl); C17(Carbamidomethyl)	Q12805	4	634.03	-0.00094	ETD	54.3206	4196	D111202_MGH_445_OGE03_rafkt_ft8dt_cc_01.RAW
GASGPAGVRGPnGDAGRpGEpGLMGPR	N12(Deamidated); P18(Oxidation); P21(Oxidation)	P08123	4	630.806	3e-05	ETD	44.157	3877	D111205_MGH_445_OGE06_rafkt_ft8dt_cc_01.RAW
EAQQALGSAAADATEAK		P11047	2	816.397	-0.00051	CID	46.5795	3670	D111202_MGH_445_OGE01_rafkt_ft8dt_cc_01.RAW
DGTSGHPGPIGPpGPR	P13(Oxidation)	P02461	3	505.583	-0.0004	ETD	34.8016	2061	D111205_MGH_445_OGE08_rafkt_ft8dt_cc_01.RAW
SLQWMAGGTFTGEALQYTR		P12109	2	1059.01	-0.00449	CID	88.5618	10367	D111202_MGH_445_OGE04_rafkt_ft8dt_cc_01.RAW
RDSFQEVLR		P12111; P12111-4	3	383.872	4e-05	ETD	47.0403	3165	D111202_MGH_445_OGE05_rafkt_ft8dt_cc_01.RAW
EITnGKPFFK	N4(Deamidated)	P35555	3	394.545	0.00057	ETD	48.6426	3453	D111202_MGH_445_OGE05_rafkt_ft8dt_cc_01.RAW
IFASQASGFSDALTGmVK	M16(Oxidation)	Q05707	2	923.456	-0.0005	CID	73.4461	7815	D111202_MGH_445_OGE04_rafkt_ft8dt_cc_01.RAW
TLQFGHmSVTVER	M7(Oxidation)	O15230	3	507.589	0.00037	ETD	51.7125	4414	D111205_MGH_445_OGE07_rafkt_ft8dt_cc_01.RAW
RGPnGEAGSAGPpGPpGLR	N4(Deamidated); P13(Oxidation); P16(Oxidation)	P08123	3	592.96	0.00075	ETD	39.0442	2666	D111205_MGH_445_OGE07_rafkt_ft8dt_cc_01.RAW
NDNLVYVYNLGTK		Q16363	2	756.888	-3e-05	CID	71.357	6966	D111202_MGH_445_OGE03_rafkt_ft8dt_cc_01.RAW
DIASTPHELYR		P12110	3	434.554	-0.00078	ETD	47.2966	3209	D111202_MGH_445_OGE05_rafkt_ft8dt_cc_01.RAW
HGnRGETGPSGPVGPAGAVGPR	N3(Deamidated)	P08123	3	676.67	-0.00182	CID	36.5735	2739	D111205_MGH_445_OGE06_rafkt_ft8dt_cc_01.RAW
KLEcTLPDGTGR	C4(Carbamidomethyl)	Q14112	3	449.562	-0.00096	ETD	41.8918	2305	D111202_MGH_445_OGE05_rafkt_ft8dt_cc_01.RAW
NSFnISNLLVLHLSHNR	N4(Deamidated)	P51888	4	495.517	-0.00012	ETD	86.1138	9082	D111205_MGH_445_OGE07_rafkt_ft8dt_cc_01.RAW
VEFLLNAHSSKDEVQnAVQR	N16(Deamidated)	P12111; P12111-4	3	762.387	-0.00179	CID	52.4992	4415	D111202_MGH_445_OGE02_rafkt_ft8dt_cc_01.RAW
LRDVTHSTmNVFWEPVPGK	M9(Oxidation)	Q99715	4	558.034	0.00026	ETD	61.2501	6054	D111205_MGH_445_OGE08_rafkt_ft8dt_cc_01.RAW
SALSGHLETVILGLLK		P07355	3	550.997	-0.00061	ETD	101.762	10648	D111205_MGH_445_OGE07_rafkt_ft8dt_cc_01.RAW
VGVVQFSDEPR		P12111	2	616.816	-0.00092	CID	51.7586	4280	D111202_MGH_445_OGE02_rafkt_ft8dt_cc_01.RAW
RLHTVHLYNNALER		Q7Z5L7	3	579.317	6e-05	ETD	43.9608	2964	D111205_MGH_445_OGE010_11_rafkt_ft8dt_cc_01.RAW
VILGAHQEVNLEPHVQEIEVSR		P00747	4	624.836	0.00048	ETD	67.7032	6371	D111202_MGH_445_OGE03_rafkt_ft8dt_cc_01.RAW
LLTPITTLTSEQIQK		P12111; P12111-4	3	562.663	0.00206	ETD	73.5982	7974	D111202_MGH_445_OGE05_rafkt_ft8dt_cc_01.RAW
SAGLAFSLYQAMAK		P50454	2	729.375	-0.00123	CID	85.4772	9462	D111205_MGH_445_OGE010_11_rafkt_ft8dt_cc_01.RAW
GLpGVAGAVGEpGPLGIAGPpGAR	P3(Oxidation); P12(Oxidation); P21(Oxidation)	P08123	3	705.714	0.00242	CID	70.0947	7352	D111202_MGH_445_OGE05_rafkt_ft8dt_cc_01.RAW
cEcHVGYQLAADGK	C1(Carbamidomethyl); C3(Carbamidomethyl)	O75095	3	536.569	-0.00023	ETD	44.0576	2711	D111202_MGH_445_OGE04_rafkt_ft8dt_cc_01.RAW
GYQLSDVDGVTcEDIDEcALPTGGHIcSYR	C12(Carbamidomethyl); C18(Carbamidomethyl); C27(Carbamidomethyl)	P23142-4; P23142	3	1129.82	-0.0026	CID	75.9688	9065	D111202_MGH_445_OGE01_rafkt_ft8dt_cc_01.RAW
VVIcHLPcMnGGQcSSR	C4(Carbamidomethyl); C8(Carbamidomethyl); N10(Deamidated); C14(Carbamidomethyl)	Q14766-4; Q14766	3	659.293	0.00154	CID	53.5832	4881	D111205_MGH_445_OGE08_rafkt_ft8dt_cc_01.RAW
LRSPVISIDPPSSTVQQGQDASFK		P98160	3	853.111	-0.00201	CID	66.056	6618	D111202_MGH_445_OGE05_rafkt_ft8dt_cc_01.RAW
VVIHFTDGADGDLADLHR		P12111; P12111-4	3	650.996	0.00177	CID	66.9228	6860	D111202_MGH_445_OGE02_rafkt_ft8dt_cc_01.RAW
RFnGSVSFFR	N3(Deamidated)	P55083	3	406.541	0.00106	ETD	61.5779	6046	D111205_MGH_445_OGE12_rafkt_ft8dt_cc_01.RAW
GDGGPpGmTGFpGAAGR	P6(Oxidation); M8(Oxidation); P12(Oxidation)	P08123	2	775.339	-8e-05	CID	39.311	2702	D111205_MGH_445_OGE07_rafkt_ft8dt_cc_01.RAW
QINVGNALEYVSR		P12111; P12111-4	2	731.887	0.00127	CID	74.0734	7924	D111202_MGH_445_OGE04_rafkt_ft8dt_cc_01.RAW
LDTVAGGLQGLR		Q9Y6C2	2	600.341	0.00024	CID	57.6912	6123	D111205_MGH_445_OGE06_rafkt_ft8dt_cc_01.RAW
NTFAEVTGLSPGVTYYFK		P02751	2	997.497	-0.00241	CID	90.5743	10695	D111202_MGH_445_OGE04_rafkt_ft8dt_cc_01.RAW
QDIAVISDSYFPR		P11047	2	755.88	-0.00032	CID	73.4063	8604	D111202_MGH_445_OGE01_rafkt_ft8dt_cc_01.RAW
cEcPVGFFYNDK	C1(Carbamidomethyl); C3(Carbamidomethyl)	P35555	2	768.317	-0.00169	CID	66.1463	7281	D111202_MGH_445_OGE01_rafkt_ft8dt_cc_01.RAW
STVISYEccPGYEK	C8(Carbamidomethyl); C9(Carbamidomethyl)	Q15582	2	846.864	-0.0018	CID	50.8935	4122	D111202_MGH_445_OGE02_rafkt_ft8dt_cc_01.RAW
SLYHDISGDTSGDYRK		P50995	4	454.214	-0.00046	ETD	47.8046	3328	D111202_MGH_445_OGE04_rafkt_ft8dt_cc_01.RAW
RLnAYTGVVYLQR	N3(Deamidated)	P98095	3	518.62	0.00069	ETD	62.2072	5797	D111205_MGH_445_OGE010_11_rafkt_ft8dt_cc_01.RAW
GVDEVTIVNILTNR		P07355	2	771.928	-0.00025	CID	93.014	12133	D111202_MGH_445_OGE01_rafkt_ft8dt_cc_01.RAW
DWHGVPGQVDAAMAGR		P04004	3	556.263	-0.00049	ETD	64.6791	6285	D111202_MGH_445_OGE04_rafkt_ft8dt_cc_01.RAW
NLHALILVNNK		P07585	2	624.876	0.00107	CID	53.4537	4404	D111205_MGH_445_OGE010_11_rafkt_ft8dt_cc_01.RAW
HGTDDGVVWmNWK	M10(Oxidation)	P02675	2	780.847	-0.00154	CID	62.543	5534	D111202_MGH_445_OGE03_rafkt_ft8dt_cc_01.RAW
GLEQLLVGGSHLK		P12109	3	450.93	0.00061	ETD	71.9678	6711	D111205_MGH_445_OGE09_rafkt_ft8dt_cc_01.RAW
GApGPDGNnGAQGPpGPQGVQGGK	P3(Oxidation); N9(Deamidated); P15(Oxidation)	P08123	2	1073.99	-0.00263	CID	35.7872	1783	D111202_MGH_445_OGE01_rafkt_ft8dt_cc_01.RAW
TAEYDVAYGESHLFR		P12109	3	586.611	0.00138	ETD	70.0916	7408	D111202_MGH_445_OGE02_rafkt_ft8dt_cc_01.RAW
SLQWMAGGTFTGEALQYTR		P12109	2	1059.01	0.00044	CID	90.9032	10925	D111202_MGH_445_OGE05_rafkt_ft8dt_cc_01.RAW
IISFLYSTVGALNK		Q05707	2	763.432	-0.00245	CID	86.2567	9579	D111205_MGH_445_OGE010_11_rafkt_ft8dt_cc_01.RAW
VFAVVITDGR		P12110	2	538.808	-0.00062	CID	60.6328	6625	D111205_MGH_445_OGE06_rafkt_ft8dt_cc_01.RAW
VFAVVITDGR		P12110	2	538.808	-0.00095	CID	59.7086	6470	D111205_MGH_445_OGE06_rafkt_ft8dt_cc_01.RAW
YLVTLYGFSDGK		P22105-1	2	681.851	0.00075	CID	78.2333	8650	D111202_MGH_445_OGE04_rafkt_ft8dt_cc_01.RAW
AISMLQGLcYR	C9(Carbamidomethyl)	Q14767	2	656.33	-0.00121	CID	71.744	7697	D111205_MGH_445_OGE12_rafkt_ft8dt_cc_01.RAW
YPGAYYIFQIK		Q9UBX5	2	681.857	-0.00106	CID	80.9334	8776	D111205_MGH_445_OGE010_11_rafkt_ft8dt_cc_01.RAW
TYLGNALVcTcYGGSR	C9(Carbamidomethyl); C11(Carbamidomethyl)	P02751	2	896.41	-0.00132	CID	64.6326	6184	D111205_MGH_445_OGE010_11_rafkt_ft8dt_cc_01.RAW
GPpGPAGAnGApGLR	P3(Oxidation); N9(Deamidated); P12(Oxidation)	P02461	2	661.329	0.00032	CID	38.3821	1790	D111202_MGH_445_OGE03_rafkt_ft8dt_cc_01.RAW
IESSSPTVVEGQTLDLNcVVAR	C18(Carbamidomethyl)	P98160	2	1187.6	-0.00377	CID	72.3216	8406	D111202_MGH_445_OGE01_rafkt_ft8dt_cc_01.RAW
GLHGEFGLpGPAGPR	P9(Oxidation)	P08123	2	739.381	0.00014	CID	52.3167	4691	D111205_MGH_445_OGE08_rafkt_ft8dt_cc_01.RAW
LEMNYVVGGVVSHR		P23142	3	520.605	3e-05	ETD	62.4387	6236	D111205_MGH_445_OGE08_rafkt_ft8dt_cc_01.RAW
LHINHnnLTESVGPLPK	N6(Deamidated); N7(Deamidated)	P51884	2	942.991	-0.00306	CID	57.7735	5061	D111202_MGH_445_OGE04_rafkt_ft8dt_cc_01.RAW
HESENLYSIAcDKPQQVR	C11(Carbamidomethyl)	P12110	2	1087.51	-0.00398	CID	53.2561	4026	D111202_MGH_445_OGE03_rafkt_ft8dt_cc_01.RAW
GNLVSIHNFNINYR		P13727	3	554.291	0.0014	ETD	69.0949	6303	D111205_MGH_445_OGE09_rafkt_ft8dt_cc_01.RAW
GLHGEFGLpGpAGPR	P9(Oxidation); P11(Oxidation)	P08123	3	498.588	-0.00031	ETD	49.7721	3830	D111205_MGH_445_OGE010_11_rafkt_ft8dt_cc_01.RAW
IHmDcSnLTALATSK	M3(Oxidation); C5(Carbamidomethyl); N7(Deamidated)	Q02817	3	560.264	0.00042	ETD	52.8395	4197	D111202_MGH_445_OGE04_rafkt_ft8dt_cc_01.RAW
AGILTFcVGASQANK	C7(Carbamidomethyl)	P12111	2	768.895	-0.00107	CID	67.1383	6952	D111205_MGH_445_OGE12_rafkt_ft8dt_cc_01.RAW
NGNpGEVGFAGSpGAR	P4(Oxidation); P13(Oxidation)	P05997	2	759.848	-0.00232	CID	40.7037	2190	D111202_MGH_445_OGE04_rafkt_ft8dt_cc_01.RAW
NTFAEVTGLSPGVTYYFK		P02751	2	997.497	-0.00195	CID	115.881	13990	D111202_MGH_445_OGE04_rafkt_ft8dt_cc_01.RAW
NMNcIEMGGnPLENSGFEPGAFDGLK	C4(Carbamidomethyl); N10(Deamidated)	P21810	2	1400.11	-0.00038	CID	90.5151	11688	D111202_MGH_445_OGE01_rafkt_ft8dt_cc_01.RAW
mHLYGLHEGQR	M1(Oxidation)	P22105-1	3	452.887	-0.00082	ETD	32.8518	1800	D111205_MGH_445_OGE08_rafkt_ft8dt_cc_01.RAW
GHEHSIQFAEMK		P24821	4	354.169	-0.00064	ETD	39.1636	3109	D111205_MGH_445_OGE06_rafkt_ft8dt_cc_01.RAW
VVGSSGTQEASVLVTIQQR		P98160	2	980.026	-0.00249	CID	64.0374	7201	D111205_MGH_445_OGE06_rafkt_ft8dt_cc_01.RAW
LHIVVSETLVK		Q05707	3	413.255	6e-05	ETD	60.5512	5617	D111205_MGH_445_OGE07_rafkt_ft8dt_cc_01.RAW
NSFnISnLLVLHLSHNR	N4(Deamidated); N7(Deamidated)	P51888	4	495.764	0.00075	ETD	87.6677	10985	D111205_MGH_445_OGE06_rafkt_ft8dt_cc_01.RAW
SAAFQIQSFDIVcSPVWTSR	C13(Carbamidomethyl)	Q99715	2	1150.06	-0.00108	CID	97.2948	11969	D111202_MGH_445_OGE05_rafkt_ft8dt_cc_01.RAW
SLQWMAGGTFTGEALQYTR		P12109	2	1059.01	-0.00173	CID	92.3896	11177	D111202_MGH_445_OGE05_rafkt_ft8dt_cc_01.RAW
LTYAYFAGGDAGDAFDGFDFGDDPSDK		P02679	2	1417.59	-0.00254	CID	94.5721	12027	D111205_MGH_445_OGE06_rafkt_ft8dt_cc_01.RAW
GLTSLYGLILnNNK	N11(Deamidated)	Q9BXN1	2	760.921	0.00159	CID	90.6613	10710	D111202_MGH_445_OGE04_rafkt_ft8dt_cc_01.RAW
SLADVDAILAR		P55268	2	572.322	6e-05	CID	72.6273	8461	D111202_MGH_445_OGE01_rafkt_ft8dt_cc_01.RAW
GLpGVAGAVGEpGPLGIAGPpGAR	P3(Oxidation); P12(Oxidation); P21(Oxidation)	P08123	3	705.714	0.00305	CID	70.9541	7505	D111202_MGH_445_OGE05_rafkt_ft8dt_cc_01.RAW
GLHGEFGLpGPAGPR	P9(Oxidation)	P08123	2	739.379	-0.00217	CID	50.5704	4424	D111205_MGH_445_OGE08_rafkt_ft8dt_cc_01.RAW
YTAILNQIPSHSSSIR		Q05707	3	596.321	0.0008	ETD	59.8896	5415	D111205_MGH_445_OGE010_11_rafkt_ft8dt_cc_01.RAW
YLQEIYNSNNQK		P02679	2	757.366	-0.00141	CID	47.6865	3277	D111202_MGH_445_OGE05_rafkt_ft8dt_cc_01.RAW
GDSGGPLLcNNVAHGIVSYGK	C9(Carbamidomethyl)	P08311	2	1058.02	0.0004	CID	65.2593	6658	D111205_MGH_445_OGE08_rafkt_ft8dt_cc_01.RAW
ITYVPITGGTpSMVTVDGTK	P11(Oxidation)	P24821	2	1027.03	-0.00424	CID	63.7665	7154	D111205_MGH_445_OGE06_rafkt_ft8dt_cc_01.RAW
RGEQcVDIDEcTIPPYcHQR	C5(Carbamidomethyl); C11(Carbamidomethyl); C17(Carbamidomethyl)	Q12805	4	634.031	0.00041	ETD	55.2084	4340	D111202_MGH_445_OGE03_rafkt_ft8dt_cc_01.RAW
SIAQYWLGcPAPGHL	C9(Carbamidomethyl)	P04004	2	835.41	-0.00143	CID	83.4998	9401	D111205_MGH_445_OGE08_rafkt_ft8dt_cc_01.RAW
GLpGVAGAVGEpGPLGIAGPpGAR	P3(Oxidation); P12(Oxidation); P21(Oxidation)	P08123	2	1058.06	-0.00062	CID	70.4869	7297	D111202_MGH_445_OGE04_rafkt_ft8dt_cc_01.RAW
TLFLGVTNLQAK		Q05707	2	652.88	-0.00195	CID	71.8551	7713	D111205_MGH_445_OGE12_rafkt_ft8dt_cc_01.RAW
VTQLYmQLLHEIIR	M6(Oxidation)	Q9UKU9	2	886.987	-0.00326	CID	93.3958	10805	D111205_MGH_445_OGE08_rafkt_ft8dt_cc_01.RAW
YGGLHFSDQVEVFSPPGSDR		P12110	3	732.011	-0.00021	CID	77.7291	8717	D111202_MGH_445_OGE02_rafkt_ft8dt_cc_01.RAW
GFMYDRPLR		P12111; P12111-4	3	385.531	0.00062	ETD	49.773	4115	D111205_MGH_445_OGE12_rafkt_ft8dt_cc_01.RAW
SLQTFSQAWFTcR	C12(Carbamidomethyl)	P13727	2	816.383	-0.00216	CID	81.8075	9267	D111205_MGH_445_OGE12_rafkt_ft8dt_cc_01.RAW
YEVSVIPEYFSGPGTPLTGNAATEEVR		Q99715	2	1442.21	0.00573	CID	88.3429	11299	D111202_MGH_445_OGE01_rafkt_ft8dt_cc_01.RAW
GDkGEpGGPGADGVPGK	K3(Oxidation); P6(Oxidation)	P02461	3	509.574	-0.00068	ETD	28.9691	881	D111202_MGH_445_OGE02_rafkt_ft8dt_cc_01.RAW
ILmNLHNNEAGR	M3(Oxidation)	P41221	3	466.569	-0.00079	ETD	34.0076	1953	D111205_MGH_445_OGE08_rafkt_ft8dt_cc_01.RAW
YHIGDEILVSGGIGALVR		Q15582	2	935.015	-0.00025	CID	90.3642	10662	D111202_MGH_445_OGE04_rafkt_ft8dt_cc_01.RAW
AATPYTVSIYGVIQGYR		P24821	2	929.987	-0.0014	CID	85.1746	9777	D111205_MGH_445_OGE12_rafkt_ft8dt_cc_01.RAW
MVYWTDVAGR		Q14112	2	599.29	0.00066	CID	64.7703	6301	D111202_MGH_445_OGE04_rafkt_ft8dt_cc_01.RAW
NPcNYGcSNTEGGYLcGcPPGYYR	C3(Carbamidomethyl); C7(Carbamidomethyl); C16(Carbamidomethyl); C18(Carbamidomethyl)	P35556	3	939.366	-0.00443	CID	62.9238	5984	D111202_MGH_445_OGE04_rafkt_ft8dt_cc_01.RAW
LGALnSSLQLLEDR	N5(Deamidated)	Q9Y6C2	2	765.413	0.00069	CID	83.6019	10446	D111202_MGH_445_OGE01_rafkt_ft8dt_cc_01.RAW
GEVGPAGPnGFAGPAGAAGQpGAK	N9(Deamidated); P21(Oxidation)	P08123	3	684.666	0.00199	CID	52.6154	4781	D111202_MGH_445_OGE01_rafkt_ft8dt_cc_01.RAW
ALHVDLSHNLIHR		Q8WUA8	4	381.966	0.00031	ETD	54.8099	4316	D111205_MGH_445_OGE09_rafkt_ft8dt_cc_01.RAW
HESENLYSIAcDKPQQVR	C11(Carbamidomethyl)	P12110	2	1087.52	-0.00285	CID	51.3169	3940	D111202_MGH_445_OGE04_rafkt_ft8dt_cc_01.RAW
VEGYSGTAGDSmAYHnGR	M12(Oxidation); N16(Deamidated)	P24821	3	630.262	-0.0018	ETD	38.1606	2177	D111202_MGH_445_OGE01_rafkt_ft8dt_cc_01.RAW
HSGQFTDEYLPEQR		Q14112	3	569.598	0.00072	ETD	51.227	4183	D111202_MGH_445_OGE02_rafkt_ft8dt_cc_01.RAW
RGLESNVNVELLNALHSHMINK		Q15063-4; Q15063-3	4	622.835	0.00244	ETD	76.5511	8378	D111205_MGH_445_OGE08_rafkt_ft8dt_cc_01.RAW
GNLVSIHNFnINYR	N10(Deamidated)	P13727	2	831.422	-0.00173	CID	67.3805	6984	D111205_MGH_445_OGE08_rafkt_ft8dt_cc_01.RAW
VTFnGLNQMIVIELGTNPLK	N4(Deamidated)	P07585	2	1101.59	-0.00407	CID	104.146	14091	D111202_MGH_445_OGE01_rafkt_ft8dt_cc_01.RAW
VGVVQYSHEGTFEAIQLDDERIDSLSSFK		P12110	4	818.154	-0.00071	ETD	82.793	10298	D111202_MGH_445_OGE01_rafkt_ft8dt_cc_01.RAW
FVVSYVSAGNQR		P22105-1	2	663.844	0.00063	CID	53.4987	4413	D111205_MGH_445_OGE010_11_rafkt_ft8dt_cc_01.RAW
VVPYFTQTPYSFLPLPTIK		P98160	3	737.739	-0.00246	CID	101.502	11827	D111205_MGH_445_OGE010_11_rafkt_ft8dt_cc_01.RAW
GEGGApGLpGIAGPR	P6(Oxidation); P9(Oxidation)	P02461	2	669.344	0.00031	CID	50.3867	4232	D111205_MGH_445_OGE07_rafkt_ft8dt_cc_01.RAW
IISFLYSTVGALnK	N13(Deamidated)	Q05707	2	763.926	-0.00067	CID	89.6848	11291	D111205_MGH_445_OGE06_rafkt_ft8dt_cc_01.RAW
VGVVQFSNDVFPEFYLK		P12111; P12111-4	3	663.345	0.00134	CID	99.0385	12337	D111202_MGH_445_OGE02_rafkt_ft8dt_cc_01.RAW
SLEYLDLSFNQIAR		P51884	2	834.932	-0.00087	CID	87.3522	11122	D111202_MGH_445_OGE01_rafkt_ft8dt_cc_01.RAW
EQGIHPLAFQGLK		Q7Z5L7	3	479.933	0.00012	ETD	61.3814	6075	D111205_MGH_445_OGE08_rafkt_ft8dt_cc_01.RAW
YHIGDEILVSGGIGALVR		Q15582	3	623.682	0.00241	ETD	97.958	11890	D111202_MGH_445_OGE04_rafkt_ft8dt_cc_01.RAW
WPNLIHEPLDQGNcAGSWAFSTAAVASDR	C14(Carbamidomethyl)	Q9GZM7	3	1057.5	0.00272	CID	90.178	10847	D111202_MGH_445_OGE02_rafkt_ft8dt_cc_01.RAW
HVYGELDVQIQR		P00488	3	486.257	0.00087	ETD	57.4539	4704	D111202_MGH_445_OGE03_rafkt_ft8dt_cc_01.RAW
FSmLVAAIQSAGLTETLNR	M3(Oxidation)	Q15582	2	1019.54	0.00059	CID	90.2443	10817	D111202_MGH_445_OGE05_rafkt_ft8dt_cc_01.RAW
cIcNSGYEVDSTGK	C1(Carbamidomethyl); C3(Carbamidomethyl)	P35555	2	795.332	-0.00054	CID	41.4203	2738	D111202_MGH_445_OGE01_rafkt_ft8dt_cc_01.RAW
TRPEFYLnSYmNK	N8(Deamidated); M11(Oxidation)	P12111; P12111-4	2	840.389	-0.00103	CID	55.244	4613	D111202_MGH_445_OGE04_rafkt_ft8dt_cc_01.RAW
VQSQLQAMQENVER		O15230	2	830.408	-0.00171	CID	53.4963	4584	D111202_MGH_445_OGE02_rafkt_ft8dt_cc_01.RAW
NPFVLGANLnGGER	N10(Deamidated)	Q8IUX7	2	729.869	-0.00147	CID	65.7671	7212	D111202_MGH_445_OGE01_rafkt_ft8dt_cc_01.RAW
TEWQLNAHR		Q99715	3	385.528	-0.00023	ETD	41.6062	3024	D111205_MGH_445_OGE08_rafkt_ft8dt_cc_01.RAW
mELERPGGnEITR	M1(Oxidation); N9(Deamidated)	P02671	3	506.913	0.00096	ETD	40.3521	2550	D111202_MGH_445_OGE01_rafkt_ft8dt_cc_01.RAW
VGHDYQWIGLNDK		P13611	3	515.588	0.00023	ETD	60.0352	5464	D111202_MGH_445_OGE04_rafkt_ft8dt_cc_01.RAW
ADHHATnGVVHLIDK	N7(Deamidated)	Q15582	4	407.711	0.00093	ETD	41.0461	3389	D111205_MGH_445_OGE06_rafkt_ft8dt_cc_01.RAW
SLLQAVANLPYK		Q99715	2	658.882	5e-05	CID	81.2164	8819	D111205_MGH_445_OGE010_11_rafkt_ft8dt_cc_01.RAW
DSHSLTTNImEILR	M10(Oxidation)	P02671	3	549.28	0.00102	ETD	76.2699	8313	D111202_MGH_445_OGE04_rafkt_ft8dt_cc_01.RAW
GPpGPAGAnGApGLR	P3(Oxidation); N9(Deamidated); P12(Oxidation)	P02461	2	661.328	-0.00047	CID	28.9023	1679	D111205_MGH_445_OGE06_rafkt_ft8dt_cc_01.RAW
AEAAAPYTVLAQSAPR		Q8N2S1-2	3	539.285	-0.0009	ETD	61.3317	6745	D111205_MGH_445_OGE06_rafkt_ft8dt_cc_01.RAW
LRIPQVTPADSGEYVcHVSnGAGSR	C16(Carbamidomethyl); N20(Deamidated)	P98160	4	668.578	2e-05	ETD	61.2031	5743	D111202_MGH_445_OGE05_rafkt_ft8dt_cc_01.RAW
GEpGPVGVQGpPGPAGEEGK	P3(Oxidation); P11(Oxidation)	P02452	3	616.631	0.0002	ETD	42.4071	2918	D111202_MGH_445_OGE01_rafkt_ft8dt_cc_01.RAW
DSnNLcLHFNPR	N3(Deamidated); C6(Carbamidomethyl)	P09382	3	496.562	0.00088	ETD	57.6526	5040	D111202_MGH_445_OGE04_rafkt_ft8dt_cc_01.RAW
cLPGSGVcVDcQHNTEGAHcER	C1(Carbamidomethyl); C8(Carbamidomethyl); C11(Carbamidomethyl); C20(Carbamidomethyl)	O15230	4	636.511	-0.00106	ETD	43.0877	2555	D111202_MGH_445_OGE04_rafkt_ft8dt_cc_01.RAW
GEpGPTGLpGPpGER	P3(Oxidation); P9(Oxidation); P12(Oxidation)	P02452	2	733.35	0.00054	CID	41.431	2535	D111202_MGH_445_OGE02_rafkt_ft8dt_cc_01.RAW
RLLLFSDGnSQGATPAAIEK	N9(Deamidated)	P12109	3	697.036	0.0005	CID	70.3949	7460	D111202_MGH_445_OGE02_rafkt_ft8dt_cc_01.RAW
AFQPFFVELTMpYSVIR	P12(Oxidation)	P01023	2	1031.02	-0.00491	CID	101.835	13102	D111205_MGH_445_OGE06_rafkt_ft8dt_cc_01.RAW
FLGSGGFIGYAPNLSK		Q02809	2	814.426	-0.00179	CID	78.2797	8366	D111205_MGH_445_OGE010_11_rafkt_ft8dt_cc_01.RAW
cNHGFILSHNNDcIDVDEcASGnGNLcR	C1(Carbamidomethyl); C13(Carbamidomethyl); C19(Carbamidomethyl); N23(Deamidated); C27(Carbamidomethyl)	P35555	3	1083.78	-0.00066	CID	60.3659	6210	D111202_MGH_445_OGE01_rafkt_ft8dt_cc_01.RAW
GVNLQEFLNVTSVHLFK		P00488	2	973.028	-0.00253	CID	99.1053	11622	D111205_MGH_445_OGE08_rafkt_ft8dt_cc_01.RAW
VFAVVITDGR		P12110	2	538.808	-0.00047	CID	62.983	6077	D111202_MGH_445_OGE05_rafkt_ft8dt_cc_01.RAW
VPTAIHQLYLDSNKIETIPnGYFK	N20(Deamidated)	P51888	4	691.365	-0.00031	ETD	81.5251	9211	D111202_MGH_445_OGE04_rafkt_ft8dt_cc_01.RAW
TRPEFYLnSYmNK	N8(Deamidated); M11(Oxidation)	P12111; P12111-4	2	840.388	-0.00193	CID	53.0302	4245	D111202_MGH_445_OGE05_rafkt_ft8dt_cc_01.RAW
HDPRDDDLNLR		P12110	3	455.889	0.00056	ETD	38.5236	2074	D111202_MGH_445_OGE02_rafkt_ft8dt_cc_01.RAW
YGAAGLGGVLGGAGQFPLGGVAAR		P15502	2	1058.57	-0.00268	CID	86.7205	10007	D111205_MGH_445_OGE12_rafkt_ft8dt_cc_01.RAW
PGYcYTALTnGR	C4(Carbamidomethyl); N10(Deamidated)	P35555	2	687.311	0.00012	CID	54.059	4407	D111202_MGH_445_OGE04_rafkt_ft8dt_cc_01.RAW
WNFAYWAAHQPWSR		P13727	3	607.287	8e-05	ETD	86.3373	9592	D111205_MGH_445_OGE010_11_rafkt_ft8dt_cc_01.RAW
GPnGDAGRpGEpGLMGPR	N3(Deamidated); P9(Oxidation); P12(Oxidation)	P08123	3	589.942	0.00131	ETD	40.5175	2578	D111202_MGH_445_OGE01_rafkt_ft8dt_cc_01.RAW
TLFELAAESDVSTAIDLFR		Q15582	2	1049.54	-0.0026	CID	104.429	12250	D111205_MGH_445_OGE010_11_rafkt_ft8dt_cc_01.RAW
HVAGLWAGLR		Q9Y6C2	3	360.542	0.00025	ETD	57.2383	5321	D111205_MGH_445_OGE12_rafkt_ft8dt_cc_01.RAW
EPQATVVFTTHVPTLGR		O15230	3	618.337	0.0012	ETD	68.1004	7092	D111205_MGH_445_OGE08_rafkt_ft8dt_cc_01.RAW
LcDELTGQcIcPPR	C2(Carbamidomethyl); C9(Carbamidomethyl); C11(Carbamidomethyl)	O15230	2	859.886	-0.00069	CID	57.907	5763	D111202_MGH_445_OGE01_rafkt_ft8dt_cc_01.RAW
ALEGLQYPFAVTSYGK		P14543	2	872.448	-0.00296	CID	79.8573	9769	D111205_MGH_445_OGE06_rafkt_ft8dt_cc_01.RAW
VISSGSVASYVTSPQGFQFR		P98160	3	706.358	-0.00177	CID	78.6399	8779	D111205_MGH_445_OGE12_rafkt_ft8dt_cc_01.RAW
NcVcLEGGSGIIcQPK	C2(Carbamidomethyl); C4(Carbamidomethyl); C13(Carbamidomethyl)	Q02817	2	896.412	-0.00075	CID	58.3185	5157	D111202_MGH_445_OGE04_rafkt_ft8dt_cc_01.RAW
AVAAEAQDTATR		O15230	2	602.302	0.00029	CID	30.723	1033	D111202_MGH_445_OGE01_rafkt_ft8dt_cc_01.RAW
ANQQFLVYcEIDGSGnGWTVFQK	C9(Carbamidomethyl); N16(Deamidated)	P02679	2	1331.61	-0.00323	CID	93.3632	12195	D111202_MGH_445_OGE01_rafkt_ft8dt_cc_01.RAW
SQVVAGTNYFIK		P04080	2	663.857	0.00114	CID	60.2743	5478	D111205_MGH_445_OGE010_11_rafkt_ft8dt_cc_01.RAW
GAQGPAGPAGPpGLIGEQGISGPR	P12(Oxidation)	P12111; P12111-4	2	1079.05	-0.00602	CID	60.988	5637	D111202_MGH_445_OGE04_rafkt_ft8dt_cc_01.RAW
GETGApGLkGEnGLpGEnGApGPMGPR	P6(Oxidation); K9(Oxidation); N12(Deamidated); P15(Oxidation); N18(Deamidated); P21(Oxidation)	P02461	4	646.546	0.0001	ETD	51.0145	4494	D111202_MGH_445_OGE01_rafkt_ft8dt_cc_01.RAW
VDVIPVnLPGEHGQR	N7(Deamidated)	P02751	3	544.295	0.00496	ETD	59.8691	5503	D111202_MGH_445_OGE05_rafkt_ft8dt_cc_01.RAW
HGTDDGVVWMNWK		P02675	2	772.848	-0.00335	CID	72.2378	7113	D111202_MGH_445_OGE03_rafkt_ft8dt_cc_01.RAW
IHQnITYQVcR	N4(Deamidated); C10(Carbamidomethyl)	Q14112	3	478.238	0.00018	ETD	42.1425	3105	D111205_MGH_445_OGE08_rafkt_ft8dt_cc_01.RAW
KLNnLTFLYLDHNALESVPLNLPESLR	N4(Deamidated)	P20774	4	781.921	-0.00171	ETD	101.168	12691	D111202_MGH_445_OGE02_rafkt_ft8dt_cc_01.RAW
GEpGVVGAVGTAGPSGPSGLpGER	P3(Oxidation); P21(Oxidation)	P08123	2	1069.03	-0.00205	CID	54.7317	4795	D111202_MGH_445_OGE02_rafkt_ft8dt_cc_01.RAW
GLpGVAGAVGEpGPLGIAGPpGAR	P3(Oxidation); P12(Oxidation); P21(Oxidation)	P08123	2	1058.06	0.00127	CID	71.7143	7640	D111202_MGH_445_OGE05_rafkt_ft8dt_cc_01.RAW
RLDFTGNLIEDIEDGTFSK		P20774	2	1085.54	0.00055	CID	100.957	13525	D111202_MGH_445_OGE01_rafkt_ft8dt_cc_01.RAW
VVIcHLPcmnGGQcSSR	C4(Carbamidomethyl); C8(Carbamidomethyl); M9(Oxidation); N10(Deamidated); C14(Carbamidomethyl)	Q14766-4; Q14766	2	996.427	-0.00396	CID	44.7177	3492	D111205_MGH_445_OGE08_rafkt_ft8dt_cc_01.RAW
AITPPHPASQANIIFDITEGNLR		P23142	3	825.771	-0.00011	CID	88.803	10407	D111202_MGH_445_OGE04_rafkt_ft8dt_cc_01.RAW
LnASIADLQSQLR	N2(Deamidated)	O15230	2	715.386	0.00054	CID	71.7564	8301	D111202_MGH_445_OGE01_rafkt_ft8dt_cc_01.RAW
GHNGLqGLpGIAGHHGDQGApGSVGPAGPR	Q6(Deamidated); P9(Oxidation); P21(Oxidation)	P08123	5	561.077	0.00156	ETD	51.4887	4383	D111205_MGH_445_OGE07_rafkt_ft8dt_cc_01.RAW
YAPISGGDHAEVDVPK		P24821	3	552.273	-0.00073	ETD	47.8558	3613	D111202_MGH_445_OGE02_rafkt_ft8dt_cc_01.RAW
TAEYDVAYGESHLFR		P12109	2	879.409	-0.00121	CID	67.3772	6936	D111202_MGH_445_OGE02_rafkt_ft8dt_cc_01.RAW
PGYcYTALTnGR	C4(Carbamidomethyl); N10(Deamidated)	P35555	2	687.309	-0.00233	CID	51.5615	5102	D111205_MGH_445_OGE06_rafkt_ft8dt_cc_01.RAW
DGTSGHpGPIGPpGPR	P7(Oxidation); P13(Oxidation)	P02461	3	510.914	-0.00043	ETD	32.9237	1809	D111205_MGH_445_OGE08_rafkt_ft8dt_cc_01.RAW
GIpGFAGADGGpGPR	P3(Oxidation); P12(Oxidation)	P08572	2	679.327	-0.00132	CID	49.6339	3633	D111202_MGH_445_OGE05_rafkt_ft8dt_cc_01.RAW
GSpGAQGPpGAPGPLGIAGITGAR	P3(Oxidation); P9(Oxidation)	P02461	2	1044.54	-0.00161	CID	67.9676	6721	D111205_MGH_445_OGE010_11_rafkt_ft8dt_cc_01.RAW
ALLVEPVINSYLLAER		P21980	2	900.516	-0.001	CID	95.3675	11725	D111202_MGH_445_OGE02_rafkt_ft8dt_cc_01.RAW
IIYSPTVGDPIDEYTTVPGR		Q99715	2	1097.06	-0.00093	CID	76.2903	9123	D111202_MGH_445_OGE01_rafkt_ft8dt_cc_01.RAW
YHIGDEILVSGGIGALVR		Q15582	3	623.681	0.00151	ETD	87.9624	10433	D111202_MGH_445_OGE05_rafkt_ft8dt_cc_01.RAW
GAnGApGIAGApGFpGAR	N3(Deamidated); P6(Oxidation); P12(Oxidation); P15(Oxidation)	P02452	2	793.879	-0.00275	CID	48.5172	4591	D111205_MGH_445_OGE06_rafkt_ft8dt_cc_01.RAW
VGQGHcVSGMGFNK	C6(Carbamidomethyl)	P35556	3	493.227	-3e-05	ETD	39.641	2575	D111205_MGH_445_OGE12_rafkt_ft8dt_cc_01.RAW
IHLISTQSAIPYALR		P02679	2	841.981	-0.0023	CID	70.9895	7576	D111205_MGH_445_OGE12_rafkt_ft8dt_cc_01.RAW
VFAVVITDGR		P12110	2	538.809	0.00034	CID	63.8247	6142	D111202_MGH_445_OGE04_rafkt_ft8dt_cc_01.RAW
GPpGTVImmPFQFAGGSFk	P3(Oxidation); M8(Oxidation); M9(Oxidation); K19(Oxidation)	P25940	2	1016.98	-0.00017	CID	76.9901	8523	D111205_MGH_445_OGE12_rafkt_ft8dt_cc_01.RAW
VAVVTYNNEVTTEIR		P12111; P12111-4	2	854.447	-0.00242	CID	62.3616	6089	D111202_MGH_445_OGE02_rafkt_ft8dt_cc_01.RAW
IIYSPTVGDPIDEYTTVPGR		Q99715	2	1097.05	-0.00289	CID	76.1885	9105	D111202_MGH_445_OGE01_rafkt_ft8dt_cc_01.RAW
GLHGEFGLpGpAGPRGER	P9(Oxidation); P11(Oxidation)	P08123	4	459.735	0.00058	ETD	43.712	3339	D111205_MGH_445_OGE08_rafkt_ft8dt_cc_01.RAW
GEVGPAGPNGFAGPAGAAGQpGAk	P21(Oxidation); K24(Oxidation)	P08123	2	1034	-0.0015	CID	51.1299	3906	D111202_MGH_445_OGE04_rafkt_ft8dt_cc_01.RAW
mHEGDEGPGHHHKPGLGEGTP	M1(Oxidation)	P06702	4	548.746	0.00074	ETD	31.5651	995	D111202_MGH_445_OGE05_rafkt_ft8dt_cc_01.RAW
TILQcALNRPAFFAER	C5(Carbamidomethyl)	P20073	3	636.337	-9e-05	ETD	76.5903	8102	D111205_MGH_445_OGE010_11_rafkt_ft8dt_cc_01.RAW
GpPGVnGTQGFQGcPGQR	P2(Oxidation); N6(Deamidated); C14(Carbamidomethyl)	P12111; P12111-4	2	915.911	-0.00206	CID	45.7378	2942	D111202_MGH_445_OGE05_rafkt_ft8dt_cc_01.RAW
IHLISTQSAIPYALR		P02679	3	561.657	-0.0006	ETD	69.7283	7015	D111205_MGH_445_OGE010_11_rafkt_ft8dt_cc_01.RAW
ITYVPITGGTpSMVTVDGTK	P11(Oxidation)	P24821	2	1027.03	-0.00181	CID	64.6112	6366	D111202_MGH_445_OGE05_rafkt_ft8dt_cc_01.RAW
NSFnISNLLVLHLSHNR	N4(Deamidated)	P51888	4	495.517	0.00045	ETD	84.8151	10546	D111205_MGH_445_OGE06_rafkt_ft8dt_cc_01.RAW
VIHDVcRnGEcVnDR	C6(Carbamidomethyl); N8(Deamidated); C11(Carbamidomethyl); N13(Deamidated)	P35555	4	461.956	0.0005	ETD	35.2787	1698	D111202_MGH_445_OGE01_rafkt_ft8dt_cc_01.RAW
FIDNLRDR		P12109	3	350.189	-0.00019	ETD	42.0558	2331	D111202_MGH_445_OGE05_rafkt_ft8dt_cc_01.RAW
WDEDEcIHPVPGK	C6(Carbamidomethyl)	P35556	2	791.353	-0.00121	CID	48.1585	3961	D111202_MGH_445_OGE01_rafkt_ft8dt_cc_01.RAW
SIVPQGGSHSLR		P98160	3	413.227	0.00022	ETD	37.6773	2286	D111205_MGH_445_OGE12_rafkt_ft8dt_cc_01.RAW
TNTLLGHLMGK		O15230	3	395.554	0.00097	ETD	64.1366	6466	D111205_MGH_445_OGE12_rafkt_ft8dt_cc_01.RAW
GRDQGPNVcALQQILGTK	C9(Carbamidomethyl)	Q15063-4; Q15063-3	2	978.008	-0.00196	CID	74.0694	8066	D111205_MGH_445_OGE12_rafkt_ft8dt_cc_01.RAW
NcVDENEcATGFHR	C2(Carbamidomethyl); C8(Carbamidomethyl)	Q14112	2	854.84	-0.0038	CID	39.7702	2267	D111202_MGH_445_OGE02_rafkt_ft8dt_cc_01.RAW
GDAGApGERGPpGLAGApGLR	P6(Oxidation); P12(Oxidation); P18(Oxidation)	P02461	3	640.988	-0.00142	ETD	46.8627	3133	D111202_MGH_445_OGE05_rafkt_ft8dt_cc_01.RAW
VEFLLNAHSSKDEVQNAVQR		P12111; P12111-4	3	762.061	0.0003	CID	57.66	5082	D111202_MGH_445_OGE05_rafkt_ft8dt_cc_01.RAW
FScHcPQGYQLLATR	C3(Carbamidomethyl); C5(Carbamidomethyl)	O95967	2	919.424	-0.00319	CID	56.8749	4946	D111205_MGH_445_OGE010_11_rafkt_ft8dt_cc_01.RAW
LGLSFnSISAVDnGSLANTPHLR	N6(Deamidated); N13(Deamidated)	P07585	2	1193.11	0.00401	CID	83.3552	9665	D111202_MGH_445_OGE05_rafkt_ft8dt_cc_01.RAW
HEEGHmLncTcFGQGR	M6(Oxidation); N8(Deamidated); C9(Carbamidomethyl); C11(Carbamidomethyl)	P02751	4	488.198	0.00046	ETD	42.4658	2378	D111202_MGH_445_OGE03_rafkt_ft8dt_cc_01.RAW
SLQWmAGGTFTGEALQYTR	M5(Oxidation)	P12109	2	1067.01	-0.00168	CID	87.6685	10384	D111202_MGH_445_OGE05_rafkt_ft8dt_cc_01.RAW
GEmGPAGIpGApGLMGAR	M3(Oxidation); P9(Oxidation); P12(Oxidation)	P02461	2	843.898	-0.00207	CID	59.0499	5283	D111205_MGH_445_OGE010_11_rafkt_ft8dt_cc_01.RAW
NSAEFHGLcSSGVGITVDGR	C9(Carbamidomethyl)	P35556	2	1031.98	0.00033	CID	62.8242	5967	D111202_MGH_445_OGE04_rafkt_ft8dt_cc_01.RAW
GEVGPAGPNGFAGPAGAAGQpGAk	P21(Oxidation); K24(Oxidation)	P08123	2	1033.99	-0.00481	CID	48.1425	4527	D111205_MGH_445_OGE06_rafkt_ft8dt_cc_01.RAW
LPVGSQcSVDLESASGEK	C7(Carbamidomethyl)	P24821	2	931.941	-0.00223	CID	54.6215	5161	D111202_MGH_445_OGE01_rafkt_ft8dt_cc_01.RAW
DSNNLcLHFNPR	C6(Carbamidomethyl)	P09382	2	743.846	-0.00092	CID	54.4053	5007	D111205_MGH_445_OGE08_rafkt_ft8dt_cc_01.RAW
LGLSFNSISAVDnGSLANTPHLR	N13(Deamidated)	P07585	2	1192.61	-0.0062	CID	83.6327	9554	D111202_MGH_445_OGE04_rafkt_ft8dt_cc_01.RAW
VQIALAQYSGDPR		Q99715	2	709.374	-0.0014	CID	57.5648	5064	D111202_MGH_445_OGE05_rafkt_ft8dt_cc_01.RAW
VPGDQTSTIIQELEPGVEYFIR		P24821	3	831.096	0.00022	CID	103.891	14044	D111202_MGH_445_OGE01_rafkt_ft8dt_cc_01.RAW
GEpGSAGPQGPpGPSGEEGK	P3(Oxidation); P12(Oxidation)	P08123	2	912.405	-0.00095	CID	32.8298	1326	D111202_MGH_445_OGE01_rafkt_ft8dt_cc_01.RAW
YHIGDEILVSGGIGALVR		Q15582	3	623.68	0.00048	ETD	98.8143	12028	D111202_MGH_445_OGE04_rafkt_ft8dt_cc_01.RAW
GIASVLQELnVTVVTSLcR	N10(Deamidated); C18(Carbamidomethyl)	P08246	3	687.372	-0.00188	CID	107.225	12566	D111202_MGH_445_OGE03_rafkt_ft8dt_cc_01.RAW
GPNGDAG#pGEpGLMGpR	R8(Deamidated); P9(Oxidation); P12(Oxidation); P17(Oxidation)	P08123	3	595.273	0.00103	ETD	35.5571	1743	D111202_MGH_445_OGE01_rafkt_ft8dt_cc_01.RAW
GLEEGQAQAGQcPSLEGR	C12(Carbamidomethyl)	Q9Y6C2	3	629.626	-0.00079	ETD	46.834	3717	D111202_MGH_445_OGE01_rafkt_ft8dt_cc_01.RAW
SLQTFSQAWFTcR	C12(Carbamidomethyl)	P13727	2	816.383	-0.00194	CID	83.7655	9564	D111205_MGH_445_OGE12_rafkt_ft8dt_cc_01.RAW
GWGPHcEIcPFQGTVAFK	C6(Carbamidomethyl); C9(Carbamidomethyl)	P35555	2	1045.98	0.00051	CID	73.7419	7953	D111205_MGH_445_OGE08_rafkt_ft8dt_cc_01.RAW
QINVGNALEYVSR		P12111; P12111-4	3	488.261	0.00089	ETD	74.6031	8147	D111202_MGH_445_OGE05_rafkt_ft8dt_cc_01.RAW
LKEDAVSAAFK		P51884	3	393.552	-0.00021	ETD	46.2024	3022	D111202_MGH_445_OGE05_rafkt_ft8dt_cc_01.RAW
VGVVQFSNDVFPEFYLK		P12111; P12111-4	3	663.344	0.00053	CID	98.1553	12191	D111202_MGH_445_OGE02_rafkt_ft8dt_cc_01.RAW
SLQWMAGGTFTGEALQYTR		P12109	2	1059.01	0.0012	CID	95.1477	11622	D111202_MGH_445_OGE05_rafkt_ft8dt_cc_01.RAW
SSGIVSLGVGDR		P12111; P12111-4	2	573.81	0.00031	CID	52.6871	4183	D111202_MGH_445_OGE05_rafkt_ft8dt_cc_01.RAW
PLAEIDGIELTYGIK		P24821	2	816.446	-0.00212	CID	85.7788	10838	D111202_MGH_445_OGE01_rafkt_ft8dt_cc_01.RAW
YHIGDEILVSGGIGALVR		Q15582	3	623.68	0.00096	ETD	95.3799	11477	D111202_MGH_445_OGE04_rafkt_ft8dt_cc_01.RAW
VGVVQFSNDVFPEFYLK		P12111; P12111-4	2	994.513	0.00067	CID	99.7648	12177	D111202_MGH_445_OGE04_rafkt_ft8dt_cc_01.RAW
VTFNGLNQmIVIELGTNPLK	M9(Oxidation)	P07585	2	1109.1	-0.00355	CID	93.4419	11857	D111205_MGH_445_OGE06_rafkt_ft8dt_cc_01.RAW
YLIFPNPVcLEPGISYK	C9(Carbamidomethyl)	P55268	2	1005.52	-0.00264	CID	96.2292	11798	D111202_MGH_445_OGE05_rafkt_ft8dt_cc_01.RAW
EITnGKPFFK	N4(Deamidated)	P35555	3	394.545	0.00038	ETD	49.4719	3602	D111202_MGH_445_OGE05_rafkt_ft8dt_cc_01.RAW
IQcSVSALNQGQVWIGGR	C3(Carbamidomethyl)	P13727	3	658.339	-0.00016	CID	70.1485	7083	D111205_MGH_445_OGE010_11_rafkt_ft8dt_cc_01.RAW
GHNGLqGLpGIAGHHGDqGApGSVGPAGPR	Q6(Deamidated); P9(Oxidation); Q18(Deamidated); P21(Oxidation)	P08123	4	701.339	0.00059	ETD	47.5601	4426	D111205_MGH_445_OGE06_rafkt_ft8dt_cc_01.RAW
SGLGSQVGLMpGSVGPVGPR	P11(Oxidation)	P05997	3	623.33	0.00165	ETD	65.1711	6271	D111205_MGH_445_OGE010_11_rafkt_ft8dt_cc_01.RAW
EINLAPDSSSVVVSGLMVATK		P02751	2	1059.06	0.00082	CID	87.8935	11219	D111202_MGH_445_OGE01_rafkt_ft8dt_cc_01.RAW
GHEHSIQFAEMK		P24821	3	471.89	-0.00119	ETD	39.1154	3102	D111205_MGH_445_OGE06_rafkt_ft8dt_cc_01.RAW
LNNLTFLYLDHNALESVPLNLPESLR		P20774	2	1498.3	0.00119	CID	102.969	12991	D111202_MGH_445_OGE02_rafkt_ft8dt_cc_01.RAW
MRDVVLSIVNDLTIAESNcPR	C19(Carbamidomethyl)	P12111; P12111-4	4	601.31	0.00029	ETD	100.049	12508	D111202_MGH_445_OGE02_rafkt_ft8dt_cc_01.RAW
VQcDVSVGFIcK	C3(Carbamidomethyl); C11(Carbamidomethyl)	Q02817	2	706.338	-0.00147	CID	60.4215	5533	D111202_MGH_445_OGE04_rafkt_ft8dt_cc_01.RAW
SLQTFSQAWFTcR	C12(Carbamidomethyl)	P13727	2	816.382	-0.00345	CID	82.8609	9426	D111205_MGH_445_OGE12_rafkt_ft8dt_cc_01.RAW
ISLSPEYVFSVSTFR		P12111; P12111-4	3	577.972	0.00253	ETD	94.449	11510	D111202_MGH_445_OGE05_rafkt_ft8dt_cc_01.RAW
VGVVQFSNDVFPEFYLK		P12111; P12111-4	2	994.509	-0.00286	CID	100.65	12607	D111202_MGH_445_OGE02_rafkt_ft8dt_cc_01.RAW
YLIVVTDGHPLEGYK		P12109	2	852.452	-0.00137	CID	66.9266	6772	D111202_MGH_445_OGE05_rafkt_ft8dt_cc_01.RAW
HLAGLGLTEAIDK		P50454	3	446.586	0.0003	ETD	62.6075	5545	D111202_MGH_445_OGE03_rafkt_ft8dt_cc_01.RAW
GcPAALPLSNLYETLGVVGSTTTQLYTDR	C2(Carbamidomethyl)	Q15582	4	775.144	0.00041	ETD	105.476	13435	D111202_MGH_445_OGE02_rafkt_ft8dt_cc_01.RAW
VAVVTYNNEVTTEIR		P12111; P12111-4	2	854.448	-0.00166	CID	67.5612	6968	D111202_MGH_445_OGE02_rafkt_ft8dt_cc_01.RAW
GAQGPAGPAGPpGLIGEQGISGPR	P12(Oxidation)	P12111; P12111-4	2	1079.05	-0.00377	CID	59.4183	5417	D111202_MGH_445_OGE05_rafkt_ft8dt_cc_01.RAW
LLQVTPADSGEYVcR	C14(Carbamidomethyl)	P98160	2	854.422	-8e-05	CID	58.5696	5887	D111202_MGH_445_OGE01_rafkt_ft8dt_cc_01.RAW
ITEGVPQLLIVLTADR		P12111; P12111-4	3	580.01	0.00124	ETD	101.993	13704	D111202_MGH_445_OGE01_rafkt_ft8dt_cc_01.RAW
LHTLGDNLLDPR		P55268	3	455.249	0.00011	ETD	60.1368	5482	D111202_MGH_445_OGE04_rafkt_ft8dt_cc_01.RAW
FScMcPQGYQVVR	C3(Carbamidomethyl); C5(Carbamidomethyl)	Q12805; Q12805-5	2	816.357	-0.00267	CID	58.0681	5130	D111205_MGH_445_OGE010_11_rafkt_ft8dt_cc_01.RAW
VGHDYQWIGLNDK		P13611	2	772.877	-0.00151	CID	60.1322	5481	D111202_MGH_445_OGE04_rafkt_ft8dt_cc_01.RAW
VVIHFTDGADGDLADLHR		P12111; P12111-4	3	650.996	0.00172	CID	66.0839	6716	D111202_MGH_445_OGE02_rafkt_ft8dt_cc_01.RAW
LNLEAINYMAADGDFK		P09382	2	892.927	-0.0031	CID	93.1097	12150	D111202_MGH_445_OGE01_rafkt_ft8dt_cc_01.RAW
KQEAAImDYNRDIEEIMK	M7(Oxidation)	P11047	4	554.02	0.00059	ETD	69.9369	7382	D111202_MGH_445_OGE02_rafkt_ft8dt_cc_01.RAW
ILGDPEALRDLLNnHILK	N14(Deamidated)	Q15582	4	512.04	-0.00013	ETD	88.2032	10507	D111202_MGH_445_OGE02_rafkt_ft8dt_cc_01.RAW
YHIGDEILVSGGIGALVR		Q15582	3	623.68	0.00093	ETD	87.0457	10281	D111202_MGH_445_OGE05_rafkt_ft8dt_cc_01.RAW
GPNGDAGRpGEpGLMGPR	P9(Oxidation); P12(Oxidation)	P08123	3	589.614	0.00071	ETD	39.3875	1927	D111202_MGH_445_OGE05_rafkt_ft8dt_cc_01.RAW
YHEISIIYHNDKK		Q16363	4	415.717	-0.0004	ETD	40.9696	2927	D111205_MGH_445_OGE08_rafkt_ft8dt_cc_01.RAW
NLMQLNLAHNILR		P51888	3	517.293	0.00057	ETD	75.8063	7979	D111205_MGH_445_OGE010_11_rafkt_ft8dt_cc_01.RAW
FSmLVAAIQSAGLTETLNR	M3(Oxidation)	Q15582	2	1019.54	0.00038	CID	89.4093	10675	D111202_MGH_445_OGE05_rafkt_ft8dt_cc_01.RAW
AcNLDVILGFDGSR	C2(Carbamidomethyl)	P12111; P12111-4	3	512.921	0.00064	ETD	80.7957	9937	D111202_MGH_445_OGE01_rafkt_ft8dt_cc_01.RAW
GLESNVNVELLNALHSHMINk	K21(Oxidation)	Q15063-4; Q15063-3	4	587.807	0.00129	ETD	75.1863	9034	D111205_MGH_445_OGE06_rafkt_ft8dt_cc_01.RAW
GVSGFpGADGIpGHpGQGGPR	P6(Oxidation); P12(Oxidation); P15(Oxidation)	P08572	2	982.96	-0.00392	CID	45.0296	3541	D111205_MGH_445_OGE08_rafkt_ft8dt_cc_01.RAW
ETSLIVTIQGSGSSHVPSVSPPIR		P98160	2	1224.66	-0.00038	CID	72.231	7718	D111205_MGH_445_OGE08_rafkt_ft8dt_cc_01.RAW
nSFnISNLLVLHLSHNR	N1(Deamidated); N4(Deamidated)	P51888	2	990.516	-0.0027	CID	89.504	11264	D111205_MGH_445_OGE06_rafkt_ft8dt_cc_01.RAW
ADSQAQLLLSTVVGVFTAPGLHLK		P01019	2	1233.19	-0.00308	CID	104.844	12438	D111205_MGH_445_OGE08_rafkt_ft8dt_cc_01.RAW
NSLcIEnScIAAHDKR	C4(Carbamidomethyl); N7(Deamidated); C9(Carbamidomethyl)	Q15582	4	472.971	-0.00062	ETD	46.4462	3098	D111202_MGH_445_OGE04_rafkt_ft8dt_cc_01.RAW
GLKPGVVYEGqLISIQQYGHQEVTR	Q11(Deamidated)	P02751	2	1400.75	0.01182	CID	69.7527	7346	D111205_MGH_445_OGE08_rafkt_ft8dt_cc_01.RAW
cAPGYYGNPLLIGSTcK	C1(Carbamidomethyl); C16(Carbamidomethyl)	Q16363	2	935.944	-0.00098	CID	69.7104	7012	D111205_MGH_445_OGE010_11_rafkt_ft8dt_cc_01.RAW
LGSFEGLVnLTFIHLQHNR	N9(Deamidated)	P51884	4	549.793	-0.00132	ETD	95.2531	10076	D111205_MGH_445_OGE07_rafkt_ft8dt_cc_01.RAW
IQcSVSALNQGQVWIGGR	C3(Carbamidomethyl)	P13727	2	987	-0.00499	CID	70.0937	7074	D111205_MGH_445_OGE010_11_rafkt_ft8dt_cc_01.RAW
GQLQLVEGNFR		O15230	2	630.839	0.00076	CID	61.5324	6779	D111205_MGH_445_OGE06_rafkt_ft8dt_cc_01.RAW
TADTAVTGLASPLSTGK		P39059	2	795.423	-0.00017	CID	58.8893	5315	D111202_MGH_445_OGE05_rafkt_ft8dt_cc_01.RAW
GVVEVTHDLQK		P50454	3	408.891	-0.0001	ETD	44.8671	2848	D111202_MGH_445_OGE04_rafkt_ft8dt_cc_01.RAW
RLLLFSDGNSQGATPAAIEK		P12109	2	1044.56	-0.00188	CID	65.6392	7470	D111205_MGH_445_OGE06_rafkt_ft8dt_cc_01.RAW
ISLSPEYVFSVSTFR		P12111; P12111-4	2	866.452	0.00054	CID	94.4443	11509	D111202_MGH_445_OGE05_rafkt_ft8dt_cc_01.RAW
DAFVAIVQSVK		P08133	2	588.835	0.0006	CID	73.5191	8769	D111205_MGH_445_OGE06_rafkt_ft8dt_cc_01.RAW
SPNDLLALFR		Q92626	2	573.321	0.00172	CID	92.3017	11163	D111202_MGH_445_OGE05_rafkt_ft8dt_cc_01.RAW
cQVSGSPPHYFYWSR	C1(Carbamidomethyl)	P98160	3	624.283	0.00094	ETD	62.9965	5924	D111205_MGH_445_OGE010_11_rafkt_ft8dt_cc_01.RAW
LSDAGITPLFLTR		P12111; P12111-4	2	702.396	-0.00242	CID	81.177	9299	D111202_MGH_445_OGE05_rafkt_ft8dt_cc_01.RAW
LSLEGDHSTPPSAYGSVK		P07355	2	922.954	-0.00126	CID	50.4573	3784	D111202_MGH_445_OGE05_rafkt_ft8dt_cc_01.RAW
LSQLSVTDVTTSSLR		P22105-1	2	803.933	-0.00269	CID	65.5722	7459	D111205_MGH_445_OGE06_rafkt_ft8dt_cc_01.RAW
PAQGVVTTLEnVSPPR	N11(Deamidated)	P02751	2	833.451	0.00656	CID	64.5338	7290	D111205_MGH_445_OGE06_rafkt_ft8dt_cc_01.RAW
SLQTFSQAWFTcR	C12(Carbamidomethyl)	P13727	2	816.383	-0.00203	CID	82.8103	9057	D111205_MGH_445_OGE010_11_rafkt_ft8dt_cc_01.RAW
DSNnLcLHFNPR	N4(Deamidated); C6(Carbamidomethyl)	P09382	3	496.562	0.00053	ETD	59.8267	5095	D111202_MGH_445_OGE03_rafkt_ft8dt_cc_01.RAW
GcVGEVSVnGK	C2(Carbamidomethyl); N9(Deamidated)	P98160	2	553.762	0.00072	CID	36.9829	1976	D111202_MGH_445_OGE01_rafkt_ft8dt_cc_01.RAW
SPYQLVLQHSR		Q15582	2	664.36	5e-05	CID	52.6383	4269	D111205_MGH_445_OGE010_11_rafkt_ft8dt_cc_01.RAW
QQSLETAMSFVAR		P12111; P12111-4	3	489.914	0.0006	ETD	73.7051	7859	D111202_MGH_445_OGE04_rafkt_ft8dt_cc_01.RAW
YHIGDEILVSGGIGALVR		Q15582	3	623.68	0.00041	ETD	93.647	11200	D111202_MGH_445_OGE04_rafkt_ft8dt_cc_01.RAW
IIDENTVHMSWAK		Q99715	3	515.259	0.00122	ETD	59.5793	5385	D111202_MGH_445_OGE04_rafkt_ft8dt_cc_01.RAW
VFAVVITDGR		P12110	2	538.808	-0.0002	CID	62.1306	5914	D111202_MGH_445_OGE05_rafkt_ft8dt_cc_01.RAW
GTAGNALMDGASQLMGEnR	N18(Deamidated)	P02675	2	947.424	-0.00147	CID	78.976	9605	D111202_MGH_445_OGE01_rafkt_ft8dt_cc_01.RAW
NLVWNAGALHYSDEVEIIQGLTR		P12109	2	1299.67	-0.00346	CID	94.9917	11663	D111202_MGH_445_OGE02_rafkt_ft8dt_cc_01.RAW
FNAHGDAnTIVcNSK	N8(Deamidated); C12(Carbamidomethyl)	P09382	3	550.251	-4e-05	ETD	40.1781	2109	D111202_MGH_445_OGE04_rafkt_ft8dt_cc_01.RAW
IIDENTVHmSWAK	M9(Oxidation)	Q99715	2	780.378	-0.00208	CID	50.7595	3838	D111202_MGH_445_OGE04_rafkt_ft8dt_cc_01.RAW
WcHDnGVNYK	C2(Carbamidomethyl); N5(Deamidated)	P02751	3	431.848	-0.00033	ETD	39.766	2048	D111202_MGH_445_OGE04_rafkt_ft8dt_cc_01.RAW
LGLSFNSISAVDnGSLANTPHLR	N13(Deamidated)	P07585	3	795.412	0.00045	CID	81.4074	9190	D111202_MGH_445_OGE04_rafkt_ft8dt_cc_01.RAW
HEEGHMLncTcFGQGR	N8(Deamidated); C9(Carbamidomethyl); C11(Carbamidomethyl)	P02751	4	484.199	-9e-05	ETD	49.5454	3433	D111202_MGH_445_OGE03_rafkt_ft8dt_cc_01.RAW
GPpGPAGAnGApGLR	P3(Oxidation); N9(Deamidated); P12(Oxidation)	P02461	2	661.328	-0.00041	CID	26.3645	1366	D111205_MGH_445_OGE06_rafkt_ft8dt_cc_01.RAW
LTHYHEGLPTTWGTR		O60568	3	590.295	-0.00154	ETD	48.8688	4155	D111205_MGH_445_OGE08_rafkt_ft8dt_cc_01.RAW
MKPVPDLVPGNFK		P02671	3	481.268	0.00049	ETD	63.177	5952	D111205_MGH_445_OGE010_11_rafkt_ft8dt_cc_01.RAW
HVFFVDDFDAFKK		Q05707	2	807.898	-0.0029	CID	77.9973	8052	D111202_MGH_445_OGE03_rafkt_ft8dt_cc_01.RAW
QcIHQLcFTSLR	C2(Carbamidomethyl); C7(Carbamidomethyl)	Q13361	3	521.591	0.00051	ETD	59.0658	5617	D111205_MGH_445_OGE12_rafkt_ft8dt_cc_01.RAW
ALNLGYALDYAQR		P12111; P12111-4	2	734.382	-0.00077	CID	77.3785	8637	D111202_MGH_445_OGE05_rafkt_ft8dt_cc_01.RAW
ITYVPITGGTPSMVTVDGTK		P24821	2	1019.03	-0.00267	CID	72.556	7659	D111202_MGH_445_OGE04_rafkt_ft8dt_cc_01.RAW
YHIGDEILVSGGIGALVR		Q15582	2	935.013	-0.00169	CID	99.2414	12095	D111202_MGH_445_OGE04_rafkt_ft8dt_cc_01.RAW
GLESNVNVELLNALHSHMINK		Q15063-4; Q15063-3	4	583.81	0.00272	ETD	81.9962	10107	D111205_MGH_445_OGE06_rafkt_ft8dt_cc_01.RAW
SLYSAISLFNNPVK		Q9BXN1	2	776.92	-0.00162	CID	86.1307	9559	D111205_MGH_445_OGE010_11_rafkt_ft8dt_cc_01.RAW
LHEATDYPWRPALTPFEFQK		P11047	2	1223.61	-0.00271	CID	78.4218	8682	D111202_MGH_445_OGE04_rafkt_ft8dt_cc_01.RAW
GALDQLcGAGGLcR	C7(Carbamidomethyl); C13(Carbamidomethyl)	O15230	2	724.34	-0.00285	CID	61.066	6699	D111205_MGH_445_OGE06_rafkt_ft8dt_cc_01.RAW
GTVHFAVVITDGHVTGSPcGGIK	C19(Carbamidomethyl)	P12110	4	578.05	0.0017	ETD	65.6795	5825	D111205_MGH_445_OGE09_rafkt_ft8dt_cc_01.RAW
mELERPGGNEITR	M1(Oxidation)	P02671	3	506.584	-0.00012	ETD	45.0257	3129	D111202_MGH_445_OGE02_rafkt_ft8dt_cc_01.RAW
NPSSAGSWNSGSSGPGSTGNR		P02671	2	982.423	-0.00461	CID	38.3432	2382	D111205_MGH_445_OGE12_rafkt_ft8dt_cc_01.RAW
GNRGDSIDQcALIQSIK	C10(Carbamidomethyl)	P12111; P12111-4	2	937.97	-0.00284	CID	60.6341	5638	D111202_MGH_445_OGE05_rafkt_ft8dt_cc_01.RAW
FHTSRPESFAIYK		P11047	4	396.456	0.00028	ETD	49.6131	3805	D111205_MGH_445_OGE010_11_rafkt_ft8dt_cc_01.RAW
LAVGSVVDSAFR		Q7Z5L7	2	610.835	7e-05	CID	70.7796	7346	D111202_MGH_445_OGE04_rafkt_ft8dt_cc_01.RAW
GQAGVMGFpGPK	P9(Oxidation)	P02452	2	581.292	0.00218	CID	50.6367	4260	D111205_MGH_445_OGE12_rafkt_ft8dt_cc_01.RAW
GLGTDEDTIIDIITHR		P08133	2	884.957	-0.00067	CID	92.5381	12048	D111202_MGH_445_OGE01_rafkt_ft8dt_cc_01.RAW
TVcAHEELLR	C3(Carbamidomethyl)	P55001	2	614.312	0.00086	CID	42.0994	2402	D111202_MGH_445_OGE04_rafkt_ft8dt_cc_01.RAW
GPpGVnGTQGFQGcpGQR	P3(Oxidation); N6(Deamidated); C14(Carbamidomethyl); P15(Oxidation)	P12111; P12111-4	2	923.909	-0.00187	CID	41.0412	3388	D111205_MGH_445_OGE06_rafkt_ft8dt_cc_01.RAW
GLEQLLVGGSHLK		P12109	3	450.929	-0.00037	ETD	70.7732	7542	D111205_MGH_445_OGE12_rafkt_ft8dt_cc_01.RAW
GETGPSGPVGPAGAVGPR		P08123	3	521.602	-0.00052	ETD	46.9567	3188	D111202_MGH_445_OGE04_rafkt_ft8dt_cc_01.RAW
DSNNLcLHFNPR	C6(Carbamidomethyl)	P09382	3	496.234	0.00072	ETD	54.3898	5004	D111205_MGH_445_OGE08_rafkt_ft8dt_cc_01.RAW
YQEEFEHFQQELDK		P49257	2	935.416	-0.00205	CID	64.4818	6970	D111202_MGH_445_OGE01_rafkt_ft8dt_cc_01.RAW
SLQWmAGGTFTGEALQYTR	M5(Oxidation)	P12109	2	1067.01	-0.00193	CID	89.9463	10767	D111202_MGH_445_OGE05_rafkt_ft8dt_cc_01.RAW
SSIMAFAIGNK		P12111; P12111-4	2	569.801	0.00152	CID	67.9371	7081	D111205_MGH_445_OGE12_rafkt_ft8dt_cc_01.RAW
GLHGEFGLpGpAGPR	P9(Oxidation); P11(Oxidation)	P08123	3	498.588	2e-05	ETD	50.6293	3740	D111205_MGH_445_OGE09_rafkt_ft8dt_cc_01.RAW
LGVRPSQGGEAPR		P02751	3	441.909	-0.00021	ETD	31.1786	1368	D111205_MGH_445_OGE12_rafkt_ft8dt_cc_01.RAW
ASFIKnLQGISSFR	N6(Deamidated)	P12110	3	523.619	-0.00071	ETD	74.9294	8199	D111205_MGH_445_OGE12_rafkt_ft8dt_cc_01.RAW
TVcAHEELLR	C3(Carbamidomethyl)	P55001	3	409.876	-0.00045	ETD	41.6125	2261	D111202_MGH_445_OGE05_rafkt_ft8dt_cc_01.RAW
SIAQYWLGcpAPGHL	C9(Carbamidomethyl); P10(Oxidation)	P04004	2	843.409	-0.00017	CID	81.6268	9128	D111205_MGH_445_OGE08_rafkt_ft8dt_cc_01.RAW
LESDVSAQMEYcR	C12(Carbamidomethyl)	P02675	2	794.342	-0.00101	CID	51.1031	4510	D111202_MGH_445_OGE01_rafkt_ft8dt_cc_01.RAW
TASGLVEATGAGFANTWK		Q02817	2	890.944	-0.00277	CID	76.3405	8454	D111202_MGH_445_OGE05_rafkt_ft8dt_cc_01.RAW
DLLNNHILK		Q15582	3	360.545	-8e-05	ETD	54.3838	5003	D111205_MGH_445_OGE08_rafkt_ft8dt_cc_01.RAW
GEpGVVGAVGTAGPSGPSGLPGER	P3(Oxidation)	P08123	2	1061.03	-0.0034	CID	61.0504	5295	D111202_MGH_445_OGE03_rafkt_ft8dt_cc_01.RAW
NLIGTFMcIcPPGmAR	C8(Carbamidomethyl); C10(Carbamidomethyl); M14(Oxidation)	P35556	2	927.426	-0.00454	CID	86.6092	9634	D111205_MGH_445_OGE010_11_rafkt_ft8dt_cc_01.RAW
FSTmPFLFcNInNVcNFASR	M4(Oxidation); C9(Carbamidomethyl); N12(Deamidated); C15(Carbamidomethyl)	P02462	2	1228.54	-0.0024	CID	92.2143	10279	D111202_MGH_445_OGE03_rafkt_ft8dt_cc_01.RAW
cnHGFILSHNNDcIDVDEcASGnGNLcR	C1(Carbamidomethyl); N2(Deamidated); C13(Carbamidomethyl); C19(Carbamidomethyl); N23(Deamidated); C27(Carbamidomethyl)	P35555	4	813.336	0.00437	ETD	60.3318	6204	D111202_MGH_445_OGE01_rafkt_ft8dt_cc_01.RAW
cQcRPGFQLQEDGR	C1(Carbamidomethyl); C3(Carbamidomethyl)	O75095	3	584.264	0.00044	ETD	46.4318	3096	D111202_MGH_445_OGE04_rafkt_ft8dt_cc_01.RAW
MKPVPDLVPGNFK		P02671	3	481.269	0.00181	ETD	64.0194	6086	D111205_MGH_445_OGE010_11_rafkt_ft8dt_cc_01.RAW
IQccTSTVNQAQVWIGGNLR	C3(Carbamidomethyl); C4(Carbamidomethyl)	Q9Y2Y8	2	1153.06	-0.00381	CID	73.9496	8046	D111205_MGH_445_OGE12_rafkt_ft8dt_cc_01.RAW
YGQcWVFAAVAcTVLR	C4(Carbamidomethyl); C12(Carbamidomethyl)	P21980	2	950.962	-0.0018	CID	102.435	12316	D111205_MGH_445_OGE12_rafkt_ft8dt_cc_01.RAW
cVDVNEcETGVHR	C1(Carbamidomethyl); C7(Carbamidomethyl)	P98095	3	525.561	-0.00024	ETD	36.8981	1827	D111202_MGH_445_OGE02_rafkt_ft8dt_cc_01.RAW
HGnRGETGPSGPVGPAGAVGPR	N3(Deamidated)	P08123	4	507.755	-0.00018	ETD	38.8084	2635	D111205_MGH_445_OGE07_rafkt_ft8dt_cc_01.RAW
cEcFPGLAVGLDGR	C1(Carbamidomethyl); C3(Carbamidomethyl)	P35555	2	775.858	-9e-05	CID	72.9199	8513	D111202_MGH_445_OGE01_rafkt_ft8dt_cc_01.RAW
ILYHGYSLLYVQGNER		P02462	2	962.998	-0.00173	CID	68.1609	7102	D111205_MGH_445_OGE08_rafkt_ft8dt_cc_01.RAW
GLTSLYGLILNNNK		Q9BXN1	2	760.426	-0.00114	CID	87.1823	10075	D111205_MGH_445_OGE12_rafkt_ft8dt_cc_01.RAW
YYNcNVVVQAR	C4(Carbamidomethyl)	Q6ZMP0	2	693.334	-0.00112	CID	47.1197	3427	D111205_MGH_445_OGE010_11_rafkt_ft8dt_cc_01.RAW
cVnGQcVcHEGFMGK	C1(Carbamidomethyl); N3(Deamidated); C6(Carbamidomethyl); C8(Carbamidomethyl)	P24821	2	892.35	-0.00503	CID	48.5565	3459	D111202_MGH_445_OGE04_rafkt_ft8dt_cc_01.RAW
IEEGVPQFLVLISSGK		P12111; P12111-4	2	858.481	-0.00182	CID	100.745	12623	D111202_MGH_445_OGE02_rafkt_ft8dt_cc_01.RAW
HESENLYSIAcDKPQQVR	C11(Carbamidomethyl)	P12110	3	725.347	-0.00084	CID	51.202	3919	D111202_MGH_445_OGE04_rafkt_ft8dt_cc_01.RAW
HESENLYSIAcDKPQQVR	C11(Carbamidomethyl)	P12110	3	725.348	-0.00031	CID	53.6441	4089	D111202_MGH_445_OGE03_rafkt_ft8dt_cc_01.RAW
GEmGPAGIpGApGLMGAR	M3(Oxidation); P9(Oxidation); P12(Oxidation)	P02461	2	843.899	-0.00174	CID	58.8023	6312	D111205_MGH_445_OGE06_rafkt_ft8dt_cc_01.RAW
nHTcNLQQTcYNLQGGFK	N1(Deamidated); C4(Carbamidomethyl); C10(Carbamidomethyl)	Q9UBX5	2	1092.48	-0.00259	CID	60.4382	5601	D111205_MGH_445_OGE07_rafkt_ft8dt_cc_01.RAW
LPPNSELVQAVLR		O75610; O00292	2	718.416	-0.00087	CID	75.4095	9070	D111205_MGH_445_OGE06_rafkt_ft8dt_cc_01.RAW
EQAWQRPDGQPATR		P98160	3	547.271	0.00184	ETD	39.6503	1964	D111202_MGH_445_OGE05_rafkt_ft8dt_cc_01.RAW
GPpGPAGAnGApGLR	P3(Oxidation); N9(Deamidated); P12(Oxidation)	P02461	2	661.328	-0.00039	CID	29.7489	1788	D111205_MGH_445_OGE06_rafkt_ft8dt_cc_01.RAW
KITHNPFGPGQFFDLSIR		P56470	2	1037.55	-0.00137	CID	79.6876	8942	D111205_MGH_445_OGE12_rafkt_ft8dt_cc_01.RAW
GpMVSAQESQAQAILQQAR	P2(Oxidation)	P20908	2	1015.01	-0.00457	CID	66.1628	6389	D111205_MGH_445_OGE07_rafkt_ft8dt_cc_01.RAW
HTSVQTTSSGSGPFTDVR		P02751	2	932.439	-0.00599	CID	42.7919	3662	D111205_MGH_445_OGE06_rafkt_ft8dt_cc_01.RAW
EIcPGGMGYTVSGVHR	C3(Carbamidomethyl)	Q14766-4; Q14766	3	573.937	0.00061	ETD	52.5381	4725	D111205_MGH_445_OGE08_rafkt_ft8dt_cc_01.RAW
HVFFVDDFDAFKK		Q05707	3	538.937	0.00052	ETD	77.6508	7995	D111202_MGH_445_OGE03_rafkt_ft8dt_cc_01.RAW
mKPVPDLVPGNFK	M1(Oxidation)	P02671	3	486.6	0.001	ETD	58.0175	5122	D111205_MGH_445_OGE010_11_rafkt_ft8dt_cc_01.RAW
GEpGVVGAVGTAGPSGPSGLpGER	P3(Oxidation); P21(Oxidation)	P08123	2	1069.03	-0.00449	CID	55.6047	4948	D111202_MGH_445_OGE02_rafkt_ft8dt_cc_01.RAW
NLPEDAIHTMIENLQPETK		Q99715	2	1097.05	-0.00083	CID	92.9825	12127	D111202_MGH_445_OGE01_rafkt_ft8dt_cc_01.RAW
GEWTcIAYSQLR	C5(Carbamidomethyl)	P02751	3	495.239	0.00114	ETD	69.8021	7301	D111202_MGH_445_OGE05_rafkt_ft8dt_cc_01.RAW
PSDAGTYVcLAQNALGTAQK	C9(Carbamidomethyl)	P98160	3	689.006	0.00019	CID	77.3972	9376	D111205_MGH_445_OGE06_rafkt_ft8dt_cc_01.RAW
VFAVVITDGR		P12110	2	538.809	0.00014	CID	61.2554	5752	D111202_MGH_445_OGE05_rafkt_ft8dt_cc_01.RAW
VAVVQHAPSESVDnASmPPVK	N14(Deamidated); M17(Oxidation)	P12111; P12111-4	2	1090.04	-0.0015	CID	46.2899	3339	D111202_MGH_445_OGE02_rafkt_ft8dt_cc_01.RAW
QFVTGIIDSLTISPK		O00339	2	809.956	-0.00059	CID	93.7003	11208	D111202_MGH_445_OGE04_rafkt_ft8dt_cc_01.RAW
TmTIHnGMFFSTYDR	M2(Oxidation); N6(Deamidated)	P02675	3	613.267	-0.00018	ETD	68.5476	6963	D111202_MGH_445_OGE04_rafkt_ft8dt_cc_01.RAW
TVSGNTVEYALTDLEPATEYTLR		P24821	2	1272.13	0	CID	91.4928	11861	D111202_MGH_445_OGE01_rafkt_ft8dt_cc_01.RAW
GQVEQANQELQELIQSVK		P55268	3	681.024	0.00042	CID	94.3735	12370	D111202_MGH_445_OGE01_rafkt_ft8dt_cc_01.RAW
GEmGPAGIpGApGLmGAR	M3(Oxidation); P9(Oxidation); P12(Oxidation); M15(Oxidation)	P02461	2	851.894	-0.00418	CID	49.3619	4234	D111205_MGH_445_OGE08_rafkt_ft8dt_cc_01.RAW
TAEYDVAYGESHLFR		P12109	2	879.408	-0.00198	CID	68.2434	7083	D111202_MGH_445_OGE02_rafkt_ft8dt_cc_01.RAW
DTVQIHDITGK		P02679	3	409.551	0.00015	ETD	47.6507	3146	D111202_MGH_445_OGE03_rafkt_ft8dt_cc_01.RAW
IEEGVPQFLVLISSGK		P12111; P12111-4	2	858.482	-0.00045	CID	100.09	13381	D111202_MGH_445_OGE01_rafkt_ft8dt_cc_01.RAW
GEpGPVGVQGPPGPAGEEGK	P3(Oxidation)	P02452	2	916.441	-0.00325	CID	44.9286	3364	D111202_MGH_445_OGE01_rafkt_ft8dt_cc_01.RAW
TVSGNTVEYALTDLEPATEYTLR		P24821	2	1272.12	-0.00928	CID	92.4081	12025	D111202_MGH_445_OGE01_rafkt_ft8dt_cc_01.RAW
GLTGPIGPpGPAGApGDK	P9(Oxidation); P15(Oxidation)	P02452	2	795.91	0.00062	CID	48.11	3355	D111202_MGH_445_OGE05_rafkt_ft8dt_cc_01.RAW
VYAnGQHLFDFAHR	N4(Deamidated)	P56470	4	419.705	-0.00011	ETD	65.0688	6240	D111205_MGH_445_OGE07_rafkt_ft8dt_cc_01.RAW
TVcAHEELLR	C3(Carbamidomethyl)	P55001	3	409.877	0.00081	ETD	42.0937	2401	D111202_MGH_445_OGE04_rafkt_ft8dt_cc_01.RAW
DLLNNHILK		Q15582	3	360.545	0.00021	ETD	53.52	4871	D111205_MGH_445_OGE08_rafkt_ft8dt_cc_01.RAW
SLEYLDLSFNQIAR		P51884	3	556.959	0.0011	ETD	88.4037	11310	D111202_MGH_445_OGE01_rafkt_ft8dt_cc_01.RAW
mKPLDGSALYTGSALDFVR	M1(Oxidation)	P12111; P12111-4	3	686.351	0.00042	CID	77.5604	8668	D111202_MGH_445_OGE05_rafkt_ft8dt_cc_01.RAW
ITEGVPQLLIVLTADR		P12111; P12111-4	2	869.509	-0.00057	CID	101.837	13677	D111202_MGH_445_OGE01_rafkt_ft8dt_cc_01.RAW
RGPGQAEAPAGVESILLTIKDDTIYLTR		Q02817	4	746.908	0.00112	ETD	104.26	13221	D111202_MGH_445_OGE02_rafkt_ft8dt_cc_01.RAW
GHnGLQGLpGIAGHHGDqGApGSVGPAGPR	N3(Deamidated); P9(Oxidation); Q18(Deamidated); P21(Oxidation)	P08123	4	701.333	-0.00514	ETD	47.4571	4409	D111205_MGH_445_OGE06_rafkt_ft8dt_cc_01.RAW
AGMEWYQTcSNnGLVAGFQSR	C9(Carbamidomethyl); N12(Deamidated)	Q07507	2	1189.02	-0.00285	CID	80.116	9811	D111202_MGH_445_OGE01_rafkt_ft8dt_cc_01.RAW
GpPGESGAAGPTGPIGSR	P2(Oxidation)	P08123	3	527.593	-0.00034	ETD	41.5616	2318	D111202_MGH_445_OGE04_rafkt_ft8dt_cc_01.RAW
NLIGTFMcIcPPGMAR	C8(Carbamidomethyl); C10(Carbamidomethyl)	P35556	2	919.429	-0.00316	CID	92.105	10454	D111205_MGH_445_OGE010_11_rafkt_ft8dt_cc_01.RAW
GSAGPpGATGFpGAAGR	P6(Oxidation); P12(Oxidation)	P02452	2	730.347	-0.00276	CID	41.8218	2911	D111205_MGH_445_OGE12_rafkt_ft8dt_cc_01.RAW
LNNLTFLYLDHNALESVPLNLPESLR		P20774	4	749.652	-0.00036	ETD	102.956	12989	D111202_MGH_445_OGE02_rafkt_ft8dt_cc_01.RAW
RGTFTDcALAnMTEQIR	C7(Carbamidomethyl); N11(Deamidated)	P12110	3	662.313	0.00089	CID	75.2255	8287	D111202_MGH_445_OGE02_rafkt_ft8dt_cc_01.RAW
ILVSLLQANR		P27216	2	563.852	0.00112	CID	66.0611	6779	D111205_MGH_445_OGE12_rafkt_ft8dt_cc_01.RAW
REEFWLGLDNLNK		P24821	3	545.283	0.00059	ETD	78.2591	8809	D111202_MGH_445_OGE02_rafkt_ft8dt_cc_01.RAW
ALLVEPVINSYLLAER		P21980	2	900.516	-0.0007	CID	95.6367	11771	D111202_MGH_445_OGE02_rafkt_ft8dt_cc_01.RAW
AAVAASGLNTMLEGnGQYTLLAPTNEAFEK	N15(Deamidated)	Q15582	3	1028.17	-0.00047	CID	91.1308	11798	D111202_MGH_445_OGE01_rafkt_ft8dt_cc_01.RAW
NLEWIAGGTWTPSALK		P12110	2	872.457	0.00032	CID	86.672	10832	D111205_MGH_445_OGE06_rafkt_ft8dt_cc_01.RAW
MHLYGLHEGQR		P22105-1	2	670.829	-0.00075	CID	40.9897	2930	D111205_MGH_445_OGE08_rafkt_ft8dt_cc_01.RAW
DAFVAIVQSVK		P08133	2	588.835	0.00047	CID	76.9129	7873	D111202_MGH_445_OGE03_rafkt_ft8dt_cc_01.RAW
GYIGTHcGQPVcESGcLnGGR	C7(Carbamidomethyl); C12(Carbamidomethyl); C16(Carbamidomethyl); N18(Deamidated)	P35555	2	1140.48	-0.0049	CID	48.4647	3443	D111202_MGH_445_OGE04_rafkt_ft8dt_cc_01.RAW
RFnALQYLR	N3(Deamidated)	P51884	3	394.554	0.00138	ETD	66.8991	6911	D111205_MGH_445_OGE12_rafkt_ft8dt_cc_01.RAW
GDGGPpGMTGFpGAAGR	P6(Oxidation); P12(Oxidation)	P08123	2	767.339	-0.00201	CID	51.1762	3815	D111205_MGH_445_OGE09_rafkt_ft8dt_cc_01.RAW
MckDEDEcEEGKHDcTEK	C2(Carbamidomethyl); K3(Oxidation); C8(Carbamidomethyl); C15(Carbamidomethyl)	P35555	4	579.718	-6e-05	ETD	24.4102	524	D111202_MGH_445_OGE01_rafkt_ft8dt_cc_01.RAW
VTVTPIYTDGEGVSVSAPGK		Q05707	2	989.011	-0.00123	CID	64.7306	6484	D111202_MGH_445_OGE02_rafkt_ft8dt_cc_01.RAW
FRPHHPEERPTTAAGTSLDR		O75487	4	569.538	-0.00044	ETD	34.465	2016	D111205_MGH_445_OGE08_rafkt_ft8dt_cc_01.RAW
GAPGpDGNNGAQGPpGPQGVQGGK	P5(Oxidation); P15(Oxidation)	P08123	3	716	-0.00223	CID	36.5907	1531	D111202_MGH_445_OGE05_rafkt_ft8dt_cc_01.RAW
INLGFNSIQALSETSFAGLTK		Q9NR99	2	1106.08	-0.00179	CID	99.1995	12714	D111205_MGH_445_OGE06_rafkt_ft8dt_cc_01.RAW
VVTPLSPPTNLHLEANPDTGVLTVSWER		P02751	2	1521.8	0.00374	CID	90.8887	10968	D111202_MGH_445_OGE02_rafkt_ft8dt_cc_01.RAW
LLLFSDGnSQGATPAAIEK	N8(Deamidated)	P12109	2	966.997	-0.00241	CID	73.4624	8614	D111202_MGH_445_OGE01_rafkt_ft8dt_cc_01.RAW
GRDTLQEANDILNNLK		P11047	2	907.473	-0.00097	CID	78.4554	8843	D111202_MGH_445_OGE02_rafkt_ft8dt_cc_01.RAW
ITHLVPGTFNHLESMk	K16(Oxidation)	Q92626	3	613.987	0.00112	ETD	53.0928	4807	D111205_MGH_445_OGE08_rafkt_ft8dt_cc_01.RAW
GDGGPpGmTGFpGAAGR	P6(Oxidation); M8(Oxidation); P12(Oxidation)	P08123	2	775.336	-0.00256	CID	36.6047	2743	D111205_MGH_445_OGE06_rafkt_ft8dt_cc_01.RAW
SSGIVSLGVGDR		P12111; P12111-4	2	573.808	-0.0012	CID	54.3004	4448	D111202_MGH_445_OGE04_rafkt_ft8dt_cc_01.RAW
APAPASAPPGPSEELLR		Q9Y6C2	2	830.437	-0.00147	CID	55.6202	4950	D111202_MGH_445_OGE02_rafkt_ft8dt_cc_01.RAW
SIGASVEFHcAVPSDR	C10(Carbamidomethyl)	P98160	3	577.943	0.00038	ETD	55.9595	4735	D111202_MGH_445_OGE04_rafkt_ft8dt_cc_01.RAW
TQTIHSTYSHQQVIPHVYPVAAK		Q14766-4; Q14766	4	652.092	-0.00118	ETD	51.3804	4074	D111205_MGH_445_OGE010_11_rafkt_ft8dt_cc_01.RAW
GDGGPpGmTGFpGAAGR	P6(Oxidation); M8(Oxidation); P12(Oxidation)	P08123	2	775.336	-0.00222	CID	39.201	2673	D111205_MGH_445_OGE08_rafkt_ft8dt_cc_01.RAW
TGPcFTVISNQMcQGQLSGIVcTK	C4(Carbamidomethyl); C13(Carbamidomethyl); C22(Carbamidomethyl)	P35555	2	1343.62	-0.00747	CID	80.9834	8783	D111205_MGH_445_OGE010_11_rafkt_ft8dt_cc_01.RAW
YSFcTDHTVLVQTR	C4(Carbamidomethyl)	P02751	2	863.912	-0.00222	CID	56.5467	5338	D111205_MGH_445_OGE08_rafkt_ft8dt_cc_01.RAW
GDGGPpGmTGFpGAAGR	P6(Oxidation); M8(Oxidation); P12(Oxidation)	P08123	2	775.337	-0.0017	CID	39.8852	2290	D111205_MGH_445_OGE09_rafkt_ft8dt_cc_01.RAW
RHEEGHmLncTcFGQGR	M7(Oxidation); N9(Deamidated); C10(Carbamidomethyl); C12(Carbamidomethyl)	P02751	4	527.223	0.00036	ETD	33.2694	2266	D111205_MGH_445_OGE06_rafkt_ft8dt_cc_01.RAW
IGDLHPQIVNLLK		P12111; P12111-4	3	487.293	0.00044	ETD	70.6608	7484	D111205_MGH_445_OGE08_rafkt_ft8dt_cc_01.RAW
LESDVSAQMEYcR	C12(Carbamidomethyl)	P02675	2	794.341	-0.00164	CID	54.7131	5178	D111202_MGH_445_OGE01_rafkt_ft8dt_cc_01.RAW
FScmcPQGYQVVR	C3(Carbamidomethyl); M4(Oxidation); C5(Carbamidomethyl)	Q12805; Q12805-5	2	824.355	-0.00233	CID	51.01	4018	D111205_MGH_445_OGE010_11_rafkt_ft8dt_cc_01.RAW
AIQVFLLGGSR		O15230	2	580.844	0.00121	CID	74.1964	8085	D111205_MGH_445_OGE12_rafkt_ft8dt_cc_01.RAW
VGSSGDIALHINPR		P56470	2	718.384	-0.00176	CID	47.8842	3992	D111205_MGH_445_OGE08_rafkt_ft8dt_cc_01.RAW
GPpGPAGAnGApGLR	P3(Oxidation); N9(Deamidated); P12(Oxidation)	P02461	2	661.328	-0.00033	CID	27.2095	1471	D111205_MGH_445_OGE06_rafkt_ft8dt_cc_01.RAW
LRFDQPDDFK		P98160	3	427.548	0.00067	ETD	52.024	4329	D111202_MGH_445_OGE02_rafkt_ft8dt_cc_01.RAW
GEIGAVGnAGPAGPAGPR	N8(Deamidated)	P08123	2	774.889	-0.00254	CID	46.937	3735	D111202_MGH_445_OGE01_rafkt_ft8dt_cc_01.RAW
SFWELIGEAAK		Q9HCY8	2	625.826	0.00182	CID	90.5755	10914	D111202_MGH_445_OGE02_rafkt_ft8dt_cc_01.RAW
YLLNLNLEPFSEK		P21980	2	790.422	0.00012	CID	91.8796	11133	D111202_MGH_445_OGE02_rafkt_ft8dt_cc_01.RAW
FSTmPFLFcNInNVcNFASR	M4(Oxidation); C9(Carbamidomethyl); N12(Deamidated); C15(Carbamidomethyl)	P02462	3	819.366	8e-05	CID	91.9411	10238	D111202_MGH_445_OGE03_rafkt_ft8dt_cc_01.RAW
LPSGLPVSLLTLYLDNNK		P51884	2	979.054	-8e-05	CID	103.05	12169	D111205_MGH_445_OGE08_rafkt_ft8dt_cc_01.RAW
GRLEQLGGLLAnVSGELGGR	N12(Deamidated)	Q9Y6C2	3	666.366	0.00167	CID	99.379	11376	D111202_MGH_445_OGE03_rafkt_ft8dt_cc_01.RAW
STAIScIGAYR	C6(Carbamidomethyl)	Q6ZMP0	2	599.798	0.00041	CID	52.5333	4253	D111205_MGH_445_OGE010_11_rafkt_ft8dt_cc_01.RAW
LPSGLPVSLLTLYLDNNK		P51884	3	653.038	-0.00045	CID	104.427	12916	D111202_MGH_445_OGE04_rafkt_ft8dt_cc_01.RAW
cPGGDTcVcSTVAEFSR	C1(Carbamidomethyl); C7(Carbamidomethyl); C9(Carbamidomethyl)	Q02817	2	951.89	-0.00274	CID	63.2301	6738	D111202_MGH_445_OGE01_rafkt_ft8dt_cc_01.RAW
FSMLVAAIQSAGLTETLNR		Q15582	2	1011.54	-0.00276	CID	99.6464	12780	D111205_MGH_445_OGE06_rafkt_ft8dt_cc_01.RAW
cDPHEATcYDDGK	C1(Carbamidomethyl); C8(Carbamidomethyl)	P02751	3	523.198	0.00029	ETD	32.0463	1213	D111202_MGH_445_OGE01_rafkt_ft8dt_cc_01.RAW
MHLYGLHEGR		P22105-1	3	404.869	-0.0001	ETD	41.5462	3015	D111205_MGH_445_OGE08_rafkt_ft8dt_cc_01.RAW
IYFcQIPcLnGGR	C4(Carbamidomethyl); C8(Carbamidomethyl); N10(Deamidated)	Q14767	2	799.877	0.00043	CID	74.3274	8896	D111205_MGH_445_OGE06_rafkt_ft8dt_cc_01.RAW
AAPLQGMLPGLLAPLR		P12111; P12111-4	2	809.478	-0.00108	CID	96.0193	11386	D111205_MGH_445_OGE12_rafkt_ft8dt_cc_01.RAW
cIDVRPGYcYTALTNGR	C1(Carbamidomethyl); C9(Carbamidomethyl)	P35555	3	672.653	0.0009	CID	60.6856	5546	D111205_MGH_445_OGE010_11_rafkt_ft8dt_cc_01.RAW
VEFLLnAHSSK	N6(Deamidated)	P12111; P12111-4	2	623.328	0.00035	CID	53.7884	4359	D111202_MGH_445_OGE04_rafkt_ft8dt_cc_01.RAW
AMDFNGILTIR		P98160	2	625.833	0.00107	CID	82.5668	9537	D111202_MGH_445_OGE05_rafkt_ft8dt_cc_01.RAW
HESENLYSIAcDK	C11(Carbamidomethyl)	P12110	3	522.568	0.00019	ETD	48.3922	3704	D111202_MGH_445_OGE02_rafkt_ft8dt_cc_01.RAW
PGFGLSPIFPGGAcLGK	C14(Carbamidomethyl)	P15502	2	837.935	-0.00186	CID	85.0982	9765	D111205_MGH_445_OGE12_rafkt_ft8dt_cc_01.RAW
MKPLDGSALYTGSALDFVR		P12111; P12111-4	2	1021.02	-0.00342	CID	81.3312	9177	D111202_MGH_445_OGE04_rafkt_ft8dt_cc_01.RAW
FSTmPFLFcNInNVcNFASR	M4(Oxidation); C9(Carbamidomethyl); N12(Deamidated); C15(Carbamidomethyl)	P02462	2	1228.55	0.00167	CID	95.7186	11714	D111202_MGH_445_OGE05_rafkt_ft8dt_cc_01.RAW
GDGGPpGmTGFpGAAGR	P6(Oxidation); M8(Oxidation); P12(Oxidation)	P08123	2	775.339	0.00052	CID	42.1454	2330	D111202_MGH_445_OGE03_rafkt_ft8dt_cc_01.RAW
IEDGVPQHLVLVLGGK		P12111; P12111-4	2	837.484	0.00067	CID	74.298	7965	D111202_MGH_445_OGE04_rafkt_ft8dt_cc_01.RAW
SQTVSAIATTAmGSPK	M12(Oxidation)	P24821	2	783.393	-0.00298	CID	45.5545	3466	D111205_MGH_445_OGE12_rafkt_ft8dt_cc_01.RAW
RLnSTHcQDINEcAmPGVcR	N3(Deamidated); C7(Carbamidomethyl); C13(Carbamidomethyl); M15(Oxidation); C19(Carbamidomethyl)	Q9NS15	3	812.346	-0.00307	CID	42.9395	2531	D111202_MGH_445_OGE04_rafkt_ft8dt_cc_01.RAW
ALILVGLER		P12111; P12111-4	2	492.316	0.00044	CID	71.6624	7153	D111205_MGH_445_OGE07_rafkt_ft8dt_cc_01.RAW
DFQPVLHLVALNSPLSGGMR		P39060	2	1076.07	-0.00534	CID	92.9159	10737	D111205_MGH_445_OGE08_rafkt_ft8dt_cc_01.RAW
GPpGAVGSpGVNGApGEAGR	P3(Oxidation); P9(Oxidation); P15(Oxidation)	P08123	2	876.418	-0.00124	CID	35.801	1422	D111202_MGH_445_OGE05_rafkt_ft8dt_cc_01.RAW
cDLELETnGRDHHTADLcR	C1(Carbamidomethyl); N8(Deamidated); C18(Carbamidomethyl)	P21980	4	579.005	-0.00014	ETD	46.8753	3724	D111202_MGH_445_OGE01_rafkt_ft8dt_cc_01.RAW
DLLnNHILK	N4(Deamidated)	Q15582	3	360.873	0.0002	ETD	58.7932	4925	D111202_MGH_445_OGE03_rafkt_ft8dt_cc_01.RAW
LNLEAINYMAADGDFK		P09382	2	892.928	-0.00171	CID	88.2197	11278	D111202_MGH_445_OGE01_rafkt_ft8dt_cc_01.RAW
mKPLDGSALYTGSALDFVR	M1(Oxidation)	P12111; P12111-4	3	686.35	-0.00074	CID	76.6251	8374	D111202_MGH_445_OGE04_rafkt_ft8dt_cc_01.RAW
LHVGNYnGTAGDALR	N7(Deamidated)	Q14314	2	779.882	-0.00246	CID	51.7456	4017	D111202_MGH_445_OGE04_rafkt_ft8dt_cc_01.RAW
ASYSGVSLFSNPVQYWEIQPSTFR		P07585	2	1382.17	-0.00042	CID	101.006	12980	D111205_MGH_445_OGE06_rafkt_ft8dt_cc_01.RAW
GDAGApGApGSQGApGLQGmpGER	P6(Oxidation); P9(Oxidation); P15(Oxidation); M20(Oxidation); P21(Oxidation)	P02452	2	1107.98	-0.00352	CID	36.3682	1878	D111202_MGH_445_OGE01_rafkt_ft8dt_cc_01.RAW
FnLTETSEAEIHQSFQHLLR	N2(Deamidated)	P01011	4	601.051	0.0006	ETD	90.4483	10005	D111202_MGH_445_OGE03_rafkt_ft8dt_cc_01.RAW
GEpGSAGPQGpPGPSGEEGK	P3(Oxidation); P11(Oxidation)	P08123	3	608.607	0.00055	ETD	32.5153	1281	D111202_MGH_445_OGE01_rafkt_ft8dt_cc_01.RAW
GEAGIpGVpGAkGEDGK	P6(Oxidation); P9(Oxidation); K12(Oxidation)	P02461	3	529.594	0.00104	ETD	38.2514	2034	D111202_MGH_445_OGE02_rafkt_ft8dt_cc_01.RAW
EVQVFEITENSAK		P12111; P12111-4	2	747.377	-0.00116	CID	61.7852	6468	D111202_MGH_445_OGE01_rafkt_ft8dt_cc_01.RAW
GFSLYTGSSGALSpGGPQAQIAPR	P14(Oxidation)	Q9Y6C2	3	779.059	-0.00216	CID	70.6129	7156	D111205_MGH_445_OGE010_11_rafkt_ft8dt_cc_01.RAW
GSpGAQGPpGAPGpLGIAGITGAR	P3(Oxidation); P9(Oxidation); P14(Oxidation)	P02461	2	1052.55	0.00395	CID	65.4065	6307	D111205_MGH_445_OGE010_11_rafkt_ft8dt_cc_01.RAW
LQELEGTYEENER		P55268	2	805.37	-0.00036	CID	47.8028	3892	D111202_MGH_445_OGE01_rafkt_ft8dt_cc_01.RAW
GETGApGLkGEnGLpGENGApGpMGPR	P6(Oxidation); K9(Oxidation); N12(Deamidated); P15(Oxidation); P21(Oxidation); P23(Oxidation)	P02461	3	866.728	-0.00138	CID	45.5754	3481	D111202_MGH_445_OGE01_rafkt_ft8dt_cc_01.RAW
SGLGSQVGLMpGSVGPVGPR	P11(Oxidation)	P05997	2	934.486	-0.00203	CID	65.0758	6254	D111205_MGH_445_OGE010_11_rafkt_ft8dt_cc_01.RAW
AITPPHPASQANIIFDITEGNLR		P23142	3	825.771	0	CID	90.656	10709	D111202_MGH_445_OGE04_rafkt_ft8dt_cc_01.RAW
ITHYQLNFQTGLLVPAHIFR		P98095	4	592.829	6e-05	ETD	85.3178	9438	D111205_MGH_445_OGE010_11_rafkt_ft8dt_cc_01.RAW
GTVHFAVVITDGHVTGSPcGGIK	C19(Carbamidomethyl)	P12110	2	1155.09	-0.00165	CID	64.7946	5700	D111205_MGH_445_OGE09_rafkt_ft8dt_cc_01.RAW
TRPEFYLnSYmNK	N8(Deamidated); M11(Oxidation)	P12111; P12111-4	2	840.389	-0.00145	CID	55.2086	4607	D111202_MGH_445_OGE04_rafkt_ft8dt_cc_01.RAW
GLQHLYALVLVNNK		P21810	3	527.975	7e-05	ETD	74.7859	8178	D111205_MGH_445_OGE12_rafkt_ft8dt_cc_01.RAW
KLHINHnnLTESVGPLPK	N7(Deamidated); N8(Deamidated)	P51884	2	1007.05	0.00671	CID	50.0188	4339	D111205_MGH_445_OGE08_rafkt_ft8dt_cc_01.RAW
GTFTDcALAnMTEQIR	C6(Carbamidomethyl); N10(Deamidated)	P12110	2	914.912	-0.0016	CID	81.7837	10113	D111202_MGH_445_OGE01_rafkt_ft8dt_cc_01.RAW
FGSYcPTTcGIADFLSTYQTK	C5(Carbamidomethyl); C9(Carbamidomethyl)	P02679	2	1209.04	-0.00405	CID	93.8224	11228	D111202_MGH_445_OGE04_rafkt_ft8dt_cc_01.RAW
VYVINKEIcVR	C9(Carbamidomethyl)	P55001	3	464.928	0.00103	ETD	53.2008	4359	D111205_MGH_445_OGE010_11_rafkt_ft8dt_cc_01.RAW
PLAEIDGIELTYGIK		P24821	3	544.635	0.00051	ETD	85.3183	10756	D111202_MGH_445_OGE01_rafkt_ft8dt_cc_01.RAW
FSTMpFLFcNINNVcNFASR	P5(Oxidation); C9(Carbamidomethyl); C15(Carbamidomethyl)	P02462	3	819.036	-0.00149	CID	90.6239	10587	D111205_MGH_445_OGE12_rafkt_ft8dt_cc_01.RAW
EGFGHLSPTGTTEFWLGNEK		P02679	2	1104.02	-0.00323	CID	78.4652	8845	D111202_MGH_445_OGE02_rafkt_ft8dt_cc_01.RAW
ERVESLSQVEVILQHSAADIAR		P07942	4	613.332	0.00206	ETD	88.7411	10599	D111202_MGH_445_OGE02_rafkt_ft8dt_cc_01.RAW
NSAEFHGLcSSGVGITVDGR	C9(Carbamidomethyl)	P35556	2	1031.98	-0.00714	CID	63.6874	6120	D111202_MGH_445_OGE04_rafkt_ft8dt_cc_01.RAW
VGVVQFSnDVFPEFYLK	N8(Deamidated)	P12111; P12111-4	2	995.002	-0.00204	CID	99.2744	13238	D111202_MGH_445_OGE01_rafkt_ft8dt_cc_01.RAW
cEHSQALHcHPEAcGPDATcVNRPDGR	C1(Carbamidomethyl); C9(Carbamidomethyl); C14(Carbamidomethyl); C20(Carbamidomethyl)	P98160	5	627.067	-0.00013	ETD	38.6448	1821	D111202_MGH_445_OGE05_rafkt_ft8dt_cc_01.RAW
GLKPGVVYEGQLISIqqYGHQEVTR	Q16(Deamidated); Q17(Deamidated)	P02751	4	701.123	0.00559	ETD	71.679	7635	D111205_MGH_445_OGE08_rafkt_ft8dt_cc_01.RAW
GDGGPpGmTGFpGAAGR	P6(Oxidation); M8(Oxidation); P12(Oxidation)	P08123	2	775.337	-0.00132	CID	41.2536	2202	D111202_MGH_445_OGE03_rafkt_ft8dt_cc_01.RAW
ALNLGYALDYAQR		P12111; P12111-4	2	734.383	5e-05	CID	76.5128	8485	D111202_MGH_445_OGE05_rafkt_ft8dt_cc_01.RAW
GDLENAFLNLVQcIQNK	C13(Carbamidomethyl)	P07355	3	659.337	0.00146	CID	104.92	14234	D111202_MGH_445_OGE01_rafkt_ft8dt_cc_01.RAW
GPpGAVGSpGVnGApGEAGR	P3(Oxidation); P9(Oxidation); N12(Deamidated); P15(Oxidation)	P08123	2	876.91	-0.00133	CID	35.4937	1618	D111202_MGH_445_OGE02_rafkt_ft8dt_cc_01.RAW
KITHNPFGPGQFFDLSIR		P56470	2	1037.54	-0.00448	CID	79.7355	8593	D111205_MGH_445_OGE010_11_rafkt_ft8dt_cc_01.RAW
MDLLPLHMGLHK		P21980	3	468.922	0.00044	ETD	68.8604	7207	D111205_MGH_445_OGE08_rafkt_ft8dt_cc_01.RAW
YHIGDEILVSGGIGALVR		Q15582	3	623.68	0.00099	ETD	94.5336	11342	D111202_MGH_445_OGE04_rafkt_ft8dt_cc_01.RAW
LPPnSELVQAVLR	N4(Deamidated)	O75610; O00292	2	718.91	0.00078	CID	80.7004	9919	D111202_MGH_445_OGE01_rafkt_ft8dt_cc_01.RAW
cSATGSPAPTIHWSK	C1(Carbamidomethyl)	P98160	3	533.925	0.0004	ETD	48.6503	3659	D111205_MGH_445_OGE010_11_rafkt_ft8dt_cc_01.RAW
LPYGYGPGGVAGAAGK		P15502	2	717.872	-0.00027	CID	54.2281	4544	D111205_MGH_445_OGE010_11_rafkt_ft8dt_cc_01.RAW
QSGVVPFIFQAK		P12111; P12111-4	2	660.868	-0.00069	CID	76.9543	8159	D111205_MGH_445_OGE010_11_rafkt_ft8dt_cc_01.RAW
LGALnSSLQLLEDR	N5(Deamidated)	Q9Y6C2	2	765.412	-0.0006	CID	84.5027	10609	D111202_MGH_445_OGE01_rafkt_ft8dt_cc_01.RAW
HLAGLGLTEAIDK		P50454	2	669.374	-0.00055	CID	60.7813	5251	D111202_MGH_445_OGE03_rafkt_ft8dt_cc_01.RAW
APAPASAPPGPSEELLR		Q9Y6C2	3	553.961	-0.00032	ETD	55.2154	4881	D111202_MGH_445_OGE02_rafkt_ft8dt_cc_01.RAW
LESDVSAQmEYcR	M9(Oxidation); C12(Carbamidomethyl)	P02675	2	802.339	-0.00056	CID	41.6222	2776	D111202_MGH_445_OGE01_rafkt_ft8dt_cc_01.RAW
GPpGPAGAnGApGLR	P3(Oxidation); N9(Deamidated); P12(Oxidation)	P02461	2	661.327	-0.00106	CID	24.6378	1172	D111205_MGH_445_OGE06_rafkt_ft8dt_cc_01.RAW
SSGIVSLGVGDR		P12111; P12111-4	2	573.811	0.0021	CID	51.3282	5060	D111205_MGH_445_OGE06_rafkt_ft8dt_cc_01.RAW
ALEGLQYPFAVTSYGK		P14543	2	872.448	-0.0035	CID	81.9534	9430	D111202_MGH_445_OGE05_rafkt_ft8dt_cc_01.RAW
NSITLTNLTPGTEYVVSIVALNGR		P02751	2	1266.69	-0.00169	CID	102.308	12561	D111202_MGH_445_OGE04_rafkt_ft8dt_cc_01.RAW
YRGTAGNALMDGASQLmGEnR	M17(Oxidation); N20(Deamidated)	P02675	3	743.67	-0.00239	CID	61.13	5887	D111202_MGH_445_OGE02_rafkt_ft8dt_cc_01.RAW
SSPVVIDASTAIDAPSNLR		P02751	2	956.999	-0.00323	CID	70.7483	8111	D111202_MGH_445_OGE01_rafkt_ft8dt_cc_01.RAW
SLQWmAGGTFTGEALQYTR	M5(Oxidation)	P12109	3	711.672	-0.00168	CID	81.6012	9370	D111202_MGH_445_OGE05_rafkt_ft8dt_cc_01.RAW
YFESVLDREWQFYccR	C14(Carbamidomethyl); C15(Carbamidomethyl)	Q07507	3	753.331	-0.00036	CID	86.4233	10207	D111202_MGH_445_OGE02_rafkt_ft8dt_cc_01.RAW
DnATLQATLHAAR	N2(Deamidated)	O15230	3	461.573	0.00097	ETD	51.1018	3901	D111202_MGH_445_OGE04_rafkt_ft8dt_cc_01.RAW
KIcPHGPGYTTDGRDIDEcK	C3(Carbamidomethyl); C19(Carbamidomethyl)	P35556	4	580.52	0.00239	ETD	40.9399	2156	D111202_MGH_445_OGE05_rafkt_ft8dt_cc_01.RAW
GpPGPQGLpGLAGTAGEpGR	P2(Oxidation); P9(Oxidation); P18(Oxidation)	P02461	3	611.976	0.00106	ETD	52.3143	4115	D111202_MGH_445_OGE05_rafkt_ft8dt_cc_01.RAW
HVVSLEDVGLADSQWK		P35442	3	594.974	0.00192	ETD	72.8381	7878	D111202_MGH_445_OGE02_rafkt_ft8dt_cc_01.RAW
cLcYDGFMASEDMK	C1(Carbamidomethyl); C3(Carbamidomethyl)	P35555	2	863.829	-0.00333	CID	69.7435	7928	D111202_MGH_445_OGE01_rafkt_ft8dt_cc_01.RAW
NLIGTYmcIcGPGYQR	M7(Oxidation); C8(Carbamidomethyl); C10(Carbamidomethyl)	P35555	2	959.934	-0.00029	CID	67.4885	6076	D111205_MGH_445_OGE09_rafkt_ft8dt_cc_01.RAW
LEHLYLnNNSIEK	N7(Deamidated)	P51888	3	529.939	8e-05	ETD	52.4687	4410	D111202_MGH_445_OGE02_rafkt_ft8dt_cc_01.RAW
GGETSEMYLIQPDSSVK		P02675	2	920.934	-0.00166	CID	63.4065	6770	D111202_MGH_445_OGE01_rafkt_ft8dt_cc_01.RAW
LSIIATDHTYR		P12109	3	430.567	0.00038	ETD	50.2461	3688	D111205_MGH_445_OGE09_rafkt_ft8dt_cc_01.RAW
LGLSFNSISAVDnGSLANTPHLR	N13(Deamidated)	P07585	3	795.409	-0.00278	CID	83.627	8941	D111202_MGH_445_OGE03_rafkt_ft8dt_cc_01.RAW
SLEDLQLTHNK		P51884	3	433.23	3e-05	ETD	48.0751	3349	D111202_MGH_445_OGE05_rafkt_ft8dt_cc_01.RAW
GLpGVAGAVGEpGPLGIAGpPGAR	P3(Oxidation); P12(Oxidation); P20(Oxidation)	P08123	3	705.711	-0.00012	CID	67.6836	7825	D111205_MGH_445_OGE06_rafkt_ft8dt_cc_01.RAW
TEFNLNQYYQR		Q99715	2	738.35	0.00026	CID	65.7227	6462	D111202_MGH_445_OGE04_rafkt_ft8dt_cc_01.RAW
NNLFTSSAGYR		P12111; P12111-4	2	615.299	0.0002	CID	54.9229	4332	D111205_MGH_445_OGE09_rafkt_ft8dt_cc_01.RAW
GPpGPAGAnGApGLR	P3(Oxidation); N9(Deamidated); P12(Oxidation)	P02461	2	661.327	-0.00098	CID	25.4989	1268	D111205_MGH_445_OGE06_rafkt_ft8dt_cc_01.RAW
YHIGDEILVSGGIGALVR		Q15582	2	935.015	-0.0002	CID	91.4842	10845	D111202_MGH_445_OGE04_rafkt_ft8dt_cc_01.RAW
TASGLVEATGAGFANTWK		Q02817	3	594.301	0.00062	ETD	76.3584	8457	D111202_MGH_445_OGE05_rafkt_ft8dt_cc_01.RAW
DYKPQVGVIADPSSK		Q99715	3	535.282	9e-05	ETD	50.6694	3821	D111202_MGH_445_OGE04_rafkt_ft8dt_cc_01.RAW
FPGLcDYNFASDcR	C5(Carbamidomethyl); C13(Carbamidomethyl)	Q02817	2	861.354	-0.00193	CID	73.5212	8626	D111202_MGH_445_OGE01_rafkt_ft8dt_cc_01.RAW
NLEWIAGGTWTPSALK		P12110	2	872.456	-0.00121	CID	115.859	13987	D111202_MGH_445_OGE04_rafkt_ft8dt_cc_01.RAW
FLHPQGSLTIQHATQR		Q9NR99	3	611.996	0.00035	ETD	48.4012	3898	D111205_MGH_445_OGE12_rafkt_ft8dt_cc_01.RAW
GEVGPAGPnGFAGPAGAAGQpGAk	N9(Deamidated); P21(Oxidation); K24(Oxidation)	P08123	2	1034.49	-0.00205	CID	51.0438	4499	D111202_MGH_445_OGE01_rafkt_ft8dt_cc_01.RAW
LESDVSAQMEYcR	C12(Carbamidomethyl)	P02675	2	794.342	-0.00085	CID	54.5422	5147	D111202_MGH_445_OGE01_rafkt_ft8dt_cc_01.RAW
GPpGVnGTQGFQGcpGQR	P3(Oxidation); N6(Deamidated); C14(Carbamidomethyl); P15(Oxidation)	P12111; P12111-4	2	923.908	-0.00271	CID	43.358	2555	D111202_MGH_445_OGE05_rafkt_ft8dt_cc_01.RAW
VAVVEYHDGSHAYIGLK		P04275	4	465.243	0.00026	ETD	57.2305	5173	D111205_MGH_445_OGE07_rafkt_ft8dt_cc_01.RAW
DSHSLTTNImEILR	M10(Oxidation)	P02671	3	549.28	0.00162	ETD	77.1904	8470	D111202_MGH_445_OGE04_rafkt_ft8dt_cc_01.RAW
TLPGGnQcIVPIcR	N6(Deamidated); C8(Carbamidomethyl); C13(Carbamidomethyl)	P35555; P35556	2	793.393	-0.00208	CID	63.1667	6027	D111202_MGH_445_OGE04_rafkt_ft8dt_cc_01.RAW
GpPGAVGSpGVnGApGEAGR	P2(Oxidation); P9(Oxidation); N12(Deamidated); P15(Oxidation)	P08123	2	876.91	-0.0008	CID	35.5635	1744	D111202_MGH_445_OGE01_rafkt_ft8dt_cc_01.RAW
GAnGApGIAGApGFpGAR	N3(Deamidated); P6(Oxidation); P12(Oxidation); P15(Oxidation)	P02452	2	793.879	-0.00205	CID	51.1492	3909	D111202_MGH_445_OGE04_rafkt_ft8dt_cc_01.RAW
VPAGSAAVFPcIASGYPTPDISWSK	C11(Carbamidomethyl)	P98160	2	1289.63	-0.00209	CID	87.9766	11032	D111205_MGH_445_OGE06_rafkt_ft8dt_cc_01.RAW
GEWTcKPIAEK	C5(Carbamidomethyl)	P02751	3	440.22	-0.0006	ETD	35.903	2638	D111205_MGH_445_OGE06_rafkt_ft8dt_cc_01.RAW
DWHGVPGQVDAAmAGR	M13(Oxidation)	P04004	3	561.594	-0.00068	ETD	53.2796	4272	D111202_MGH_445_OGE04_rafkt_ft8dt_cc_01.RAW
GGVNDNFQGVLQNVR		P07996	2	808.909	-0.00167	CID	67.3619	7766	D111205_MGH_445_OGE06_rafkt_ft8dt_cc_01.RAW
VQHIQLLQK		P02671	3	369.56	-0.00036	ETD	43.5481	2904	D111205_MGH_445_OGE010_11_rafkt_ft8dt_cc_01.RAW
LLcQcLGFGSGHFR	C3(Carbamidomethyl); C5(Carbamidomethyl)	P02751	2	826.394	-0.0013	CID	63.6641	6387	D111205_MGH_445_OGE12_rafkt_ft8dt_cc_01.RAW
VAVVTYNNEVTTEIR		P12111; P12111-4	2	854.449	-0.00022	CID	64.9335	6520	D111202_MGH_445_OGE02_rafkt_ft8dt_cc_01.RAW
LQQEATEHATESEER		Q9Y6C2	2	879.4	-0.0009	CID	31.9794	1203	D111202_MGH_445_OGE01_rafkt_ft8dt_cc_01.RAW
LLLFSDGNSQGATPAAIEK		P12109	2	966.506	-0.00169	CID	72.8766	8505	D111202_MGH_445_OGE01_rafkt_ft8dt_cc_01.RAW
ATGQcLcLPNVIGQNcDR	C5(Carbamidomethyl); C7(Carbamidomethyl); C16(Carbamidomethyl)	P07942	2	1038.47	-0.00074	CID	67.3237	7759	D111205_MGH_445_OGE06_rafkt_ft8dt_cc_01.RAW
LSSTGLIcIDSLK	C8(Carbamidomethyl)	P35556	2	703.881	-0.00058	CID	72.7847	7830	D111202_MGH_445_OGE05_rafkt_ft8dt_cc_01.RAW
SLEDLQLTHNK		P51884	3	433.231	0.00131	ETD	49.7604	3666	D111202_MGH_445_OGE04_rafkt_ft8dt_cc_01.RAW
LNAYTGVVYLQR		P98095	3	466.259	0.00149	ETD	64.6125	6181	D111205_MGH_445_OGE010_11_rafkt_ft8dt_cc_01.RAW
AQASAQLVIQALPSVLINIR		P98160	2	1053.12	-0.00214	CID	102.527	11963	D111205_MGH_445_OGE010_11_rafkt_ft8dt_cc_01.RAW
DSHSLTTNIMEILR		P02671	2	815.418	0.00071	CID	88.7124	10557	D111202_MGH_445_OGE05_rafkt_ft8dt_cc_01.RAW
LLPYIVGVAQR		P12111	3	410.252	2e-05	ETD	70.5934	7513	D111205_MGH_445_OGE12_rafkt_ft8dt_cc_01.RAW
TNQLNLQNTATK		Q05707	2	673.357	-7e-05	CID	40.5295	2461	D111205_MGH_445_OGE010_11_rafkt_ft8dt_cc_01.RAW
LSSLIILMpHHVEPLER	P9(Oxidation)	P50454	4	500.78	-4e-05	ETD	67.9667	6634	D111205_MGH_445_OGE07_rafkt_ft8dt_cc_01.RAW
TKLEPGQPQLSPGISTIHLHPQFPVVIEK		Q14766	4	798.444	-0.00219	ETD	74.7893	8115	D111205_MGH_445_OGE08_rafkt_ft8dt_cc_01.RAW
MELERPGGNEITR		P02671	3	501.252	-0.00032	ETD	44.8659	3102	D111202_MGH_445_OGE02_rafkt_ft8dt_cc_01.RAW
DTLFTAESGTR		Q05707	2	599.29	-0.0011	CID	49.3193	4179	D111202_MGH_445_OGE01_rafkt_ft8dt_cc_01.RAW
SNmIQTIFTTIGLLYPFPK	M3(Oxidation)	P24821	2	1100.58	-0.00658	CID	105.227	12363	D111205_MGH_445_OGE010_11_rafkt_ft8dt_cc_01.RAW
VIHDVcRnGEcVNDR	C6(Carbamidomethyl); N8(Deamidated); C11(Carbamidomethyl)	P35555	4	461.71	0.00011	ETD	35.2151	1578	D111202_MGH_445_OGE02_rafkt_ft8dt_cc_01.RAW
NLNTLLLNNNQIK		Q92626	2	756.428	-0.00276	CID	68.1215	6746	D111205_MGH_445_OGE010_11_rafkt_ft8dt_cc_01.RAW
TGEVGAVGPpGFAGEk	P10(Oxidation); K16(Oxidation)	P08123	2	752.867	-0.00045	CID	48.7947	4081	D111202_MGH_445_OGE01_rafkt_ft8dt_cc_01.RAW
mLITILGTVKPnANR	M1(Oxidation); N12(Deamidated)	P17931	3	553.316	0.00106	ETD	65.7423	6359	D111205_MGH_445_OGE010_11_rafkt_ft8dt_cc_01.RAW
GLQHLYALVLVNNK		P21810	2	791.459	-0.00061	CID	74.3715	7751	D111205_MGH_445_OGE010_11_rafkt_ft8dt_cc_01.RAW
RGEQcVDIDEcTIPPYcHQR	C5(Carbamidomethyl); C11(Carbamidomethyl); C17(Carbamidomethyl)	Q12805	4	634.031	0.00048	ETD	56.0879	4484	D111202_MGH_445_OGE03_rafkt_ft8dt_cc_01.RAW
AATPYTVSIYGVIQGYR		P24821	2	929.987	-0.00148	CID	85.0167	9392	D111205_MGH_445_OGE010_11_rafkt_ft8dt_cc_01.RAW
VVGSSGTQEASVLVTIQQR		P98160	3	653.689	0.00039	CID	64.0466	7203	D111205_MGH_445_OGE06_rafkt_ft8dt_cc_01.RAW
GInASSMAWAR	N3(Deamidated)	O15230	2	582.777	0.00046	CID	59.4992	5432	D111202_MGH_445_OGE05_rafkt_ft8dt_cc_01.RAW
GLEQLLVGGSHLK		P12109	3	450.931	0.00149	ETD	69.4495	7296	D111205_MGH_445_OGE08_rafkt_ft8dt_cc_01.RAW
ITYYHLSFPTNIQAPAVVFR		P23142-4	2	1169.12	-0.0025	CID	89.1306	10012	D111205_MGH_445_OGE010_11_rafkt_ft8dt_cc_01.RAW
VVDRGnGSRPSSPEEVK	N6(Deamidated)	Q05707	3	605.306	-0.00055	ETD	31.877	1137	D111202_MGH_445_OGE02_rafkt_ft8dt_cc_01.RAW
GAGLAWGVHDcQLcSER	C11(Carbamidomethyl); C14(Carbamidomethyl)	Q8N2S1-2	3	639.29	0.00024	ETD	59.6158	5391	D111202_MGH_445_OGE04_rafkt_ft8dt_cc_01.RAW
TYLGnALVcTcYGGSR	N5(Deamidated); C9(Carbamidomethyl); C11(Carbamidomethyl)	P02751	2	896.899	-0.00428	CID	64.5435	6263	D111202_MGH_445_OGE04_rafkt_ft8dt_cc_01.RAW
YHIGDEILVSGGIGALVR		Q15582	3	623.681	0.00182	ETD	101.363	12428	D111202_MGH_445_OGE04_rafkt_ft8dt_cc_01.RAW
LWSGYSLLYFEGQEK		P08572	3	607.303	0.00096	ETD	90.5475	10910	D111202_MGH_445_OGE02_rafkt_ft8dt_cc_01.RAW
HGTDDGVVWmNWK	M10(Oxidation)	P02675	3	520.902	0.00031	ETD	62.4871	5525	D111202_MGH_445_OGE03_rafkt_ft8dt_cc_01.RAW
FSmLVAAIQSAGLTETLNR	M3(Oxidation)	Q15582	2	1019.53	-0.0031	CID	91.1357	10964	D111202_MGH_445_OGE05_rafkt_ft8dt_cc_01.RAW
SALVLQYLR		P00740	2	531.82	0.00135	CID	71.8406	7351	D111205_MGH_445_OGE010_11_rafkt_ft8dt_cc_01.RAW
HGNRGETGPSGPVGPAGAVGPR		P08123	2	1014.01	-0.00407	CID	36.8588	2170	D111205_MGH_445_OGE12_rafkt_ft8dt_cc_01.RAW
VNHFVPEAGSR		P12111; P12111-4	3	404.875	-0.00077	ETD	35.2102	2120	D111205_MGH_445_OGE08_rafkt_ft8dt_cc_01.RAW
cFQETIGSQcGK	C1(Carbamidomethyl); C10(Carbamidomethyl)	Q14766-4; Q14766	2	707.805	-0.00276	CID	44.0531	2710	D111202_MGH_445_OGE04_rafkt_ft8dt_cc_01.RAW
LYLSHNQLSEIPLNLPK		Q9BXN1	2	990.051	-0.00052	CID	77.6242	8538	D111205_MGH_445_OGE08_rafkt_ft8dt_cc_01.RAW
NHTcnLQQTcYNLQGGFK	C4(Carbamidomethyl); N5(Deamidated); C10(Carbamidomethyl)	Q9UBX5	3	728.658	-0.00041	CID	60.4161	5598	D111205_MGH_445_OGE07_rafkt_ft8dt_cc_01.RAW
TGPcFTQVNNQmcQGQLTGIVcTK	C4(Carbamidomethyl); M12(Oxidation); C13(Carbamidomethyl); C22(Carbamidomethyl)	P35556	2	1379.61	-0.00984	CID	66.2231	6805	D111205_MGH_445_OGE12_rafkt_ft8dt_cc_01.RAW
RLnLTHcQDINEcLTLGLcK	N3(Deamidated); C7(Carbamidomethyl); C13(Carbamidomethyl); C19(Carbamidomethyl)	Q14767	3	820.397	-0.00204	CID	73.1875	7902	D111202_MGH_445_OGE05_rafkt_ft8dt_cc_01.RAW
AVLSAEQLRDEEVHAGLGELLR		P50454	2	1203.14	-0.00716	CID	79.9206	9096	D111202_MGH_445_OGE02_rafkt_ft8dt_cc_01.RAW
KKPTENIIIDLDK		P13611	3	509.631	-0.00044	ETD	48.6287	4610	D111205_MGH_445_OGE06_rafkt_ft8dt_cc_01.RAW
GVDEVTIVNILTNR		P07355	2	771.929	0.00121	CID	90.4212	11672	D111202_MGH_445_OGE01_rafkt_ft8dt_cc_01.RAW
GSpGAQGPpGApGPLGIAGITGAR	P3(Oxidation); P9(Oxidation); P12(Oxidation)	P02461	2	1052.54	0.00164	CID	65.3354	6665	D111205_MGH_445_OGE12_rafkt_ft8dt_cc_01.RAW
IQVLVEPDHFK		P17931	3	442.248	0.00153	ETD	57.8596	5077	D111202_MGH_445_OGE04_rafkt_ft8dt_cc_01.RAW
GLHGEFGLpGPAGPR	P9(Oxidation)	P08123	2	739.379	-0.00202	CID	49.7368	4292	D111205_MGH_445_OGE08_rafkt_ft8dt_cc_01.RAW
NLmQLNLAHNILR	M3(Oxidation)	P51888	3	522.626	0.00142	ETD	66.9627	6921	D111205_MGH_445_OGE12_rafkt_ft8dt_cc_01.RAW
QPFVQGLALYTPVVLPR		P01019	2	949.545	-0.00378	CID	91.5597	10374	D111205_MGH_445_OGE010_11_rafkt_ft8dt_cc_01.RAW
GGLGSpGPkGDKGEPGGpGADGVPGK	P6(Oxidation); K9(Oxidation); P18(Oxidation)	P02461	4	574.031	-0.00051	ETD	20.1372	659	D111205_MGH_445_OGE06_rafkt_ft8dt_cc_01.RAW
GDGGPpGMTGFpGAAGR	P6(Oxidation); P12(Oxidation)	P08123	2	767.34	-0.00107	CID	49.7091	3647	D111202_MGH_445_OGE05_rafkt_ft8dt_cc_01.RAW
GSPGAQGPpGApGPLGIAGITGAR	P9(Oxidation); P12(Oxidation)	P02461	2	1044.54	-0.00463	CID	66.3984	6833	D111205_MGH_445_OGE12_rafkt_ft8dt_cc_01.RAW
GmTSSEPISImEK	M2(Oxidation); M11(Oxidation)	Q99715	2	721.328	-0.00305	CID	43.0156	2792	D111202_MGH_445_OGE02_rafkt_ft8dt_cc_01.RAW
PSDAGTYVcLAQNALGTAQK	C9(Carbamidomethyl)	P98160	2	1033	0.00028	CID	78.4539	7653	D111205_MGH_445_OGE09_rafkt_ft8dt_cc_01.RAW
VVIcHLPcMnGGQcSSR	C4(Carbamidomethyl); C8(Carbamidomethyl); N10(Deamidated); C14(Carbamidomethyl)	Q14766-4; Q14766	3	659.292	0.00042	CID	54.4436	5013	D111205_MGH_445_OGE08_rafkt_ft8dt_cc_01.RAW
AMDYDLLLR		P55268	2	555.286	-0.00023	CID	73.4672	8615	D111202_MGH_445_OGE01_rafkt_ft8dt_cc_01.RAW
GASGPAGVRGPnGDAGRpGEpGLMGpR	N12(Deamidated); P18(Oxidation); P21(Oxidation); P26(Oxidation)	P08123	4	634.805	0.00073	ETD	42.0865	2337	D111202_MGH_445_OGE05_rafkt_ft8dt_cc_01.RAW
cLYHTEGEHcQFcR	C1(Carbamidomethyl); C10(Carbamidomethyl); C13(Carbamidomethyl)	P07942	4	474.945	-0.00028	ETD	39.8706	3210	D111205_MGH_445_OGE06_rafkt_ft8dt_cc_01.RAW
FSTMPFLYcNPGDVcYYASR	C9(Carbamidomethyl); C15(Carbamidomethyl)	P08572	2	1224.52	-0.00511	CID	88.4068	11097	D111205_MGH_445_OGE06_rafkt_ft8dt_cc_01.RAW
SVPADIFQMQATTR		Q9UBX5	2	782.892	-0.00152	CID	69.645	7272	D111202_MGH_445_OGE05_rafkt_ft8dt_cc_01.RAW
NNLFTSSAGYR		P12111; P12111-4	2	615.3	0.00086	CID	53.2115	4361	D111205_MGH_445_OGE010_11_rafkt_ft8dt_cc_01.RAW
AcTEAEFAcHSYnEcVALEYR	C2(Carbamidomethyl); C9(Carbamidomethyl); N13(Deamidated); C15(Carbamidomethyl)	P98160	3	861.016	-0.00277	CID	66.5591	7353	D111202_MGH_445_OGE01_rafkt_ft8dt_cc_01.RAW
SLQWMAGGTFTGEALQYTR		P12109	2	1059.01	0.00029	CID	90.0303	10781	D111202_MGH_445_OGE05_rafkt_ft8dt_cc_01.RAW
NADPAELEQIVLSPAFILAAESLPK		P12111; P12111-4	2	1318.71	-0.00157	CID	106.763	13646	D111202_MGH_445_OGE02_rafkt_ft8dt_cc_01.RAW
GEmGPAGIpGApGLmGAR	M3(Oxidation); P9(Oxidation); P12(Oxidation); M15(Oxidation)	P02461	3	568.268	0.00063	ETD	48.2965	4553	D111205_MGH_445_OGE06_rafkt_ft8dt_cc_01.RAW
GPpGPAGAnGApGLR	P3(Oxidation); N9(Deamidated); P12(Oxidation)	P02461	2	661.328	-0.00013	CID	28.0614	1580	D111205_MGH_445_OGE06_rafkt_ft8dt_cc_01.RAW
FGSYcPTTcGIADFLSTYQTK	C5(Carbamidomethyl); C9(Carbamidomethyl)	P02679	2	1209.04	-0.00214	CID	95.5137	11681	D111202_MGH_445_OGE05_rafkt_ft8dt_cc_01.RAW
MVQEQccHSQLEELHcATGISLANEQDR	C6(Carbamidomethyl); C7(Carbamidomethyl); C16(Carbamidomethyl)	P23142-4; P23142	3	1115.16	-0.00024	CID	64.3182	6416	D111202_MGH_445_OGE02_rafkt_ft8dt_cc_01.RAW
GLpGVAGAVGEpGPLGIAGppGAR	P3(Oxidation); P12(Oxidation); P20(Oxidation); P21(Oxidation)	P08123	2	1066.06	-0.00019	CID	66.9603	7696	D111205_MGH_445_OGE06_rafkt_ft8dt_cc_01.RAW
GEMGpAGIpGApGLMGAR	P5(Oxidation); P9(Oxidation); P12(Oxidation)	P02461	3	562.937	0.00095	ETD	57.9365	5133	D111202_MGH_445_OGE05_rafkt_ft8dt_cc_01.RAW
IHQnITYQVcR	N4(Deamidated); C10(Carbamidomethyl)	Q14112	2	716.853	-0.00073	CID	42.149	3106	D111205_MGH_445_OGE08_rafkt_ft8dt_cc_01.RAW
GELGFQGQTGppGPAGVLGPQGK	P11(Oxidation); P12(Oxidation)	P25940	2	1091.05	-0.00352	CID	63.1214	7041	D111205_MGH_445_OGE06_rafkt_ft8dt_cc_01.RAW
cEcPmGYNLDYTGVR	C1(Carbamidomethyl); C3(Carbamidomethyl); M5(Oxidation)	P35556	2	925.878	-0.0012	CID	57.3484	5659	D111202_MGH_445_OGE01_rafkt_ft8dt_cc_01.RAW
SLQWmAGGTFTGEALQYTR	M5(Oxidation)	P12109	2	1067.01	-0.0016	CID	89.0522	10616	D111202_MGH_445_OGE05_rafkt_ft8dt_cc_01.RAW
NPSSAGSWnSGSSGPGSTGNR	N9(Deamidated)	P02671	2	982.916	-0.00418	CID	42.762	2504	D111202_MGH_445_OGE04_rafkt_ft8dt_cc_01.RAW
ALcDRDVTVTAIGIGDMFHEK	C3(Carbamidomethyl)	P12110	2	1174.57	-0.00164	CID	79.5097	9027	D111202_MGH_445_OGE02_rafkt_ft8dt_cc_01.RAW
VIEHIMEDLDTNADK		P06702	2	871.915	-0.00143	CID	60.9315	6311	D111202_MGH_445_OGE01_rafkt_ft8dt_cc_01.RAW
HSIFTPETNPR		P00747	3	433.554	1e-05	ETD	40.5454	3311	D111205_MGH_445_OGE06_rafkt_ft8dt_cc_01.RAW
MIEnGSLSFLPTLR	N4(Deamidated)	P21810	2	789.913	-0.00056	CID	86.8999	11041	D111202_MGH_445_OGE01_rafkt_ft8dt_cc_01.RAW
KGLEQLLVGGSHLK		P12109	2	739.938	-0.00042	CID	59.3333	5662	D111205_MGH_445_OGE12_rafkt_ft8dt_cc_01.RAW
IIYRPVAGGESR		Q99715	3	439.914	0.00047	ETD	37.6978	2289	D111205_MGH_445_OGE12_rafkt_ft8dt_cc_01.RAW
GFNcESKPEAEETcFDK	C4(Carbamidomethyl); C14(Carbamidomethyl)	P02751	2	1024.42	-0.00102	CID	46.4603	3647	D111202_MGH_445_OGE01_rafkt_ft8dt_cc_01.RAW
PARPNLSGSSAGSPLSGLGGEGPGESEK		Q9Y6C2	3	865.758	-0.00135	CID	58.7335	5235	D111202_MGH_445_OGE04_rafkt_ft8dt_cc_01.RAW
HPTPLALGHFHTVTLLR		P98160	3	637.364	0.00046	ETD	63.8882	6424	D111205_MGH_445_OGE12_rafkt_ft8dt_cc_01.RAW
NVGVEVFSLGIK		Q99715	2	631.362	0.00068	CID	79.1523	8946	D111202_MGH_445_OGE05_rafkt_ft8dt_cc_01.RAW
VEFLLnAHSSKDEVQNAVQR	N6(Deamidated)	P12111; P12111-4	3	762.387	-0.00164	CID	61.7089	5982	D111202_MGH_445_OGE02_rafkt_ft8dt_cc_01.RAW
AMDFNGILTIR		P98160	2	625.833	0.00117	CID	81.2368	9989	D111205_MGH_445_OGE06_rafkt_ft8dt_cc_01.RAW
cLASTAYAPEATDYDVR	C1(Carbamidomethyl)	Q08397	2	951.929	-0.0018	CID	59.1263	5987	D111202_MGH_445_OGE01_rafkt_ft8dt_cc_01.RAW
PGYcYTALTnGR	C4(Carbamidomethyl); N10(Deamidated)	P35555	2	687.311	-0.00039	CID	56.8583	4899	D111202_MGH_445_OGE04_rafkt_ft8dt_cc_01.RAW
SLQWmAGGTFTGEALqYTR	M5(Oxidation); Q16(Deamidated)	P12109	2	1067.51	0.00693	CID	90.392	10842	D111202_MGH_445_OGE05_rafkt_ft8dt_cc_01.RAW
NLHALILVnNK	N9(Deamidated)	P07585	3	417.246	-0.00045	ETD	54.5925	5603	D111205_MGH_445_OGE06_rafkt_ft8dt_cc_01.RAW
VNHAVLAVGYGEK		P09668	3	452.914	0.00024	ETD	43.5157	3308	D111205_MGH_445_OGE08_rafkt_ft8dt_cc_01.RAW
PGYcYTALTnGR	C4(Carbamidomethyl); N10(Deamidated)	P35555	2	687.311	-7e-05	CID	57.408	5197	D111205_MGH_445_OGE07_rafkt_ft8dt_cc_01.RAW
SVPADIFQMQATTR		Q9UBX5	3	522.265	0.00097	ETD	69.7671	7295	D111202_MGH_445_OGE05_rafkt_ft8dt_cc_01.RAW
IGDLHPQIVNLLK		P12111; P12111-4	3	487.294	0.0015	ETD	73.9043	7977	D111205_MGH_445_OGE08_rafkt_ft8dt_cc_01.RAW
ILTSDVFQDcNK	C10(Carbamidomethyl)	P04275	2	720.346	0.00029	CID	57.2943	5648	D111202_MGH_445_OGE01_rafkt_ft8dt_cc_01.RAW
GTcNYYAnAYSFWLATIER	C3(Carbamidomethyl); N8(Deamidated)	P02462	2	1151.02	-0.00081	CID	102.993	13880	D111202_MGH_445_OGE01_rafkt_ft8dt_cc_01.RAW
GPpGAVGSpGVnGApGEAGR	P3(Oxidation); P9(Oxidation); N12(Deamidated); P15(Oxidation)	P08123	2	876.91	-0.00144	CID	34.7449	1613	D111202_MGH_445_OGE01_rafkt_ft8dt_cc_01.RAW
GESGnKGEpGSAGPQGPpGPSGEEGK	N5(Deamidated); P9(Oxidation); P18(Oxidation)	P08123	3	799.683	-0.00267	CID	31.2783	1112	D111202_MGH_445_OGE01_rafkt_ft8dt_cc_01.RAW
PSAYNFDNSPVLQEWVTATDIR		P11047	2	1262.11	-0.00329	CID	99.6898	13311	D111202_MGH_445_OGE01_rafkt_ft8dt_cc_01.RAW
PGYcYTALTnGR	C4(Carbamidomethyl); N10(Deamidated)	P35555	2	687.311	-0.00014	CID	54.282	4768	D111205_MGH_445_OGE07_rafkt_ft8dt_cc_01.RAW
mcVDVNEcQR	M1(Oxidation); C2(Carbamidomethyl); C8(Carbamidomethyl)	P23142-4; P23142	2	663.765	7e-05	CID	34.1203	1519	D111202_MGH_445_OGE01_rafkt_ft8dt_cc_01.RAW
PNNPDWGTFEEVSGNVSPGTR		P02671	2	1130.52	0.00368	CID	72.4074	8422	D111202_MGH_445_OGE01_rafkt_ft8dt_cc_01.RAW
GcVGEVSVnGK	C2(Carbamidomethyl); N9(Deamidated)	P98160	2	553.761	0.00041	CID	38.6355	2257	D111202_MGH_445_OGE01_rafkt_ft8dt_cc_01.RAW
LLQVTPADSGEYVcR	C14(Carbamidomethyl)	P98160	2	854.418	-0.00418	CID	59.2848	5578	D111202_MGH_445_OGE02_rafkt_ft8dt_cc_01.RAW
VpGVGLpGVYPGGVLPGAR	P2(Oxidation); P7(Oxidation)	P15502	2	897.5	0.00127	CID	73.4167	7960	D111205_MGH_445_OGE12_rafkt_ft8dt_cc_01.RAW
GQAGVMGFpGPK	P9(Oxidation)	P02452	2	581.289	-0.00058	CID	51.5012	4401	D111205_MGH_445_OGE12_rafkt_ft8dt_cc_01.RAW
GPpGPAGAnGApGLR	P3(Oxidation); N9(Deamidated); P12(Oxidation)	P02461	2	661.328	-0.00054	CID	30.631	1903	D111205_MGH_445_OGE06_rafkt_ft8dt_cc_01.RAW
GPEPGSHFPEGEHVIR		O60687	4	436.965	-0.00071	ETD	47.5299	3285	D111202_MGH_445_OGE04_rafkt_ft8dt_cc_01.RAW
RGEQcVDIDEcTIPPYcHQR	C5(Carbamidomethyl); C11(Carbamidomethyl); C17(Carbamidomethyl)	Q12805	3	845.038	-0.00063	CID	55.153	4331	D111202_MGH_445_OGE03_rafkt_ft8dt_cc_01.RAW
IGQGHcVSGMGmGR	C6(Carbamidomethyl); M12(Oxidation)	P35555	2	731.821	-0.00051	CID	31.1381	1362	D111205_MGH_445_OGE12_rafkt_ft8dt_cc_01.RAW
LGSFEGLVnLTFIHLQHNR	N9(Deamidated)	P51884	4	549.795	0.00069	ETD	85.3588	10629	D111205_MGH_445_OGE06_rafkt_ft8dt_cc_01.RAW
RGEQcVDIDEcR	C5(Carbamidomethyl); C11(Carbamidomethyl)	Q12805-5	3	512.89	0.00068	ETD	36.9511	1971	D111202_MGH_445_OGE01_rafkt_ft8dt_cc_01.RAW
YLQEIYnSNNQK	N7(Deamidated)	P02679	2	757.857	-0.00291	CID	47.5372	3843	D111202_MGH_445_OGE01_rafkt_ft8dt_cc_01.RAW
LILQNHILK		Q15063-4; Q15063-3	3	364.569	0.00011	ETD	51.9529	4164	D111205_MGH_445_OGE010_11_rafkt_ft8dt_cc_01.RAW
VAVVTYNNEVTTEIR		P12111; P12111-4	2	854.447	-0.00182	CID	70.9786	7559	D111202_MGH_445_OGE02_rafkt_ft8dt_cc_01.RAW
HQGSELHFPSVQPSDAGVYIcTcR	C21(Carbamidomethyl); C23(Carbamidomethyl)	P98160	3	915.753	-0.0026	CID	69.4472	7236	D111202_MGH_445_OGE05_rafkt_ft8dt_cc_01.RAW
RGTELGGAAGQGGHpPGYTSLASR	P15(Oxidation)	Q9Y6C2	4	579.036	-0.00254	ETD	46.5035	3338	D111205_MGH_445_OGE010_11_rafkt_ft8dt_cc_01.RAW
DTVQIHDITGK		P02679	2	613.823	0.00063	CID	46.8281	3164	D111202_MGH_445_OGE04_rafkt_ft8dt_cc_01.RAW
SLQWmAGGTFTGEALQYTR	M5(Oxidation)	P12109	2	1067	-0.00334	CID	81.5438	9360	D111202_MGH_445_OGE05_rafkt_ft8dt_cc_01.RAW
NLIGTYMcIcGPGYQR	C8(Carbamidomethyl); C10(Carbamidomethyl)	P35555	3	634.962	0.00186	ETD	77.2405	8204	D111205_MGH_445_OGE010_11_rafkt_ft8dt_cc_01.RAW
NHLVEIPPNLPSSLVELR		P21810	2	1014.07	-0.00013	CID	86.8078	10074	D111202_MGH_445_OGE04_rafkt_ft8dt_cc_01.RAW
LLHSLDQAKEELER		O15230	3	560.969	0.00026	ETD	58.7639	4921	D111202_MGH_445_OGE03_rafkt_ft8dt_cc_01.RAW
SLEYLDLSFNQIAR		P51884	2	834.932	-0.00106	CID	88.1727	11269	D111202_MGH_445_OGE01_rafkt_ft8dt_cc_01.RAW
SVEDAQDVSLALTQR		P12111; P12111-4	2	816.412	-0.00301	CID	63.0497	6704	D111202_MGH_445_OGE01_rafkt_ft8dt_cc_01.RAW
YQPcAWGQPQcPQSImYR	C4(Carbamidomethyl); C11(Carbamidomethyl); M16(Oxidation)	Q9Y6C2	2	1143.49	-0.00527	CID	62.0728	5775	D111205_MGH_445_OGE010_11_rafkt_ft8dt_cc_01.RAW
LLQVVYLHSNnITK	N11(Deamidated)	P21810	2	821.958	-0.00372	CID	64.6361	5678	D111205_MGH_445_OGE09_rafkt_ft8dt_cc_01.RAW
VLWAFPEGVVLPAPYYGNR		Q9NR99	2	1074.56	-0.00284	CID	98.7975	12654	D111205_MGH_445_OGE06_rafkt_ft8dt_cc_01.RAW
GLHGEFGLpGpAGPR	P9(Oxidation); P11(Oxidation)	P08123	2	747.374	-0.00403	CID	46.3408	3755	D111205_MGH_445_OGE08_rafkt_ft8dt_cc_01.RAW
FGFNPLEFENFSWR		O15230	2	895.419	-0.00143	CID	103.566	13097	D111202_MGH_445_OGE02_rafkt_ft8dt_cc_01.RAW
NHLVEIPPNLPSSLVELR		P21810	2	1014.07	7e-05	CID	85.0745	9787	D111202_MGH_445_OGE04_rafkt_ft8dt_cc_01.RAW
NSVDELNNNVEAVSQTSSSSFQYMYLLK		P02675	3	1056.5	-0.00126	CID	94.8687	12458	D111202_MGH_445_OGE01_rafkt_ft8dt_cc_01.RAW
GAnGApGIAGApGFpGAR	N3(Deamidated); P6(Oxidation); P12(Oxidation); P15(Oxidation)	P02452	2	793.879	-0.00225	CID	49.6618	3638	D111202_MGH_445_OGE05_rafkt_ft8dt_cc_01.RAW
GPpGESGAAGPTGPIGSR	P3(Oxidation)	P08123	2	790.885	-0.00205	CID	40.9104	2220	D111202_MGH_445_OGE04_rafkt_ft8dt_cc_01.RAW
GSpGERGEVGPAGPnGFAGPAGAAGQpGAk	P3(Oxidation); N15(Deamidated); P27(Oxidation); K30(Oxidation)	P08123	3	889.749	-0.00276	CID	47.5053	3551	D111202_MGH_445_OGE02_rafkt_ft8dt_cc_01.RAW
ALILVGLER		P12111; P12111-4	2	492.317	0.00118	CID	70.7631	8324	D111205_MGH_445_OGE06_rafkt_ft8dt_cc_01.RAW
IQcSVSALnQGQVWIGGR	C3(Carbamidomethyl); N9(Deamidated)	P13727	2	987.495	-0.00203	CID	69.9588	7204	D111202_MGH_445_OGE04_rafkt_ft8dt_cc_01.RAW
EKPSVcPLGFEVK	C6(Carbamidomethyl)	Q02817	3	497.262	0.00033	ETD	55.4514	5748	D111205_MGH_445_OGE06_rafkt_ft8dt_cc_01.RAW
SLLQAVANLPYK		Q99715	2	658.883	0.00057	CID	81.6698	9246	D111205_MGH_445_OGE12_rafkt_ft8dt_cc_01.RAW
GQAGVMGFpGPk	P9(Oxidation); K12(Oxidation)	P02452	2	589.29	0.00237	CID	50.5247	4242	D111205_MGH_445_OGE12_rafkt_ft8dt_cc_01.RAW
LGSFEGLVnLTFIHLQHNR	N9(Deamidated)	P51884	4	549.795	0.00049	ETD	94.8313	10007	D111205_MGH_445_OGE09_rafkt_ft8dt_cc_01.RAW
IcDLLVANNHFAHFFAPQnLTNMNk	C2(Carbamidomethyl); N19(Deamidated); K25(Oxidation)	P19827	4	737.356	-0.00024	ETD	83.5841	10354	D111205_MGH_445_OGE06_rafkt_ft8dt_cc_01.RAW
YQPcAWGQPQcPQSImYR	C4(Carbamidomethyl); C11(Carbamidomethyl); M16(Oxidation)	Q9Y6C2	2	1143.49	-0.00368	CID	62.0319	5768	D111205_MGH_445_OGE010_11_rafkt_ft8dt_cc_01.RAW
RGPnGEAGSAGPpGpPGLR	N4(Deamidated); P13(Oxidation); P15(Oxidation)	P08123	2	888.931	-0.00408	CID	37.0325	2804	D111205_MGH_445_OGE06_rafkt_ft8dt_cc_01.RAW
QGLcFAEVLQTIcQMASSSR	C4(Carbamidomethyl); C13(Carbamidomethyl)	P35556	3	762.693	-0.00096	CID	106.17	13416	D111202_MGH_445_OGE05_rafkt_ft8dt_cc_01.RAW
GETGApGLkGEnGLpGEnGApGPMGPR	P6(Oxidation); K9(Oxidation); N12(Deamidated); P15(Oxidation); N18(Deamidated); P21(Oxidation)	P02461	2	1292.08	-0.00816	CID	50.8979	4473	D111202_MGH_445_OGE01_rafkt_ft8dt_cc_01.RAW
MLYYGEEHELSPK		Q16363	3	532.586	0.00035	ETD	51.5601	4243	D111202_MGH_445_OGE02_rafkt_ft8dt_cc_01.RAW
SAAFQIQSFDIVcSPVWTSR	C13(Carbamidomethyl)	Q99715	3	767.044	-0.00049	CID	98.036	11902	D111202_MGH_445_OGE04_rafkt_ft8dt_cc_01.RAW
LGnGVQcLAmGWGLLGR	N3(Deamidated); C7(Carbamidomethyl); M10(Oxidation)	P08246	2	909.952	-0.00118	CID	91.0351	11497	D111205_MGH_445_OGE06_rafkt_ft8dt_cc_01.RAW
PGYcYTALTnGR	C4(Carbamidomethyl); N10(Deamidated)	P35555	2	687.312	0.00067	CID	55.158	4332	D111202_MGH_445_OGE03_rafkt_ft8dt_cc_01.RAW
AYFnGQSFIASIQK	N4(Deamidated)	Q16363	2	787.895	-0.00131	CID	81.5077	9354	D111202_MGH_445_OGE05_rafkt_ft8dt_cc_01.RAW
TNTLLGHLmGK	M9(Oxidation)	O15230	3	400.884	-0.00064	ETD	51.3242	4066	D111205_MGH_445_OGE010_11_rafkt_ft8dt_cc_01.RAW
ASAHAITGPPTELITSEVTAR		Q05707	2	1061.56	-0.00103	CID	68.6601	6983	D111202_MGH_445_OGE04_rafkt_ft8dt_cc_01.RAW
GEpGVVGAVGTAGPSGPSGLpGER	P3(Oxidation); P21(Oxidation)	P08123	2	1069.03	-0.00121	CID	53.9269	4659	D111202_MGH_445_OGE02_rafkt_ft8dt_cc_01.RAW
QGLcFAEVLQTIcQmASSSR	C4(Carbamidomethyl); C13(Carbamidomethyl); M15(Oxidation)	P35556	2	1151.53	-0.00022	CID	103.206	12915	D111202_MGH_445_OGE05_rafkt_ft8dt_cc_01.RAW
VLPVnVTDYcQLVR	N5(Deamidated); C10(Carbamidomethyl)	P35555	2	838.935	-0.0029	CID	80.9717	8522	D111202_MGH_445_OGE03_rafkt_ft8dt_cc_01.RAW
HAELSFVFLTDGVTGnDSLHESAHSMR	N16(Deamidated)	P12110	4	740.347	-0.00099	ETD	78.2014	8799	D111202_MGH_445_OGE02_rafkt_ft8dt_cc_01.RAW
cVnGQcVcHEGFMGK	C1(Carbamidomethyl); N3(Deamidated); C6(Carbamidomethyl); C8(Carbamidomethyl)	P24821	3	595.239	3e-05	ETD	47.8966	3342	D111202_MGH_445_OGE04_rafkt_ft8dt_cc_01.RAW
LAQHEAGLmDLR	M9(Oxidation)	O15230	2	685.346	-0.00256	CID	44.9594	2862	D111202_MGH_445_OGE04_rafkt_ft8dt_cc_01.RAW
TcVDINEcLLEPR	C2(Carbamidomethyl); C8(Carbamidomethyl)	P35555	2	809.88	-0.00172	CID	66.2964	7308	D111202_MGH_445_OGE01_rafkt_ft8dt_cc_01.RAW
VLGESPVPHTVLNLK		O00468-7	3	534.979	3e-05	ETD	62.6637	6270	D111205_MGH_445_OGE08_rafkt_ft8dt_cc_01.RAW
GEVGPAGPnGFAGPAGAAGQPGAK	N9(Deamidated)	P08123	2	1018.49	-0.00353	CID	52.7257	4802	D111202_MGH_445_OGE01_rafkt_ft8dt_cc_01.RAW
FSTFDRDQDLFVQNcAALSSGAFWFR	C15(Carbamidomethyl)	P55083	3	1029.15	-0.00109	CID	101.833	11746	D111202_MGH_445_OGE03_rafkt_ft8dt_cc_01.RAW
ILSSGAIEILATQLNHAGR		Q96RW7	2	982.548	-0.0019	CID	86.2669	9799	D111205_MGH_445_OGE08_rafkt_ft8dt_cc_01.RAW
VIVIPVGIGPHANLK		P04275	2	763.973	-0.00108	CID	67.0223	6932	D111205_MGH_445_OGE12_rafkt_ft8dt_cc_01.RAW
AGLSSGFIGcVR	C10(Carbamidomethyl)	P98160	2	612.314	-2e-05	CID	61.2455	5992	D111205_MGH_445_OGE12_rafkt_ft8dt_cc_01.RAW
QQPADAAARPGVHETLNEIQHQLQLLDTR		Q9Y6C2	5	650.74	0.00015	ETD	85.6213	9878	D111202_MGH_445_OGE04_rafkt_ft8dt_cc_01.RAW
DSHSLTTNImEILR	M10(Oxidation)	P02671	2	823.414	-0.00029	CID	76.2762	8314	D111202_MGH_445_OGE04_rafkt_ft8dt_cc_01.RAW
SScISQHVISEAK	C3(Carbamidomethyl)	Q8N2S1-2	3	482.574	0.00077	ETD	41.3291	2982	D111205_MGH_445_OGE07_rafkt_ft8dt_cc_01.RAW
GFSLYTGSSGALSPGGPQAQIAPR		Q9Y6C2	2	1160.09	-0.00211	CID	73.3965	7957	D111205_MGH_445_OGE12_rafkt_ft8dt_cc_01.RAW
VFAVVITDGR		P12110	2	538.808	-0.00036	CID	60.4048	5597	D111202_MGH_445_OGE05_rafkt_ft8dt_cc_01.RAW
GFSGLQGPPGPPGSPGEQGPSGASGPAGPR		P02452	2	1329.13	-0.01108	CID	58.8764	6324	D111205_MGH_445_OGE06_rafkt_ft8dt_cc_01.RAW
RLDGSVDFKK		P02679	3	388.884	0.00026	ETD	35.1966	1934	D111205_MGH_445_OGE12_rafkt_ft8dt_cc_01.RAW
VYDPSTSTLNVR		Q99715	2	676.346	-0.00059	CID	51.217	3922	D111202_MGH_445_OGE04_rafkt_ft8dt_cc_01.RAW
SVPADIFQMQATTR		Q9UBX5	2	782.891	-0.00159	CID	70.7841	7347	D111202_MGH_445_OGE04_rafkt_ft8dt_cc_01.RAW
NPSSAGSWnSGSSGPGSTGNR	N9(Deamidated)	P02671	2	982.918	-0.00211	CID	41.2927	2208	D111202_MGH_445_OGE03_rafkt_ft8dt_cc_01.RAW
NELLHFER		P98160	3	353.186	0.00041	ETD	51.354	3947	D111202_MGH_445_OGE04_rafkt_ft8dt_cc_01.RAW
LWYENPGVFSPAQLTQIK		Q92626	3	697.703	0.00132	CID	92.9344	11263	D111202_MGH_445_OGE05_rafkt_ft8dt_cc_01.RAW
LEQLGGLLAnVSGELGGR	N10(Deamidated)	Q9Y6C2	2	892.479	-0.00166	CID	97.7626	12971	D111202_MGH_445_OGE01_rafkt_ft8dt_cc_01.RAW
FRGLEEGQAQAGQcPSLEGR	C14(Carbamidomethyl)	Q9Y6C2	3	730.681	-0.002	CID	51.1929	4176	D111202_MGH_445_OGE02_rafkt_ft8dt_cc_01.RAW
LWYENPGVFSPAQLTQIK		Q92626	2	1046.05	-0.00384	CID	92.8188	11245	D111202_MGH_445_OGE05_rafkt_ft8dt_cc_01.RAW
GTFTDcALAnMTEQIR	C6(Carbamidomethyl); N10(Deamidated)	P12110	3	610.28	0.00119	ETD	81.8534	10126	D111202_MGH_445_OGE01_rafkt_ft8dt_cc_01.RAW
GLTGPIGPpGPAGApGDK	P9(Oxidation); P15(Oxidation)	P02452	2	795.907	-0.00277	CID	50.0885	3720	D111202_MGH_445_OGE04_rafkt_ft8dt_cc_01.RAW
NLQVYnATSNSLTVK	N6(Deamidated)	Q99715	2	826.924	-0.00399	CID	63.697	5726	D111202_MGH_445_OGE03_rafkt_ft8dt_cc_01.RAW
ITYVPITGGTPSMVTVDGTK		P24821	2	1019.03	-0.00343	CID	70.8606	8341	D111205_MGH_445_OGE06_rafkt_ft8dt_cc_01.RAW
GEpGPVGVQGPpGPAGEEGK	P3(Oxidation); P12(Oxidation)	P02452	2	924.441	-0.00142	CID	41.2988	2715	D111202_MGH_445_OGE01_rafkt_ft8dt_cc_01.RAW
pGFLGEVGPpGMR	P1(Oxidation); P10(Oxidation)	P27658	2	673.332	-6e-05	CID	66.4624	6690	D111202_MGH_445_OGE05_rafkt_ft8dt_cc_01.RAW
GERGPpGESGAAGPTGPIGSR	P6(Oxidation)	P08123	2	961.967	-0.00258	CID	35.2277	2540	D111205_MGH_445_OGE06_rafkt_ft8dt_cc_01.RAW
YLQEIYNSnNQK	N9(Deamidated)	P02679	2	757.859	-0.00098	CID	48.3753	4002	D111202_MGH_445_OGE01_rafkt_ft8dt_cc_01.RAW
TFRPAAMLVER		P55268	3	430.905	0.00052	ETD	58.078	5132	D111205_MGH_445_OGE010_11_rafkt_ft8dt_cc_01.RAW
GNLLQcIcTGnGRGEWK	C6(Carbamidomethyl); C8(Carbamidomethyl); N11(Deamidated)	P02751	2	982.457	-0.0025	CID	67.4158	7777	D111205_MGH_445_OGE06_rafkt_ft8dt_cc_01.RAW
IVVLMLTGEVPEQQLEEAQR		P12111; P12111-4	3	761.407	-0.00036	CID	86.4867	10965	D111202_MGH_445_OGE01_rafkt_ft8dt_cc_01.RAW
YHEISIIYHNDK		Q16363	4	383.694	0.00039	ETD	45.057	4019	D111205_MGH_445_OGE06_rafkt_ft8dt_cc_01.RAW
SGLGSQVGLmpGSVGPVGPR	M10(Oxidation); P11(Oxidation)	P05997	3	628.66	0.0003	ETD	59.5554	5702	D111205_MGH_445_OGE12_rafkt_ft8dt_cc_01.RAW
nLmQLNLAHNILR	N1(Deamidated); M3(Oxidation)	P51888	2	783.926	0.00096	CID	76.9986	7439	D111205_MGH_445_OGE09_rafkt_ft8dt_cc_01.RAW
SALQSINEWAAQTTDGK		P50454	2	910.441	-0.00324	CID	73.992	8717	D111202_MGH_445_OGE01_rafkt_ft8dt_cc_01.RAW
GDGGppGMTGFpGAAGR	P5(Oxidation); P6(Oxidation); P12(Oxidation)	P08123	3	517.23	0.00136	ETD	41.2678	2275	D111202_MGH_445_OGE04_rafkt_ft8dt_cc_01.RAW
LHINHNnLTESVGPLPK	N7(Deamidated)	P51884	2	942.498	-0.00398	CID	53.6191	5446	D111205_MGH_445_OGE06_rafkt_ft8dt_cc_01.RAW
HKQEADDIVR		P11047	3	404.21	-0.00055	ETD	26.2465	679	D111202_MGH_445_OGE03_rafkt_ft8dt_cc_01.RAW
RLDFTGNLIEDIEDGTFSK		P20774	3	724.027	0.00055	CID	102.672	13822	D111202_MGH_445_OGE01_rafkt_ft8dt_cc_01.RAW
VFAVVITDGR		P12110	2	538.808	-0.00015	CID	61.2693	5688	D111202_MGH_445_OGE04_rafkt_ft8dt_cc_01.RAW
LGSFEGLVnLTFIHLQHNR	N9(Deamidated)	P51884	2	1098.58	-0.0038	CID	93.8913	11924	D111205_MGH_445_OGE06_rafkt_ft8dt_cc_01.RAW
YELGSGLAVLR		P98160	2	589.333	0.00076	CID	69.2708	8087	D111205_MGH_445_OGE06_rafkt_ft8dt_cc_01.RAW
cHAGHLnGVYYQGGTYSK	C1(Carbamidomethyl); N7(Deamidated)	P02679	4	503.979	0.00032	ETD	44.5509	3428	D111205_MGH_445_OGE07_rafkt_ft8dt_cc_01.RAW
QDIAFAYQR		P07355	2	556.28	-0.00042	CID	51.7298	4005	D111202_MGH_445_OGE05_rafkt_ft8dt_cc_01.RAW
IEWHLnAFSTK	N6(Deamidated)	Q05707	3	449.563	-0.00015	ETD	69.3459	7100	D111202_MGH_445_OGE04_rafkt_ft8dt_cc_01.RAW
VYANGqHLFDFAHR	Q6(Deamidated)	P56470	4	419.705	-0.00014	ETD	67.695	6596	D111205_MGH_445_OGE07_rafkt_ft8dt_cc_01.RAW
IQcSVSALNQGQVWIGGR	C3(Carbamidomethyl)	P13727	3	658.338	-0.001	CID	70.8467	7553	D111205_MGH_445_OGE12_rafkt_ft8dt_cc_01.RAW
KLNNLTFLYLDHNALESVPLNLPESLR		P20774	4	781.676	-4e-05	ETD	100.446	12471	D111202_MGH_445_OGE05_rafkt_ft8dt_cc_01.RAW
VQISLVQYSR		Q99715	2	596.838	-6e-05	CID	59.5317	5697	D111205_MGH_445_OGE12_rafkt_ft8dt_cc_01.RAW
QLTLLGGPTPNTGAALEFVLR		P12111; P12111-4	3	723.408	0.00109	CID	101.209	12403	D111202_MGH_445_OGE04_rafkt_ft8dt_cc_01.RAW
RGEQcVDIDEcTIPPYcHQR	C5(Carbamidomethyl); C11(Carbamidomethyl); C17(Carbamidomethyl)	Q12805	4	634.03	-0.00109	ETD	57.8135	4762	D111202_MGH_445_OGE03_rafkt_ft8dt_cc_01.RAW
GEmGPAGIpGApGLMGAR	M3(Oxidation); P9(Oxidation); P12(Oxidation)	P02461	2	843.898	-0.00218	CID	59.2993	5757	D111205_MGH_445_OGE08_rafkt_ft8dt_cc_01.RAW
VPTAIHQLYLDSNKIETIPNGYFK		P51888	4	691.12	0.00028	ETD	83.062	9338	D111205_MGH_445_OGE08_rafkt_ft8dt_cc_01.RAW
cEcPVGFFYNDK	C1(Carbamidomethyl); C3(Carbamidomethyl)	P35555	2	768.317	-0.00093	CID	67.0016	7432	D111202_MGH_445_OGE01_rafkt_ft8dt_cc_01.RAW
YLQEIYNSNNQK		P02679	2	757.366	-0.00191	CID	49.2018	3569	D111202_MGH_445_OGE04_rafkt_ft8dt_cc_01.RAW
LcQcSDNIDPNAVGNcNR	C2(Carbamidomethyl); C4(Carbamidomethyl); C16(Carbamidomethyl)	P11047	2	1053.94	-0.00235	CID	45.9116	3543	D111202_MGH_445_OGE01_rafkt_ft8dt_cc_01.RAW
FSMLVAAIQSAGLTETLNR		Q15582	3	674.694	-0.00021	CID	104.857	13199	D111202_MGH_445_OGE05_rafkt_ft8dt_cc_01.RAW
LcNEcADGSFHLSTR	C2(Carbamidomethyl); C5(Carbamidomethyl)	P98160	3	589.59	-0.00141	ETD	48.3605	3404	D111202_MGH_445_OGE05_rafkt_ft8dt_cc_01.RAW
GSpGPQGVkGESGKPGAnGLSGER	P3(Oxidation); K9(Oxidation); N18(Deamidated)	P02461	4	564.775	-0.00123	ETD	33.8754	1977	D111205_MGH_445_OGE07_rafkt_ft8dt_cc_01.RAW
KVDDIIcDSR	C7(Carbamidomethyl)	P07942	2	610.8	-0.00072	CID	41.2399	2705	D111202_MGH_445_OGE01_rafkt_ft8dt_cc_01.RAW
TYQIGWDTFcVK	C10(Carbamidomethyl)	Q99715	2	759.359	0.00065	CID	79.1897	8815	D111202_MGH_445_OGE04_rafkt_ft8dt_cc_01.RAW
EGETITEVIHGEPIIK		Q15063-3	2	882.97	-0.00241	CID	68.2901	7666	D111202_MGH_445_OGE01_rafkt_ft8dt_cc_01.RAW
ISLAGVEPSLVQAALGQLVR		O95428	2	1011.09	-0.00247	CID	103.692	13389	D111205_MGH_445_OGE06_rafkt_ft8dt_cc_01.RAW
ITHNPFGPGQFFDLSIR		P56470	2	973.498	-0.00199	CID	86.261	9798	D111205_MGH_445_OGE08_rafkt_ft8dt_cc_01.RAW
VLLNDGGYYDPETGVFTAPLAGR		Q9Y6C2	2	1213.1	-0.00253	CID	84.413	10593	D111202_MGH_445_OGE01_rafkt_ft8dt_cc_01.RAW
GNLLQcIcTGnGR	C6(Carbamidomethyl); C8(Carbamidomethyl); N11(Deamidated)	P02751	2	732.338	-0.00222	CID	64.4547	6339	D111202_MGH_445_OGE05_rafkt_ft8dt_cc_01.RAW
SLQWmAGGTFTGEALQYTR	M5(Oxidation)	P12109	2	1067	-0.00303	CID	78.956	9630	D111205_MGH_445_OGE06_rafkt_ft8dt_cc_01.RAW
VGHDYQWIGLnDK	N11(Deamidated)	P13611	3	515.917	0.00064	ETD	60.9644	6317	D111202_MGH_445_OGE01_rafkt_ft8dt_cc_01.RAW
LRLPQVSPADSGEYVcR	C16(Carbamidomethyl)	P98160	2	973.989	-0.00211	CID	61.6038	6792	D111205_MGH_445_OGE06_rafkt_ft8dt_cc_01.RAW
RGPnGEAGSAGPpGpPGLR	N4(Deamidated); P13(Oxidation); P15(Oxidation)	P08123	2	888.932	-0.00319	CID	36.1457	2673	D111205_MGH_445_OGE06_rafkt_ft8dt_cc_01.RAW
YQEEFEHFQQELDK		P49257	3	623.947	-0.00037	ETD	64.4291	6960	D111202_MGH_445_OGE01_rafkt_ft8dt_cc_01.RAW
LVDYLDVGFDTTR		P12111; P12111-4	2	757.381	0.00022	CID	79.7281	9742	D111202_MGH_445_OGE01_rafkt_ft8dt_cc_01.RAW
cEcPMGYNLDYTGVR	C1(Carbamidomethyl); C3(Carbamidomethyl)	P35556	2	917.879	-0.0027	CID	64.828	7032	D111202_MGH_445_OGE01_rafkt_ft8dt_cc_01.RAW
IGPAPAFTGDTIALNIIK		P98095	3	604.682	0.00136	ETD	87.9048	11021	D111205_MGH_445_OGE06_rafkt_ft8dt_cc_01.RAW
GDTGAKGEpGPVGVQGpPGPAGEEGKR	P9(Oxidation); P17(Oxidation)	P02452	4	634.063	0.00048	ETD	38.4843	2068	D111202_MGH_445_OGE02_rafkt_ft8dt_cc_01.RAW
RHPGFEATFFQLPR		Q9Y5Y6	3	568.3	0.00134	ETD	70.4855	7496	D111205_MGH_445_OGE12_rafkt_ft8dt_cc_01.RAW
VISTITNNIQQIIEIEDTFETLR		Q15582	3	897.481	0.00105	CID	105.264	14296	D111202_MGH_445_OGE01_rafkt_ft8dt_cc_01.RAW
LNLEAINYmAADGDFK	M9(Oxidation)	P09382	2	900.922	-0.00531	CID	75.6302	9006	D111202_MGH_445_OGE01_rafkt_ft8dt_cc_01.RAW
NLHALILVnNK	N9(Deamidated)	P07585	2	625.368	0.00076	CID	53.7931	5473	D111205_MGH_445_OGE06_rafkt_ft8dt_cc_01.RAW
YRDcLTESNLIK	C4(Carbamidomethyl)	P21980	3	504.59	0.00077	ETD	49.2604	4716	D111205_MGH_445_OGE06_rafkt_ft8dt_cc_01.RAW
LILQnHILK	N5(Deamidated)	Q15063-4; Q15063-3	3	364.897	-0.00021	ETD	53.5644	4878	D111205_MGH_445_OGE08_rafkt_ft8dt_cc_01.RAW
LPQVSPADSGEYVcR	C14(Carbamidomethyl)	P98160	2	839.397	-0.00215	CID	55.6761	5351	D111202_MGH_445_OGE01_rafkt_ft8dt_cc_01.RAW
FSMLVAAIQSAGLTETLNR		Q15582	3	674.697	0.00212	CID	103.954	12835	D111202_MGH_445_OGE04_rafkt_ft8dt_cc_01.RAW
VAEGQTLDLK		P98160	2	537.296	0.00017	CID	42.3089	2901	D111202_MGH_445_OGE01_rafkt_ft8dt_cc_01.RAW
DALNIETAIK		P07355	2	544.304	0.00036	CID	60.9098	6307	D111202_MGH_445_OGE01_rafkt_ft8dt_cc_01.RAW
LVGGPVAGGDPnQTIR	N12(Deamidated)	O15230	2	776.41	-0.00037	CID	49.2824	4172	D111202_MGH_445_OGE01_rafkt_ft8dt_cc_01.RAW
GcPAALPLSNLYETLGVVGSTTTQLYTDR	C2(Carbamidomethyl)	Q15582	3	1033.18	-0.00504	CID	107.153	13706	D111202_MGH_445_OGE02_rafkt_ft8dt_cc_01.RAW
GSpGADGPAGApGTpGPQGIAGQR	P3(Oxidation); P12(Oxidation); P15(Oxidation)	P02452	2	1061	-0.00054	CID	43.3813	2559	D111202_MGH_445_OGE05_rafkt_ft8dt_cc_01.RAW
GEpGSAGPQGPpGPSGEEGK	P3(Oxidation); P12(Oxidation)	P08123	2	912.405	-0.0005	CID	32.028	1210	D111202_MGH_445_OGE01_rafkt_ft8dt_cc_01.RAW
LSDAGITPLFLTR		P12111; P12111-4	2	702.399	0.0004	CID	79.4598	9708	D111205_MGH_445_OGE06_rafkt_ft8dt_cc_01.RAW
FSTMPFLFcNInNVcNFASR	C9(Carbamidomethyl); N12(Deamidated); C15(Carbamidomethyl)	P02462	3	814.032	-0.00221	CID	103.314	12727	D111202_MGH_445_OGE04_rafkt_ft8dt_cc_01.RAW
SQccSSLGAAWGSPcTLcQVDPIcGK	C3(Carbamidomethyl); C4(Carbamidomethyl); C15(Carbamidomethyl); C18(Carbamidomethyl); C24(Carbamidomethyl)	P35555	3	967.083	0.00197	CID	79.1848	8814	D111202_MGH_445_OGE04_rafkt_ft8dt_cc_01.RAW
LQIVEMPLAHK		P50454	3	426.914	0.00108	ETD	60.4502	5931	D111205_MGH_445_OGE08_rafkt_ft8dt_cc_01.RAW
DSHSLTTNImEILR	M10(Oxidation)	P02671	2	823.414	-0.00057	CID	76.6686	8513	D111202_MGH_445_OGE05_rafkt_ft8dt_cc_01.RAW
GNRGDSIDQcALIQSIK	C10(Carbamidomethyl)	P12111; P12111-4	3	625.651	-0.0002	ETD	62.4652	5902	D111202_MGH_445_OGE04_rafkt_ft8dt_cc_01.RAW
MIPSLcTHGK	C6(Carbamidomethyl)	P35555	3	381.859	-0.00035	ETD	40.6569	2726	D111205_MGH_445_OGE12_rafkt_ft8dt_cc_01.RAW
GPpGPAGAnGApGLR	P3(Oxidation); N9(Deamidated); P12(Oxidation)	P02461	2	661.328	-0.00069	CID	35.8509	2231	D111205_MGH_445_OGE07_rafkt_ft8dt_cc_01.RAW
ITSTFHQDVDGWK		Q13753	3	511.916	0.00023	ETD	54.0011	4396	D111202_MGH_445_OGE04_rafkt_ft8dt_cc_01.RAW
KPSYHGYNQmMEcLPGYK	M10(Oxidation); C13(Carbamidomethyl)	Q14766-4; Q14766	4	555.5	0.0011	ETD	50.9726	4012	D111205_MGH_445_OGE010_11_rafkt_ft8dt_cc_01.RAW
LSDAGITPLFLTR		P12111; P12111-4	2	702.4	0.00147	CID	79.7774	8915	D111202_MGH_445_OGE04_rafkt_ft8dt_cc_01.RAW
TGPcFTQVNNQMcQGQLTGIVcTK	C4(Carbamidomethyl); C13(Carbamidomethyl); C22(Carbamidomethyl)	P35556	3	914.755	0.00087	CID	71.9675	7373	D111205_MGH_445_OGE010_11_rafkt_ft8dt_cc_01.RAW
HVFFVDDFDAFK		Q05707	2	743.853	-0.00053	CID	85.2145	10001	D111202_MGH_445_OGE02_rafkt_ft8dt_cc_01.RAW
LRLPQVSPADSGEYVcR	C16(Carbamidomethyl)	P98160	3	649.662	-0.00165	ETD	60.3229	6573	D111205_MGH_445_OGE06_rafkt_ft8dt_cc_01.RAW
DGEAGAQGPpGPAGPAGER	P10(Oxidation)	P02452	2	853.888	-0.0018	CID	35.6888	1766	D111202_MGH_445_OGE01_rafkt_ft8dt_cc_01.RAW
SFmVnWTHAPGNVEK	M3(Oxidation); N5(Deamidated)	Q05707	2	867.398	-0.0032	CID	62.7953	5962	D111202_MGH_445_OGE04_rafkt_ft8dt_cc_01.RAW
QLTLLGGPTPNTGAALEFVLR		P12111; P12111-4	3	723.405	-0.00187	CID	102.095	12527	D111202_MGH_445_OGE04_rafkt_ft8dt_cc_01.RAW
REEAPSLRPAPPPISGGGYR		P02675	4	527.533	0.00189	ETD	50.402	3926	D111205_MGH_445_OGE010_11_rafkt_ft8dt_cc_01.RAW
GEMGPAGIpGApGLmGAR	P9(Oxidation); P12(Oxidation); M15(Oxidation)	P02461	3	562.937	0.00091	ETD	54.6745	5617	D111205_MGH_445_OGE06_rafkt_ft8dt_cc_01.RAW
HVYGELDVQIQR		P00488	2	728.879	-0.002	CID	56.6127	4569	D111202_MGH_445_OGE03_rafkt_ft8dt_cc_01.RAW
GEpGPVGVQGpPGPAGEEGK	P3(Oxidation); P11(Oxidation)	P02452	3	616.63	-5e-05	ETD	41.5386	2760	D111202_MGH_445_OGE01_rafkt_ft8dt_cc_01.RAW
FSTmPFLFcNInNVcNFASR	M4(Oxidation); C9(Carbamidomethyl); N12(Deamidated); C15(Carbamidomethyl)	P02462	3	819.365	-0.00049	CID	91.8446	10903	D111202_MGH_445_OGE04_rafkt_ft8dt_cc_01.RAW
NFASVQGVSLESGSFPSYSAYR		Q99715	3	785.039	-0.00214	CID	80.5157	9038	D111202_MGH_445_OGE04_rafkt_ft8dt_cc_01.RAW
GSpGADGPAGApGTPGPQGIAGQR	P3(Oxidation); P12(Oxidation)	P02452	2	1053	-0.00304	CID	46.2271	2931	D111202_MGH_445_OGE03_rafkt_ft8dt_cc_01.RAW
VnNTLSSQISR	N2(Deamidated)	P11047	2	610.319	0.00171	CID	41.2423	3419	D111205_MGH_445_OGE06_rafkt_ft8dt_cc_01.RAW
NALqNIILYHLTPGVFIGK	Q4(Deamidated)	Q15063-4; Q15063-3	2	1056.59	-0.00163	CID	102.853	11096	D111205_MGH_445_OGE09_rafkt_ft8dt_cc_01.RAW
FNAHGDANTIVcNSK	C12(Carbamidomethyl)	P09382	2	824.38	-0.00042	CID	41.0477	2943	D111205_MGH_445_OGE07_rafkt_ft8dt_cc_01.RAW
FLATTPNSLLVSWQPPR		P02751	3	643.02	0.00044	ETD	86.3875	9957	D111205_MGH_445_OGE12_rafkt_ft8dt_cc_01.RAW
SLQTFSQAWFTcR	C12(Carbamidomethyl)	P13727	2	816.383	-0.00201	CID	83.9375	8448	D111205_MGH_445_OGE09_rafkt_ft8dt_cc_01.RAW
ADHHATnGVVHLIDK	N7(Deamidated)	Q15582	2	814.41	-0.00339	CID	39.2281	3118	D111205_MGH_445_OGE06_rafkt_ft8dt_cc_01.RAW
NLEWIAGGTWTPSALK		P12110	2	872.457	-0.00031	CID	88.5871	10371	D111202_MGH_445_OGE04_rafkt_ft8dt_cc_01.RAW
PAqGVVTTLENVSPPR	Q3(Deamidated)	P02751	3	555.97	0.00463	ETD	64.7382	7323	D111205_MGH_445_OGE06_rafkt_ft8dt_cc_01.RAW
PGYcYTALTnGR	C4(Carbamidomethyl); N10(Deamidated)	P35555	2	687.311	-0.00076	CID	54.2748	5551	D111205_MGH_445_OGE06_rafkt_ft8dt_cc_01.RAW
NHLVEIPPNLPSSLVELR		P21810	2	1014.07	-0.00174	CID	82.4994	9371	D111202_MGH_445_OGE04_rafkt_ft8dt_cc_01.RAW
LTIGEGQQHHLGGAK		P02679	2	773.407	-0.00299	CID	35.7096	2189	D111205_MGH_445_OGE08_rafkt_ft8dt_cc_01.RAW
LEPGQPQLSPGISTIHLHPQFPVVIEK		Q14766	4	741.16	-0.00043	ETD	78.5917	9573	D111205_MGH_445_OGE06_rafkt_ft8dt_cc_01.RAW
GLTGPIGPpGPAGAPGDK	P9(Oxidation)	P02452	2	787.911	-0.00159	CID	48.9914	4672	D111205_MGH_445_OGE06_rafkt_ft8dt_cc_01.RAW
GDMMcVNQnGGYLcIPR	C5(Carbamidomethyl); N9(Deamidated); C14(Carbamidomethyl)	Q9UBX5	2	993.418	-0.00237	CID	73.1249	8551	D111202_MGH_445_OGE01_rafkt_ft8dt_cc_01.RAW
LSGVQDGHQDISLLYTEPGAGQTHTAASFR		P39060	3	1052.85	-0.00332	CID	67.5973	6790	D111202_MGH_445_OGE04_rafkt_ft8dt_cc_01.RAW
LEVSLKnNVVSVNK	N7(Deamidated)	Q15582	3	515.295	0.00066	ETD	62.9057	7006	D111205_MGH_445_OGE06_rafkt_ft8dt_cc_01.RAW
TRPEFYLNSYMNk	K13(Oxidation)	P12111; P12111-4	3	560.269	0.00104	ETD	54.3742	4566	D111205_MGH_445_OGE010_11_rafkt_ft8dt_cc_01.RAW
LSVGSVYRPNQnGR	N12(Deamidated)	Q08397	3	516.603	0.00054	ETD	46.6173	3627	D111205_MGH_445_OGE12_rafkt_ft8dt_cc_01.RAW
cDcHALGSTnGQcDIR	C1(Carbamidomethyl); C3(Carbamidomethyl); N10(Deamidated); C13(Carbamidomethyl)	P11047	3	622.249	-0.00191	ETD	39.8433	2463	D111202_MGH_445_OGE01_rafkt_ft8dt_cc_01.RAW
GLHGEFGLpGpAGPR	P9(Oxidation); P11(Oxidation)	P08123	2	747.377	-0.00124	CID	47.1765	3883	D111205_MGH_445_OGE08_rafkt_ft8dt_cc_01.RAW
LGSFEGLVNLTFIHLqHNR	Q16(Deamidated)	P51884	4	549.795	0.0003	ETD	94.4239	10796	D111205_MGH_445_OGE010_11_rafkt_ft8dt_cc_01.RAW
RNPPMGGNVVIFDTVITNQEEPYQnHSGR	N25(Deamidated)	P02745	4	818.392	-0.00383	ETD	78.2079	8088	D111202_MGH_445_OGE03_rafkt_ft8dt_cc_01.RAW
LQDLYSIVR		P39060	2	553.814	-0.00023	CID	64.9296	7352	D111205_MGH_445_OGE06_rafkt_ft8dt_cc_01.RAW
GPnGEAGSAGPpGPpGLR	N3(Deamidated); P12(Oxidation); P15(Oxidation)	P08123	2	810.882	-0.00254	CID	42.0212	2850	D111202_MGH_445_OGE01_rafkt_ft8dt_cc_01.RAW
GEmGPAGIpGApGLmGAR	M3(Oxidation); P9(Oxidation); P12(Oxidation); M15(Oxidation)	P02461	2	851.896	-0.00249	CID	50.0579	4164	D111205_MGH_445_OGE12_rafkt_ft8dt_cc_01.RAW
LHLVSPADSGEYVcR	C14(Carbamidomethyl)	P98160	2	851.911	-0.00309	CID	56.8131	4890	D111202_MGH_445_OGE04_rafkt_ft8dt_cc_01.RAW
GEpGPHGIQGPIGPpGEEGK	P3(Oxidation); P15(Oxidation)	P05997	2	971.467	-0.0017	CID	43.7252	2914	D111202_MGH_445_OGE02_rafkt_ft8dt_cc_01.RAW
KLHInHnNLTESVGPLPK	N5(Deamidated); N7(Deamidated)	P51884	4	504.025	0.00022	ETD	54.5091	4799	D111205_MGH_445_OGE07_rafkt_ft8dt_cc_01.RAW
SSGIVSLGVGDR		P12111; P12111-4	2	573.81	0.00022	CID	55.5943	4672	D111202_MGH_445_OGE04_rafkt_ft8dt_cc_01.RAW
GEpGPVGVQGPpGPAGEEGK	P3(Oxidation); P12(Oxidation)	P02452	2	924.442	-0.00055	CID	43.0209	3025	D111202_MGH_445_OGE01_rafkt_ft8dt_cc_01.RAW
VSVPTHPEAVGDASLTVVK		P13611	2	953.514	-0.00366	CID	60.0839	5473	D111202_MGH_445_OGE04_rafkt_ft8dt_cc_01.RAW
GnFSTEGcGcVcEPGWK	N2(Deamidated); C8(Carbamidomethyl); C10(Carbamidomethyl); C12(Carbamidomethyl)	P24821	2	973.377	-0.00259	CID	58.9449	5955	D111202_MGH_445_OGE01_rafkt_ft8dt_cc_01.RAW
FLPNALISVDFAANYLTK		Q7Z5L7	2	999.038	-0.00254	CID	104.372	12906	D111202_MGH_445_OGE04_rafkt_ft8dt_cc_01.RAW
YAFLLHGYQPAHPTFPVEVLInAGR	N22(Deamidated)	O15230	4	703.621	-0.00037	ETD	88.813	11158	D111205_MGH_445_OGE06_rafkt_ft8dt_cc_01.RAW
LNLVNMNNIENYVDSK		Q14314	2	940.463	-0.00139	CID	85.3239	10020	D111202_MGH_445_OGE02_rafkt_ft8dt_cc_01.RAW
FSTmPFLFcNInNVcNFASR	M4(Oxidation); C9(Carbamidomethyl); N12(Deamidated); C15(Carbamidomethyl)	P02462	2	1228.54	-0.0021	CID	89.3344	11238	D111205_MGH_445_OGE06_rafkt_ft8dt_cc_01.RAW
NSDVEIFAVGVK		Q99715	2	639.341	0.00021	CID	65.7617	7211	D111202_MGH_445_OGE01_rafkt_ft8dt_cc_01.RAW
EIPGIcAnGVcINQIGSFR	C6(Carbamidomethyl); N8(Deamidated); C11(Carbamidomethyl)	P35556	2	1053.51	-0.00173	CID	83.074	10350	D111202_MGH_445_OGE01_rafkt_ft8dt_cc_01.RAW
LVGSGLHTVEAAGEAR		Q9Y6C2	2	783.914	-0.00184	CID	47.682	3276	D111202_MGH_445_OGE05_rafkt_ft8dt_cc_01.RAW
DTTPLNVLcSPGIQVVSVGIK	C9(Carbamidomethyl)	P12109	3	733.067	-0.00075	CID	93.4631	10473	D111202_MGH_445_OGE03_rafkt_ft8dt_cc_01.RAW
YEASILTHDSSIR		P02679	3	497.919	-0.00068	ETD	50.005	3702	D111202_MGH_445_OGE05_rafkt_ft8dt_cc_01.RAW
IAPAVVHIELFR		Q92743	3	455.608	0.00146	ETD	71.4502	7602	D111205_MGH_445_OGE08_rafkt_ft8dt_cc_01.RAW
IQcSVSALnQGQVWIGGR	C3(Carbamidomethyl); N9(Deamidated)	P13727	2	987.49	-0.0063	CID	71.2931	6956	D111202_MGH_445_OGE03_rafkt_ft8dt_cc_01.RAW
VLVNEQGHYDAVTGK		Q9BXJ0	3	543.946	0.00045	ETD	46.1958	3058	D111202_MGH_445_OGE04_rafkt_ft8dt_cc_01.RAW
VGVVQFSNDVFPEFYLK		P12111; P12111-4	2	994.511	-0.00069	CID	98.918	12317	D111202_MGH_445_OGE02_rafkt_ft8dt_cc_01.RAW
GEpGPVGVQGPpGPAGEEGK	P3(Oxidation); P12(Oxidation)	P02452	2	924.441	-0.00092	CID	42.1549	2873	D111202_MGH_445_OGE01_rafkt_ft8dt_cc_01.RAW
ITYVPITGGTpSMVTVDGTK	P11(Oxidation)	P24821	2	1027.03	-0.00389	CID	65.3752	6405	D111202_MGH_445_OGE04_rafkt_ft8dt_cc_01.RAW
GSpGAQGPpGApGPLGIAGITGAR	P3(Oxidation); P9(Oxidation); P12(Oxidation)	P02461	2	1052.54	-0.00333	CID	66.1892	6800	D111205_MGH_445_OGE12_rafkt_ft8dt_cc_01.RAW
GEMGPAGIpGApGLMGAR	P9(Oxidation); P12(Oxidation)	P02461	3	557.604	-0.00065	ETD	65.3399	6492	D111202_MGH_445_OGE05_rafkt_ft8dt_cc_01.RAW
cQVSGSPPHYFYWSR	C1(Carbamidomethyl)	P98160	2	935.917	-0.00293	CID	63.2637	5966	D111205_MGH_445_OGE010_11_rafkt_ft8dt_cc_01.RAW
AETVQAALEEAQR		P55268	2	708.36	0.00034	CID	57.6134	5708	D111202_MGH_445_OGE01_rafkt_ft8dt_cc_01.RAW
LNNLTFLYLDHnALESVPLNLPESLR	N12(Deamidated)	P20774	4	749.899	5e-05	ETD	103.464	13967	D111202_MGH_445_OGE01_rafkt_ft8dt_cc_01.RAW
LNLEAINYMAADGDFK		P09382	2	892.929	-0.00067	CID	89.9101	11583	D111202_MGH_445_OGE01_rafkt_ft8dt_cc_01.RAW
GAnGApGIAGApGFpGAR	N3(Deamidated); P6(Oxidation); P12(Oxidation); P15(Oxidation)	P02452	2	793.878	-0.00302	CID	47.656	4441	D111205_MGH_445_OGE06_rafkt_ft8dt_cc_01.RAW
cATPHGDnASLEATFVK	C1(Carbamidomethyl); N8(Deamidated)	P23142-4; P23142	2	909.915	-0.00459	CID	52.8634	4477	D111202_MGH_445_OGE02_rafkt_ft8dt_cc_01.RAW
VAVVTYNNEVTTEIR		P12111; P12111-4	2	854.447	-0.00202	CID	63.2196	6232	D111202_MGH_445_OGE02_rafkt_ft8dt_cc_01.RAW
QSVFPFESGKPFK		P17931	3	499.931	0.00127	ETD	65.8003	6369	D111205_MGH_445_OGE010_11_rafkt_ft8dt_cc_01.RAW
NIFWTDSNLDRIEVAK		P14543	3	640.999	0.00062	ETD	77.9093	8749	D111202_MGH_445_OGE02_rafkt_ft8dt_cc_01.RAW
IYDAVSGIDTQIIYHK		Q16363	2	918.478	-0.00302	CID	69.9642	7205	D111202_MGH_445_OGE04_rafkt_ft8dt_cc_01.RAW
GEpGPTGLpGPpGER	P3(Oxidation); P9(Oxidation); P12(Oxidation)	P02452	2	733.35	8e-05	CID	42.9757	2452	D111202_MGH_445_OGE03_rafkt_ft8dt_cc_01.RAW
VVWTAQPDTFAYFQLR		P22105-1	2	971.495	-0.00105	CID	90.8589	11469	D111205_MGH_445_OGE06_rafkt_ft8dt_cc_01.RAW
LIQNLDANHDGR		Q96FQ6	2	683.347	0.00032	CID	39.8572	2063	D111202_MGH_445_OGE04_rafkt_ft8dt_cc_01.RAW
YVQDQVAAPFQLSnHTGR	N14(Deamidated)	Q14766-4; Q14766	2	1016.5	-0.00251	CID	62.0285	5823	D111202_MGH_445_OGE04_rafkt_ft8dt_cc_01.RAW
FLVHDSFWALPEQFLGNK		P98160	2	1074.54	-0.00714	CID	102.271	12555	D111202_MGH_445_OGE04_rafkt_ft8dt_cc_01.RAW
ALNLGYALDYAQR		P12111; P12111-4	2	734.383	0.00017	CID	77.1539	7925	D111205_MGH_445_OGE07_rafkt_ft8dt_cc_01.RAW
EHEAMkDELcR	K6(Oxidation); C10(Carbamidomethyl)	Q13361	3	478.544	0.00083	ETD	25.25	586	D111202_MGH_445_OGE02_rafkt_ft8dt_cc_01.RAW
VFAVVITDGR		P12110	2	538.807	-0.00146	CID	63.8462	6237	D111202_MGH_445_OGE05_rafkt_ft8dt_cc_01.RAW
GYIGTHcGQPVcESGcLnGGR	C7(Carbamidomethyl); C12(Carbamidomethyl); C16(Carbamidomethyl); N18(Deamidated)	P35555	3	760.655	-0.0026	CID	47.4411	3233	D111202_MGH_445_OGE05_rafkt_ft8dt_cc_01.RAW
VGVNDFcPmGFGVK	C7(Carbamidomethyl); M9(Oxidation)	P21810	2	771.856	-0.00173	CID	67.4459	7783	D111205_MGH_445_OGE06_rafkt_ft8dt_cc_01.RAW
GVTSVSQIFHSPDLAIR		P05155	3	609.665	0.0016	ETD	76.0998	8309	D111205_MGH_445_OGE08_rafkt_ft8dt_cc_01.RAW
LHGHLYTPGQEITNDcEQcVcNAGR	C16(Carbamidomethyl); C19(Carbamidomethyl); C21(Carbamidomethyl)	Q02817	3	977.095	-0.0025	CID	55.495	4655	D111202_MGH_445_OGE04_rafkt_ft8dt_cc_01.RAW
NLHALILVNNK		P07585	3	416.92	0.00107	ETD	53.4583	4405	D111205_MGH_445_OGE010_11_rafkt_ft8dt_cc_01.RAW
GPnGDAGRpGEpGLMGPR	N3(Deamidated); P9(Oxidation); P12(Oxidation)	P08123	3	589.941	-6e-05	ETD	40.5613	2396	D111202_MGH_445_OGE02_rafkt_ft8dt_cc_01.RAW
DRVEDVMmER	M8(Oxidation)	P07942	3	432.529	9e-05	ETD	44.5225	3288	D111202_MGH_445_OGE01_rafkt_ft8dt_cc_01.RAW
SLQTFSQAWFTcR	C12(Carbamidomethyl)	P13727	2	816.382	-0.00337	CID	80.9138	9130	D111205_MGH_445_OGE12_rafkt_ft8dt_cc_01.RAW
IQcSVSALNQGQVWIGGR	C3(Carbamidomethyl)	P13727	3	658.34	0.00068	CID	69.9687	7412	D111205_MGH_445_OGE12_rafkt_ft8dt_cc_01.RAW
EATIPGHLNSYTIK		P02751	3	515.275	-0.00033	ETD	54.7863	5066	D111205_MGH_445_OGE08_rafkt_ft8dt_cc_01.RAW
VVIHFTDGADGDLADLHR		P12111; P12111-4	3	650.993	-0.0008	CID	67.775	7003	D111202_MGH_445_OGE02_rafkt_ft8dt_cc_01.RAW
KITHNPFGPGQFFDLSIR		P56470	3	692.032	-0.00198	CID	79.6026	8929	D111205_MGH_445_OGE12_rafkt_ft8dt_cc_01.RAW
GEVGPAGPnGFAGPAGAAGQpGAkGER	N9(Deamidated); P21(Oxidation); K24(Oxidation)	P08123	2	1205.57	-0.00562	CID	46.8486	3435	D111202_MGH_445_OGE02_rafkt_ft8dt_cc_01.RAW
VFAVVITDGR		P12110	2	538.808	-0.00093	CID	62.9611	5991	D111202_MGH_445_OGE04_rafkt_ft8dt_cc_01.RAW
HQLYIDETVnSNIPTNLR	N10(Deamidated)	P02675	3	710.028	0.0011	CID	66.613	6806	D111202_MGH_445_OGE02_rafkt_ft8dt_cc_01.RAW
NLVVGDETTSSLR		Q05707	2	695.862	-2e-05	CID	52.7908	4814	D111202_MGH_445_OGE01_rafkt_ft8dt_cc_01.RAW
VAVVTYNNEVTTEIR		P12111; P12111-4	2	854.446	-0.00277	CID	66.6656	6815	D111202_MGH_445_OGE02_rafkt_ft8dt_cc_01.RAW
QQSLETAMSFVAR		P12111; P12111-4	3	489.916	0.00213	ETD	73.538	7963	D111202_MGH_445_OGE05_rafkt_ft8dt_cc_01.RAW
SSDRVDGPASNLK		P12111; P12111-4	3	449.228	-0.00073	ETD	34.7983	1312	D111202_MGH_445_OGE05_rafkt_ft8dt_cc_01.RAW
YEASILTHDSSIR		P02679	3	497.92	0.00075	ETD	53.446	4301	D111202_MGH_445_OGE04_rafkt_ft8dt_cc_01.RAW
LVLVNAVYFK		P07093-3	2	583.352	-0.00044	CID	76.0709	8375	D111205_MGH_445_OGE12_rafkt_ft8dt_cc_01.RAW
TQANHGALQFGDIPTSHLLFK		Q16787	4	574.555	0.00213	ETD	76.5096	8372	D111205_MGH_445_OGE08_rafkt_ft8dt_cc_01.RAW
LEELENLVSSLR		P24821	2	701.384	0.00089	CID	86.3401	10939	D111202_MGH_445_OGE01_rafkt_ft8dt_cc_01.RAW
IYFcQIPcLnGGR	C4(Carbamidomethyl); C8(Carbamidomethyl); N10(Deamidated)	Q14767	2	799.875	-0.00085	CID	75.9831	8391	D111202_MGH_445_OGE05_rafkt_ft8dt_cc_01.RAW
GTFTDcALAnMTEQIR	C6(Carbamidomethyl); N10(Deamidated)	P12110	2	914.914	0.00035	CID	82.6234	10266	D111202_MGH_445_OGE01_rafkt_ft8dt_cc_01.RAW
GDVGIRGDpGNPGQDSQER	P9(Oxidation)	P12111; P12111-4	3	657.304	0.00023	CID	34.6757	1602	D111202_MGH_445_OGE01_rafkt_ft8dt_cc_01.RAW
TVcAHEELLR	C3(Carbamidomethyl)	P55001	3	409.877	0.00038	ETD	42.9619	2535	D111202_MGH_445_OGE04_rafkt_ft8dt_cc_01.RAW
GESGKPGAnGLSGER	N9(Deamidated)	P02461	3	472.894	-0.00088	ETD	30.2585	985	D111202_MGH_445_OGE02_rafkt_ft8dt_cc_01.RAW
GEmGPAGIpGApGLmGAR	M3(Oxidation); P9(Oxidation); P12(Oxidation); M15(Oxidation)	P02461	2	851.896	-0.0016	CID	51.6189	4401	D111205_MGH_445_OGE07_rafkt_ft8dt_cc_01.RAW
AAPLQGmLPGLLAPLR	M7(Oxidation)	P12111; P12111-4	2	817.475	-0.00117	CID	85.9669	9894	D111205_MGH_445_OGE12_rafkt_ft8dt_cc_01.RAW
NcIDIDEcLVNR	C2(Carbamidomethyl); C8(Carbamidomethyl)	P35556	2	760.845	0.00023	CID	62.4704	6594	D111202_MGH_445_OGE01_rafkt_ft8dt_cc_01.RAW
SLDEISQPAQELK		P12111; P12111-4	2	729.378	0.00048	CID	55.5515	5328	D111202_MGH_445_OGE01_rafkt_ft8dt_cc_01.RAW
GFpGLpGPSGEpGK	P3(Oxidation); P6(Oxidation); P12(Oxidation)	P02458; P02452	2	672.825	-0.00011	CID	52.2792	4491	D111205_MGH_445_OGE07_rafkt_ft8dt_cc_01.RAW
ILISLATGHR		P08133	3	360.888	-0.00054	ETD	51.7919	4446	D111205_MGH_445_OGE12_rafkt_ft8dt_cc_01.RAW
QVcEQLISGQMNR	C3(Carbamidomethyl)	Q99715	2	781.873	-0.00093	CID	53.0678	4252	D111202_MGH_445_OGE05_rafkt_ft8dt_cc_01.RAW
NLVWNAGALHYSDEVEIIQGLTR		P12109	3	866.779	-0.00276	CID	100.664	12609	D111202_MGH_445_OGE02_rafkt_ft8dt_cc_01.RAW
NLMQLNLAHNILR		P51888	2	775.433	-0.00179	CID	75.7476	7970	D111205_MGH_445_OGE010_11_rafkt_ft8dt_cc_01.RAW
GLTGPIGPpGPAGApGDK	P9(Oxidation); P15(Oxidation)	P02452	2	795.908	-0.00157	CID	49.9096	4169	D111205_MGH_445_OGE07_rafkt_ft8dt_cc_01.RAW
VIHLQFNNIASITDDTFcK	C18(Carbamidomethyl)	P20774	3	746.04	-0.00027	CID	87.071	10285	D111202_MGH_445_OGE05_rafkt_ft8dt_cc_01.RAW
LATVGELQAAWR		P13611	2	657.862	-0.00021	CID	69.2767	8088	D111205_MGH_445_OGE06_rafkt_ft8dt_cc_01.RAW
GSPGADGPAGAPGTPGPQGIAGQR		P02452	2	1037.01	-0.00183	CID	46.46	4240	D111205_MGH_445_OGE06_rafkt_ft8dt_cc_01.RAW
SPYQLVLQHSR		Q15582	3	443.242	0.00024	ETD	52.4895	4247	D111205_MGH_445_OGE010_11_rafkt_ft8dt_cc_01.RAW
RPLSLLYLDHnGNVVK	N11(Deamidated)	P58166	3	613.677	0.00097	ETD	65.4338	6685	D111205_MGH_445_OGE08_rafkt_ft8dt_cc_01.RAW
LIPGVEYLVSIIAmK	M14(Oxidation)	P24821	2	831.48	-0.00077	CID	104.529	13519	D111205_MGH_445_OGE06_rafkt_ft8dt_cc_01.RAW
YcQEQDLccR	C2(Carbamidomethyl); C8(Carbamidomethyl); C9(Carbamidomethyl)	Q9GZM7	2	716.274	-0.00197	CID	38.4048	2217	D111202_MGH_445_OGE01_rafkt_ft8dt_cc_01.RAW
DILFLFDGSANLVGqFPVVR	Q15(Deamidated)	P12111; P12111-4	2	1104.59	-0.00167	CID	104.874	12317	D111205_MGH_445_OGE010_11_rafkt_ft8dt_cc_01.RAW
VAQLEAQcQEPcK	C8(Carbamidomethyl); C12(Carbamidomethyl)	P02679	2	780.861	-0.00038	CID	38.5451	2077	D111202_MGH_445_OGE02_rafkt_ft8dt_cc_01.RAW
YTAILNQIpSHSSSIR	P9(Oxidation)	Q05707	2	901.972	-0.00116	CID	54.9927	4660	D111205_MGH_445_OGE010_11_rafkt_ft8dt_cc_01.RAW
LDTPLYFSYSHLVcR	C14(Carbamidomethyl)	Q32P28	3	624.312	0.00236	ETD	79.5	8816	D111205_MGH_445_OGE08_rafkt_ft8dt_cc_01.RAW
[truncated: 10,705 more rows]

## Sheet: Colorectal_cancer_pat_B_ECM
Annotated_Sequence	Modifications	Master_Protein_Accessions	Charge	m/z_[Da]	Deltam/z_[Da]	Activation_Type	RT_[min]	First_Scan	Spectrum_File
SGDRGESGPAGPAGApGPAGSR	P16(Oxidation)	P02461	3	641.969	0.00101	ETD	32.3925	1396	D120221_MGH_2205A_OGE05_rafkt_ft8dt_cc_01.RAW
GLADVVFLPHATQDNAHR		Q02388	4	491.006	0.00041	ETD	66.5644	6274	D120221_MGH_2205A_OGE07_rafkt_ft8dt_cc_01.RAW
LQGAHLTSILSHEEQMFVNR		P13611	4	578.299	0.00221	ETD	80.0618	8338	D120221_MGH_2205A_OGE07_rafkt_ft8dt_cc_01.RAW
VVIHFTDGADGDLADLHR		P12111; P12111-4	4	488.498	0.00112	ETD	64.1684	6373	D120221_MGH_2205A_OGE02_rafkt_ft8dt_cc_01.RAW
GHNGLqGLpGIAGHHGDQGApGSVGPAGPR	Q6(Deamidated); P9(Oxidation); P21(Oxidation)	P08123	4	701.093	0.00094	ETD	51.1322	3931	D120217_MGH_2205A_OGE08_rafkt_ft8dt_cc_01.RAW
VVIHFTDGADGDLADLHR		P12111; P12111-4	4	488.498	0.00071	ETD	65.0618	6516	D120221_MGH_2205A_OGE02_rafkt_ft8dt_cc_01.RAW
HGNRGETGPSGPVGPAGAVGPR		P08123	4	507.51	0.00011	ETD	40.0392	2478	D120217_MGH_2205A_OGE11_rafkt_ft8dt_cc_01.RAW
VEFLLNAHSSKDEVQNAVQR		P12111; P12111-4	4	571.8	0.00215	ETD	59.3237	5055	D120221_MGH_2205A_OGE04_rafkt_ft8dt_cc_01.RAW
LSLEGDHSTPPSAYGSVK		P07355	3	615.64	0.00068	ETD	50.116	4105	D120221_MGH_2205A_OGE05_rafkt_ft8dt_cc_01.RAW
IIHGNQIATnGVVHVIDR	N10(Deamidated)	Q15063-5; Q15063-2	4	490.021	0.00015	ETD	56.1916	4679	D120221_MGH_2205A_OGE07_rafkt_ft8dt_cc_01.RAW
mKPLDGSALYTGSALDFVR	M1(Oxidation)	P12111; P12111-4	2	1029.02	-0.00277	CID	74.8732	8435	D120221_MGH_2205A_OGE05_rafkt_ft8dt_cc_01.RAW
VYAnGQHLFDFAHR	N4(Deamidated)	P56470	4	419.705	0.00029	ETD	65.1273	6054	D120221_MGH_2205A_OGE07_rafkt_ft8dt_cc_01.RAW
RGPGQAEAPAGVESILLTIK		Q02817	4	502.537	0.0007	ETD	80.5126	8924	D120221_MGH_2205A_OGE06_rafkt_ft8dt_cc_01.RAW
RGPnGEAGSAGPpGpPGLR	N4(Deamidated); P13(Oxidation); P15(Oxidation)	P08123	3	592.959	0.00035	ETD	40.0582	2467	D120221_MGH_2205A_OGE05_rafkt_ft8dt_cc_01.RAW
VVIHFTDGADGDLADLHR		P12111; P12111-4	4	488.498	0.00109	ETD	65.9332	6664	D120221_MGH_2205A_OGE02_rafkt_ft8dt_cc_01.RAW
VVIHFTDGADGDLADLHR		P12111; P12111-4	4	488.498	0.00109	ETD	66.7744	6808	D120221_MGH_2205A_OGE02_rafkt_ft8dt_cc_01.RAW
VVIHFTDGADGDLADLHR		P12111; P12111-4	4	488.498	0.00122	ETD	65.9228	5806	D120221_MGH_2205A_OGE03_rafkt_ft8dt_cc_01.RAW
cHAGHLnGVYYQGGTYSK	C1(Carbamidomethyl); N7(Deamidated)	P02679	4	503.979	0.00076	ETD	47.3444	3383	D120221_MGH_2205A_OGE07_rafkt_ft8dt_cc_01.RAW
QAGLGNHLSGSER		Q15582	3	442.557	0.00027	ETD	35.8873	1845	D120217_MGH_2205A_OGE08_rafkt_ft8dt_cc_01.RAW
YLYHGQTLETLGGK		Q15582	3	527.275	8e-05	ETD	57.1069	4816	D120217_MGH_2205A_OGE08_rafkt_ft8dt_cc_01.RAW
VAVNDAHLLQYNHR		P17931	4	413.217	-0.0007	ETD	51.2051	3774	D120217_MGH_2205A_OGE09_10_rafkt_ft8dt_cc_01.RAW
GLHGEFGLpGpAGPR	P9(Oxidation); P11(Oxidation)	P08123	3	498.587	-0.0011	ETD	52.6438	3973	D120217_MGH_2205A_OGE09_10_rafkt_ft8dt_cc_01.RAW
LTIGEGQQHHLGGAK		P02679	4	387.208	-0.00064	ETD	39.8067	2269	D120217_MGH_2205A_OGE09_10_rafkt_ft8dt_cc_01.RAW
FGFcPmAAHEEIcTTNEGVmYR	C4(Carbamidomethyl); M6(Oxidation); C13(Carbamidomethyl); M20(Oxidation)	P02751	2	1326.55	-0.00683	CID	66.1873	5846	D120221_MGH_2205A_OGE03_rafkt_ft8dt_cc_01.RAW
SGVYQHVTGEMMGGHAIR		P07858	4	483.233	0.00069	ETD	56.0709	4659	D120217_MGH_2205A_OGE08_rafkt_ft8dt_cc_01.RAW
GLHGEFGLpGpAGPR	P9(Oxidation); P11(Oxidation)	P08123	3	498.589	0.00083	ETD	50.3593	3814	D120217_MGH_2205A_OGE08_rafkt_ft8dt_cc_01.RAW
HGnRGETGPSGPVGPAGAVGPR	N3(Deamidated)	P08123	4	507.756	0.00055	ETD	42.8419	2770	D120221_MGH_2205A_OGE07_rafkt_ft8dt_cc_01.RAW
GTVHFAVVITDGHVTGSPcGGIK	C19(Carbamidomethyl)	P12110	2	1155.09	-0.00371	CID	65.0461	5762	D120217_MGH_2205A_OGE09_10_rafkt_ft8dt_cc_01.RAW
VVIHFTDGADGDLADLHR		P12111; P12111-4	4	488.498	0.00073	ETD	71.9585	7661	D120221_MGH_2205A_OGE02_rafkt_ft8dt_cc_01.RAW
IIHGNQIATnGVVHVIDR	N10(Deamidated)	Q15063-5; Q15063-2	4	490.022	0.00098	ETD	59.0786	5119	D120221_MGH_2205A_OGE07_rafkt_ft8dt_cc_01.RAW
HGNRGETGPSGPVGPAGAVGPR		P08123	4	507.511	0.00098	ETD	39.6264	2506	D120217_MGH_2205A_OGE12_rafkt_ft8dt_cc_01.RAW
YHIGDEILVSGGIGALVR		Q15582	2	935.014	-0.00103	CID	84.5937	9102	D120221_MGH_2205A_OGE04_rafkt_ft8dt_cc_01.RAW
DFQPVLHLVALNSPLSGGmR	M19(Oxidation)	P39060	2	1084.06	-0.00649	CID	90.6652	9788	D120217_MGH_2205A_OGE08_rafkt_ft8dt_cc_01.RAW
GELQSSDLFHHSK		Q02809	4	371.933	-0.00037	ETD	47.6138	3421	D120221_MGH_2205A_OGE07_rafkt_ft8dt_cc_01.RAW
GcPAVLPIDHVYGTLGIVGATTTQR	C2(Carbamidomethyl)	Q15063-5; Q15063-2	2	1298.67	-0.00878	CID	85.6719	9073	D120217_MGH_2205A_OGE08_rafkt_ft8dt_cc_01.RAW
SHnRSEEFLIAGK	N3(Deamidated)	P01033	3	496.919	-0.00013	ETD	48.0346	3354	D120221_MGH_2205A_OGE04_rafkt_ft8dt_cc_01.RAW
VEFLLNAHSSKDEVQNAVQR		P12111; P12111-4	4	571.799	0.00105	ETD	56.9379	5307	D120221_MGH_2205A_OGE05_rafkt_ft8dt_cc_01.RAW
PSQMEHAMETMMFTFHK		P60903	4	521.479	0.00087	ETD	84.2149	8862	D120217_MGH_2205A_OGE08_rafkt_ft8dt_cc_01.RAW
VHVGDEDFVHLR		P04080	4	356.432	-0.00146	ETD	55.6743	4480	D120221_MGH_2205A_OGE04_rafkt_ft8dt_cc_01.RAW
ALcDRDVTVTAIGIGDMFHEK	C3(Carbamidomethyl)	P12110	4	587.792	0.0021	ETD	77.4154	8559	D120221_MGH_2205A_OGE02_rafkt_ft8dt_cc_01.RAW
PYMAYLQIQSPAGQSR		P08311	2	905.449	-0.00208	CID	71.2685	7576	D120217_MGH_2205A_OGE12_rafkt_ft8dt_cc_01.RAW
VGSSGDIALHINPR		P56470	3	479.261	0.0015	ETD	51.3193	3958	D120217_MGH_2205A_OGE08_rafkt_ft8dt_cc_01.RAW
SHLYGITAVYPYcPTGR	C13(Carbamidomethyl)	Q14112	2	977.975	-0.00282	CID	67.5579	6747	D120217_MGH_2205A_OGE11_rafkt_ft8dt_cc_01.RAW
YHIGDEILVSGGIGALVR		Q15582	2	935.014	-0.00104	CID	83.9456	9004	D120221_MGH_2205A_OGE04_rafkt_ft8dt_cc_01.RAW
LVGSGLHTVEAAGEAR		Q9Y6C2	3	522.947	0.00066	ETD	47.5875	3670	D120221_MGH_2205A_OGE05_rafkt_ft8dt_cc_01.RAW
HRHPDEAAFFDTASTGK		P02671	3	629.63	-0.00074	ETD	44.8598	3211	D120221_MGH_2205A_OGE05_rafkt_ft8dt_cc_01.RAW
IAHVELADAGQYR		P98160	3	481.584	-0.00035	ETD	51.9356	3920	D120221_MGH_2205A_OGE04_rafkt_ft8dt_cc_01.RAW
FGFcPMAAHEEIcTTNEGVmYR	C4(Carbamidomethyl); C13(Carbamidomethyl); M20(Oxidation)	P02751	2	1318.55	-0.00304	CID	71.0803	6573	D120221_MGH_2205A_OGE03_rafkt_ft8dt_cc_01.RAW
HRHPDEAAFFDTASTGK		P02671	4	472.473	-0.00156	ETD	44.9113	3218	D120221_MGH_2205A_OGE05_rafkt_ft8dt_cc_01.RAW
RGPnGEAGSAGPpGPpGLR	N4(Deamidated); P13(Oxidation); P16(Oxidation)	P08123	3	592.959	-0.00035	ETD	41.6439	2466	D120221_MGH_2205A_OGE04_rafkt_ft8dt_cc_01.RAW
NNVEQVccSFEcQPAR	C7(Carbamidomethyl); C8(Carbamidomethyl); C12(Carbamidomethyl)	P12109	3	666.613	-0.00032	CID	53.7986	4699	D120221_MGH_2205A_OGE02_rafkt_ft8dt_cc_01.RAW
YHEISIIYHNDK		Q16363	4	383.693	-0.00099	ETD	49.9599	3751	D120221_MGH_2205A_OGE07_rafkt_ft8dt_cc_01.RAW
HQLYIDETVNSNIPTNLR		P02675	2	1064.04	-0.00298	CID	68.4218	6174	D120221_MGH_2205A_OGE03_rafkt_ft8dt_cc_01.RAW
LLDIAcWIHHK	C6(Carbamidomethyl)	P07339	4	352.191	0.0005	ETD	75.2295	7291	D120217_MGH_2205A_OGE09_10_rafkt_ft8dt_cc_01.RAW
LQQEATEHATESEER		Q9Y6C2	3	586.603	0.00059	ETD	31.814	1443	D120221_MGH_2205A_OGE01_rafkt_ft8dt_cc_01.RAW
GGIYSHTPVSLGRPER		Q9GZM7	4	432.231	-4e-05	ETD	48.9909	3905	D120217_MGH_2205A_OGE12_rafkt_ft8dt_cc_01.RAW
RGPnGEAGSAGPpGpPGLR	N4(Deamidated); P13(Oxidation); P15(Oxidation)	P08123	3	592.959	3e-05	ETD	41.3091	2541	D120221_MGH_2205A_OGE06_rafkt_ft8dt_cc_01.RAW
SAGLAFSLYQAMAK		P50454	3	486.586	-0.00058	ETD	87.6173	9956	D120217_MGH_2205A_OGE11_rafkt_ft8dt_cc_01.RAW
LHINHNnLTESVGPLPK	N7(Deamidated)	P51884	4	471.756	0.0009	ETD	55.5296	4773	D120221_MGH_2205A_OGE06_rafkt_ft8dt_cc_01.RAW
VAVDGQHLFEYYHR		O00182	4	434.216	0.00035	ETD	61.7111	5525	D120221_MGH_2205A_OGE07_rafkt_ft8dt_cc_01.RAW
RGTELGGAAGQGGHPPGYTSLASR		Q9Y6C2	4	575.04	-0.00034	ETD	48.2065	3657	D120217_MGH_2205A_OGE11_rafkt_ft8dt_cc_01.RAW
VYAnGQHLFDFAHR	N4(Deamidated)	P56470	4	419.705	0.00012	ETD	64.2438	5922	D120221_MGH_2205A_OGE07_rafkt_ft8dt_cc_01.RAW
VEFLLnAHSSKDEVQNAVQR	N6(Deamidated)	P12111; P12111-4	4	572.046	0.00271	ETD	61.2328	5901	D120221_MGH_2205A_OGE02_rafkt_ft8dt_cc_01.RAW
ILGDPEALRDLLNNHILK		Q15582	4	511.796	0.00135	ETD	88.3421	10622	D120221_MGH_2205A_OGE05_rafkt_ft8dt_cc_01.RAW
ESSSHHPGIAEFPSR		P02671	3	546.594	0.0001	ETD	43.9168	2915	D120221_MGH_2205A_OGE07_rafkt_ft8dt_cc_01.RAW
IHMDcSnLTALATSKPR	C5(Carbamidomethyl); N7(Deamidated)	Q02817	4	479.74	0.00046	ETD	61.6564	5498	D120217_MGH_2205A_OGE08_rafkt_ft8dt_cc_01.RAW
HPPEASVQIHQVSR		Q14766	3	528.946	0.00016	ETD	39.5107	2313	D120217_MGH_2205A_OGE08_rafkt_ft8dt_cc_01.RAW
GEpGLRGEIGNpGR	P3(Oxidation); P12(Oxidation)	P08123	3	480.911	9e-05	ETD	39.4839	2289	D120221_MGH_2205A_OGE06_rafkt_ft8dt_cc_01.RAW
AcNLDVILGFDGSR	C2(Carbamidomethyl)	P12111; P12111-4	2	768.876	-0.00173	CID	83.2165	9277	D120217_MGH_2205A_OGE11_rafkt_ft8dt_cc_01.RAW
AHNQDLGLAGScLAR	C12(Carbamidomethyl)	P08572	3	528.264	0.00103	ETD	49.8723	3742	D120217_MGH_2205A_OGE08_rafkt_ft8dt_cc_01.RAW
HQLYIDETVNSNIPTNLR		P02675	2	1064.04	-0.00116	CID	67.5185	6046	D120221_MGH_2205A_OGE03_rafkt_ft8dt_cc_01.RAW
LGSFEGLVnLTFIHLQHNR	N9(Deamidated)	P51884	4	549.796	0.0015	ETD	96.8676	10812	D120221_MGH_2205A_OGE07_rafkt_ft8dt_cc_01.RAW
LSSLIILMPHHVEPLER		P50454	4	496.782	0.00044	ETD	74.2977	7475	D120221_MGH_2205A_OGE07_rafkt_ft8dt_cc_01.RAW
LAGLDAGLHQLHVR		Q9Y240	4	375.717	3e-05	ETD	62.9297	5443	D120217_MGH_2205A_OGE09_10_rafkt_ft8dt_cc_01.RAW
VFSVAITPDHLEPR		P12109	3	527.617	-0.00235	ETD	63.1568	6414	D120221_MGH_2205A_OGE05_rafkt_ft8dt_cc_01.RAW
HGnRGETGPSGPVGPAGAVGPR	N3(Deamidated)	P08123	3	676.671	-0.001	CID	42.5925	2736	D120221_MGH_2205A_OGE07_rafkt_ft8dt_cc_01.RAW
SLQGDKLEVSLK		Q15582	3	439.586	0.00066	ETD	50.1787	4117	D120221_MGH_2205A_OGE05_rafkt_ft8dt_cc_01.RAW
VAVVEYHDGSHAYIGLK		P04275	4	465.243	0.00047	ETD	57.2612	4842	D120221_MGH_2205A_OGE07_rafkt_ft8dt_cc_01.RAW
GLHGEFGLpGPAGPR	P9(Oxidation)	P08123	3	493.257	0.00106	ETD	55.0041	4497	D120217_MGH_2205A_OGE08_rafkt_ft8dt_cc_01.RAW
YPEGSSEEREAFTR		P21980	3	553.252	-0.00175	ETD	44.209	3117	D120221_MGH_2205A_OGE02_rafkt_ft8dt_cc_01.RAW
AcNLDVILGFDGSR	C2(Carbamidomethyl)	P12111; P12111-4	2	768.877	-0.00024	CID	82.6768	8450	D120217_MGH_2205A_OGE09_10_rafkt_ft8dt_cc_01.RAW
HESENLYSIAcDKPQQVR	C11(Carbamidomethyl)	P12110	2	1087.51	-0.00536	CID	52.3582	3986	D120221_MGH_2205A_OGE04_rafkt_ft8dt_cc_01.RAW
IHLISTQSAIPYALR		P02679	2	841.982	-0.0014	CID	72.2275	7739	D120217_MGH_2205A_OGE12_rafkt_ft8dt_cc_01.RAW
IEDGVPQHLVLVLGGK		P12111; P12111-4	3	558.66	0.00218	ETD	73.0395	7290	D120221_MGH_2205A_OGE04_rafkt_ft8dt_cc_01.RAW
GPpGAVGSpGVnGApGEAGR	P3(Oxidation); P9(Oxidation); N12(Deamidated); P15(Oxidation)	P08123	3	584.943	0.00034	ETD	35.6531	2043	D120221_MGH_2205A_OGE01_rafkt_ft8dt_cc_01.RAW
FSTMpFLFcNINNVcNFASR	P5(Oxidation); C9(Carbamidomethyl); C15(Carbamidomethyl)	P02462	3	819.035	-0.00306	CID	92.7945	10730	D120217_MGH_2205A_OGE11_rafkt_ft8dt_cc_01.RAW
VEFLLNAHSSKDEVQNAVQR		P12111; P12111-4	2	1142.58	-0.00701	CID	57.0317	5325	D120221_MGH_2205A_OGE05_rafkt_ft8dt_cc_01.RAW
LHVGNYnGTAGDALR	N7(Deamidated)	Q14314	3	520.259	0.00091	ETD	52.4388	3999	D120221_MGH_2205A_OGE04_rafkt_ft8dt_cc_01.RAW
HQLYIDETVNSNIPTNLR		P02675	2	1064.04	-0.00056	CID	66.0003	6140	D120221_MGH_2205A_OGE04_rafkt_ft8dt_cc_01.RAW
GPpGPQGLpGLAGTAGEpGR	P3(Oxidation); P9(Oxidation); P18(Oxidation)	P02461	2	917.456	-0.00195	CID	54.0387	4536	D120221_MGH_2205A_OGE06_rafkt_ft8dt_cc_01.RAW
RHPGFEATFFQLPR		Q9Y5Y6	4	426.477	0.00101	ETD	72.2858	7523	D120217_MGH_2205A_OGE11_rafkt_ft8dt_cc_01.RAW
HQLYIDETVnSNIPTNLR	N10(Deamidated)	P02675	2	1064.53	-0.00394	CID	65.2255	6544	D120221_MGH_2205A_OGE02_rafkt_ft8dt_cc_01.RAW
LYIFQASPADAGQYVcR	C16(Carbamidomethyl)	P98160	2	979.972	-0.00324	CID	74.7287	7570	D120221_MGH_2205A_OGE04_rafkt_ft8dt_cc_01.RAW
DSHSLTTNIMEILR		P02671	3	543.948	0.00102	ETD	87.4224	9540	D120221_MGH_2205A_OGE04_rafkt_ft8dt_cc_01.RAW
GIFLHLSNQHEFGR		O60568	4	414.468	0.00085	ETD	63.3835	5511	D120217_MGH_2205A_OGE09_10_rafkt_ft8dt_cc_01.RAW
EAVIAQISSHVK		O14672	3	427.911	0.00076	ETD	55.7496	4609	D120217_MGH_2205A_OGE08_rafkt_ft8dt_cc_01.RAW
HTSVQTTSSGSGPFTDVR		P02751	2	932.443	-0.0026	CID	46.4337	3308	D120221_MGH_2205A_OGE06_rafkt_ft8dt_cc_01.RAW
FGFcPMAAHEEIcTTNEGVmYR	C4(Carbamidomethyl); C13(Carbamidomethyl); M20(Oxidation)	P02751	2	1318.55	-0.00648	CID	71.2487	6599	D120221_MGH_2205A_OGE03_rafkt_ft8dt_cc_01.RAW
YEASILTHDSSIR		P02679	3	497.92	0.00014	ETD	53.4765	4156	D120221_MGH_2205A_OGE04_rafkt_ft8dt_cc_01.RAW
PSQMEHAMETMMFTFHK		P60903	4	521.48	0.00158	ETD	84.1202	8950	D120221_MGH_2205A_OGE07_rafkt_ft8dt_cc_01.RAW
RGPNGEAGSAGPpGPpGLR	P13(Oxidation); P16(Oxidation)	P08123	3	592.631	-0.00024	ETD	40.0307	2477	D120217_MGH_2205A_OGE11_rafkt_ft8dt_cc_01.RAW
YGGLHFSDQVEVFSPPGSDR		P12110	2	1097.51	-0.00434	CID	72.9751	7831	D120221_MGH_2205A_OGE02_rafkt_ft8dt_cc_01.RAW
YSFcTDHTVLVQTR	C4(Carbamidomethyl)	P02751	3	576.279	0.00024	ETD	58.9019	5083	D120217_MGH_2205A_OGE08_rafkt_ft8dt_cc_01.RAW
VYANGQHLFDFAHR		P56470	4	419.459	-2e-05	ETD	62.5961	5393	D120217_MGH_2205A_OGE09_10_rafkt_ft8dt_cc_01.RAW
LLYSGVPFLGPYHK		Q9Y5Y6	3	530.96	-0.00052	ETD	80.0615	9007	D120217_MGH_2205A_OGE12_rafkt_ft8dt_cc_01.RAW
GLpGVAGAVGEpGPLGIAGpPGAR	P3(Oxidation); P12(Oxidation); P20(Oxidation)	P08123	2	1058.06	-0.00112	CID	70.3148	6863	D120221_MGH_2205A_OGE07_rafkt_ft8dt_cc_01.RAW
ILYHGYSLLYVQGNER		P02462	3	642.337	0.0013	ETD	70.1978	6773	D120217_MGH_2205A_OGE08_rafkt_ft8dt_cc_01.RAW
IGDLHPQIVNLLK		P12111; P12111-4	3	487.293	6e-05	ETD	72.874	7168	D120217_MGH_2205A_OGE08_rafkt_ft8dt_cc_01.RAW
LSIIATDHTYR		P12109	3	430.567	0.00062	ETD	50.0607	3769	D120217_MGH_2205A_OGE08_rafkt_ft8dt_cc_01.RAW
TDGALLVNAMFFKPHWDEK		P50454	4	555.531	0.00126	ETD	85.8549	10218	D120221_MGH_2205A_OGE05_rafkt_ft8dt_cc_01.RAW
IHLISTQSAIPYALR		P02679	3	561.659	0.0014	ETD	72.2945	7748	D120217_MGH_2205A_OGE12_rafkt_ft8dt_cc_01.RAW
TDGALLVNAMFFKPHWDEK		P50454	4	555.53	0.00097	ETD	84.9818	10076	D120221_MGH_2205A_OGE05_rafkt_ft8dt_cc_01.RAW
GEAGIpGVpGAkGEDGK	P6(Oxidation); P9(Oxidation); K12(Oxidation)	P02461	3	529.593	-0.00019	ETD	40.4189	2532	D120221_MGH_2205A_OGE02_rafkt_ft8dt_cc_01.RAW
GLpGVAGAVGEpGPLGIAGPpGAR	P3(Oxidation); P12(Oxidation); P21(Oxidation)	P08123	2	1058.06	-0.00419	CID	69.3275	7471	D120221_MGH_2205A_OGE05_rafkt_ft8dt_cc_01.RAW
FDEHQSKPEILNLVK		P12111; P12111-4	4	449.994	0.0001	ETD	58.4662	5583	D120221_MGH_2205A_OGE05_rafkt_ft8dt_cc_01.RAW
FDEHQSKPEILNLVK		P12111; P12111-4	4	449.995	0.00095	ETD	61.3856	5398	D120221_MGH_2205A_OGE04_rafkt_ft8dt_cc_01.RAW
QLTLLGGPTPNTGAALEFVLR		P12111; P12111-4	3	723.407	-0.00012	CID	99.6369	12376	D120221_MGH_2205A_OGE05_rafkt_ft8dt_cc_01.RAW
LSAEDLVLEGAGLR		P11047	3	481.6	0.00062	ETD	82.7147	10468	D120221_MGH_2205A_OGE01_rafkt_ft8dt_cc_01.RAW
QINVGNALEYVSR		P12111; P12111-4	3	488.261	0.00084	ETD	71.5945	7869	D120221_MGH_2205A_OGE05_rafkt_ft8dt_cc_01.RAW
cHAGHLnGVYYQGGTYSK	C1(Carbamidomethyl); N7(Deamidated)	P02679	4	503.979	0.00018	ETD	45.9365	3177	D120217_MGH_2205A_OGE08_rafkt_ft8dt_cc_01.RAW
LIDLAYTPFHAVLK		Q96SY0	3	534.309	0.00058	ETD	84.1715	8856	D120217_MGH_2205A_OGE08_rafkt_ft8dt_cc_01.RAW
VVIHFTDGADGDLADLHR		P12111; P12111-4	2	975.985	-0.00177	CID	64.2378	6383	D120221_MGH_2205A_OGE02_rafkt_ft8dt_cc_01.RAW
SLQWMAGGTFTGEALQYTR		P12109	2	1059	-0.00541	CID	85.9691	10235	D120221_MGH_2205A_OGE05_rafkt_ft8dt_cc_01.RAW
ESSSHHPGIAEFPSR		P02671	4	410.196	-0.00068	ETD	43.9242	2916	D120221_MGH_2205A_OGE07_rafkt_ft8dt_cc_01.RAW
YEASILTHDSSIR		P02679	3	497.92	0.00032	ETD	52.6026	4026	D120221_MGH_2205A_OGE04_rafkt_ft8dt_cc_01.RAW
LSLEGDHSTPPSAYGSVK		P07355	3	615.638	-0.0014	ETD	53.6223	4176	D120221_MGH_2205A_OGE04_rafkt_ft8dt_cc_01.RAW
SGVYQHVTGEMMGGHAIR		P07858	3	643.973	-0.00029	ETD	56.0781	4660	D120217_MGH_2205A_OGE08_rafkt_ft8dt_cc_01.RAW
HQLYIDETVNSNIPTNLR		P02675	2	1064.04	-0.00587	CID	71.0592	6570	D120221_MGH_2205A_OGE03_rafkt_ft8dt_cc_01.RAW
IHLISTQSAIPYALR		P02679	3	561.659	0.00104	ETD	71.4336	7606	D120217_MGH_2205A_OGE12_rafkt_ft8dt_cc_01.RAW
GLpGVAGAVGEpGPLGIAGPpGAR	P3(Oxidation); P12(Oxidation); P21(Oxidation)	P08123	2	1058.06	-0.00126	CID	69.2216	6666	D120221_MGH_2205A_OGE04_rafkt_ft8dt_cc_01.RAW
AHLVAVFNEYQR		P50995	3	482.922	0.00073	ETD	58.0551	4957	D120217_MGH_2205A_OGE08_rafkt_ft8dt_cc_01.RAW
RGPnGEAGSAGPpGPpGLR	N4(Deamidated); P13(Oxidation); P16(Oxidation)	P08123	3	592.96	0.00073	ETD	40.4591	2424	D120221_MGH_2205A_OGE06_rafkt_ft8dt_cc_01.RAW
LSSLIILMPHHVEPLER		P50454	4	496.782	0.00028	ETD	73.4275	7349	D120221_MGH_2205A_OGE07_rafkt_ft8dt_cc_01.RAW
LHHVSPADSGEYVcR	C14(Carbamidomethyl)	P98160	4	432.454	-0.00029	ETD	41.1845	2523	D120221_MGH_2205A_OGE06_rafkt_ft8dt_cc_01.RAW
KFSTMPFLFcNInNVcNFASR	C10(Carbamidomethyl); N13(Deamidated); C16(Carbamidomethyl)	P02462	3	856.73	-0.00246	CID	92.627	10705	D120217_MGH_2205A_OGE11_rafkt_ft8dt_cc_01.RAW
RSALQSINEWAAQTTDGKLPEVTK		P50454	4	661.6	0.00119	ETD	76.4157	8698	D120221_MGH_2205A_OGE05_rafkt_ft8dt_cc_01.RAW
PSAYNFDNSPVLQEWVTATDIR		P11047	2	1262.11	-0.00465	CID	97.3616	12931	D120221_MGH_2205A_OGE01_rafkt_ft8dt_cc_01.RAW
GHnGLQGLpGIAGHHGDQGApGSVGPAGPR	N3(Deamidated); P9(Oxidation); P21(Oxidation)	P08123	4	701.092	-8e-05	ETD	51.5766	3985	D120221_MGH_2205A_OGE07_rafkt_ft8dt_cc_01.RAW
LPVGSQcSVDLESASGEK	C7(Carbamidomethyl)	P24821	2	931.941	-0.00272	CID	54.3887	5404	D120221_MGH_2205A_OGE01_rafkt_ft8dt_cc_01.RAW
EFTRPEEIIFLR		P23142	3	517.285	0.00083	ETD	74.0286	8003	D120221_MGH_2205A_OGE02_rafkt_ft8dt_cc_01.RAW
LDNNWGREER		P17931	3	430.205	-0.00089	ETD	39.1686	2352	D120221_MGH_2205A_OGE02_rafkt_ft8dt_cc_01.RAW
GHnGLQGLpGIAGHHGDQGApGSVGPAGPR	N3(Deamidated); P9(Oxidation); P21(Oxidation)	P08123	4	701.09	-0.00238	ETD	50.7211	3862	D120221_MGH_2205A_OGE07_rafkt_ft8dt_cc_01.RAW
TSDQIHFFFAK		P01008	3	447.56	0.0006	ETD	70.3459	6794	D120217_MGH_2205A_OGE08_rafkt_ft8dt_cc_01.RAW
FnLTETSEAEIHQSFQHLLR	N2(Deamidated)	P01011	4	601.052	0.0018	ETD	88.2938	9138	D120221_MGH_2205A_OGE03_rafkt_ft8dt_cc_01.RAW
GpMVSAQESQAQAILQQAR	P2(Oxidation)	P20908	2	1015.01	-0.00092	CID	64.4784	6299	D120221_MGH_2205A_OGE06_rafkt_ft8dt_cc_01.RAW
IIHGNQIATnGVVHVIDR	N10(Deamidated)	Q15063-5; Q15063-2	2	979.029	-0.00568	CID	56.3029	4697	D120221_MGH_2205A_OGE07_rafkt_ft8dt_cc_01.RAW
QVQFSEEHWVHESGRPVQR		P98160	4	584.539	0.00049	ETD	51.8325	4023	D120221_MGH_2205A_OGE07_rafkt_ft8dt_cc_01.RAW
NLEWIAGGTWTPSALK		P12110	2	872.455	-0.00155	CID	87.5428	9558	D120221_MGH_2205A_OGE04_rafkt_ft8dt_cc_01.RAW
GLpGVAGAVGEpGPLGIAGPpGAR	P3(Oxidation); P12(Oxidation); P21(Oxidation)	P08123	2	1058.06	-0.00141	CID	68.4379	7320	D120221_MGH_2205A_OGE05_rafkt_ft8dt_cc_01.RAW
GLpGVAGAVGEpGPLGIAGpPGAR	P3(Oxidation); P12(Oxidation); P20(Oxidation)	P08123	2	1058.06	-0.00355	CID	71.1945	6999	D120221_MGH_2205A_OGE07_rafkt_ft8dt_cc_01.RAW
GEpGVVGAVGTAGPSGPSGLPGER	P3(Oxidation)	P08123	2	1061.03	-0.00435	CID	58.3092	5427	D120221_MGH_2205A_OGE02_rafkt_ft8dt_cc_01.RAW
PYMAYLQIQSPAGQSR		P08311	3	603.971	0.00059	ETD	71.3435	7590	D120217_MGH_2205A_OGE12_rafkt_ft8dt_cc_01.RAW
DTLTSRPAQGVVTTLENVSPPRR		P02751	5	499.674	0.0012	ETD	70.9432	7520	D120217_MGH_2205A_OGE12_rafkt_ft8dt_cc_01.RAW
LQQEATEHATESEER		Q9Y6C2	3	586.602	-0.00041	ETD	32.6575	1568	D120221_MGH_2205A_OGE01_rafkt_ft8dt_cc_01.RAW
GNLVSIHnFNINYR	N8(Deamidated)	P13727	3	554.619	0.00121	ETD	76.141	7434	D120217_MGH_2205A_OGE09_10_rafkt_ft8dt_cc_01.RAW
TASGLVEATGAGFANTWK		Q02817	3	594.302	0.00205	ETD	73.8353	8254	D120221_MGH_2205A_OGE05_rafkt_ft8dt_cc_01.RAW
RAYFnGQSFIASIQK	N5(Deamidated)	Q16363	3	577.635	0.00141	ETD	74.3959	7870	D120217_MGH_2205A_OGE11_rafkt_ft8dt_cc_01.RAW
AHGQDLGTAGScLR	C12(Carbamidomethyl)	P02462	3	481.565	-2e-05	ETD	40.4621	2437	D120217_MGH_2205A_OGE08_rafkt_ft8dt_cc_01.RAW
HQLYIDETVNSNIPTNLR		P02675	2	1064.04	-0.00481	CID	69.3154	6310	D120221_MGH_2205A_OGE03_rafkt_ft8dt_cc_01.RAW
GPpGPQGLpGLAGTAGEpGR	P3(Oxidation); P9(Oxidation); P18(Oxidation)	P02461	2	917.456	-0.002	CID	53.1718	4388	D120221_MGH_2205A_OGE06_rafkt_ft8dt_cc_01.RAW
TGAAILHVADHVFLPQLAR		Q02388	4	508.04	0.00105	ETD	82.6394	8629	D120217_MGH_2205A_OGE08_rafkt_ft8dt_cc_01.RAW
GLpGVAGAVGEpGPLGIAGPpGAR	P3(Oxidation); P12(Oxidation); P21(Oxidation)	P08123	2	1058.06	-0.00024	CID	70.1614	7232	D120221_MGH_2205A_OGE06_rafkt_ft8dt_cc_01.RAW
GEpGVVGAVGTAGPSGPSGLpGER	P3(Oxidation); P21(Oxidation)	P08123	2	1069.03	-0.00359	CID	55.085	4900	D120221_MGH_2205A_OGE02_rafkt_ft8dt_cc_01.RAW
PARPNLSGSSAGSPLSGLGGEGPGESEK		Q9Y6C2	2	1298.13	-0.00756	CID	59.5208	4874	D120221_MGH_2205A_OGE03_rafkt_ft8dt_cc_01.RAW
AHYGGFTVQNEANK		P02675	2	768.364	-0.00149	CID	44.9566	3040	D120217_MGH_2205A_OGE08_rafkt_ft8dt_cc_01.RAW
MDLLPLHMGLHK		P21980	4	351.943	0.00067	ETD	71.8955	6779	D120217_MGH_2205A_OGE09_10_rafkt_ft8dt_cc_01.RAW
GNRGDSIDQcALIQSIK	C10(Carbamidomethyl)	P12111; P12111-4	2	937.97	-0.00285	CID	63.2389	5761	D120221_MGH_2205A_OGE07_rafkt_ft8dt_cc_01.RAW
RGAGMpGQHGQITQQELDTVVK	P6(Oxidation)	P49257	4	592.304	0.0011	ETD	54.0486	4355	D120221_MGH_2205A_OGE07_rafkt_ft8dt_cc_01.RAW
HRHPDEAAFFDTASTGK		P02671	2	943.938	-0.00433	CID	44.9762	3228	D120221_MGH_2205A_OGE05_rafkt_ft8dt_cc_01.RAW
YEASILTHDSSIR		P02679	3	497.92	0.00039	ETD	54.3416	4282	D120221_MGH_2205A_OGE04_rafkt_ft8dt_cc_01.RAW
DLPETLNELHLDHNK		P21810	4	447.729	0.00024	ETD	64.8483	6483	D120221_MGH_2205A_OGE02_rafkt_ft8dt_cc_01.RAW
LEnISLPPGLSIHIHcTAK	N3(Deamidated); C16(Carbamidomethyl)	Q9NR99	4	526.036	0.00245	ETD	72.1085	7553	D120221_MGH_2205A_OGE06_rafkt_ft8dt_cc_01.RAW
ALNLGYALDYAQR		P12111; P12111-4	2	734.383	-0.00034	CID	74.163	8309	D120221_MGH_2205A_OGE05_rafkt_ft8dt_cc_01.RAW
EQAWQRPDGQPATR		P98160	3	547.269	2e-05	ETD	39.8168	2433	D120221_MGH_2205A_OGE05_rafkt_ft8dt_cc_01.RAW
cHAGHLnGVYYQGGTYSK	C1(Carbamidomethyl); N7(Deamidated)	P02679	3	671.635	-0.00052	CID	46.5306	3272	D120221_MGH_2205A_OGE07_rafkt_ft8dt_cc_01.RAW
YAPISGGDHAEVDVPK		P24821	3	552.276	0.00165	ETD	48.4175	3806	D120221_MGH_2205A_OGE02_rafkt_ft8dt_cc_01.RAW
ILYHGYSLLYVQGNER		P02462	2	962.996	-0.00342	CID	68.8524	6571	D120217_MGH_2205A_OGE08_rafkt_ft8dt_cc_01.RAW
SALSGHLETVILGLLK		P07355	3	550.999	0.0014	ETD	103.906	11674	D120217_MGH_2205A_OGE08_rafkt_ft8dt_cc_01.RAW
HLAVLnGAVVSTPHYSPGLLIEK	N6(Deamidated)	Q02817	2	1208.68	0.01049	CID	73.5029	8197	D120221_MGH_2205A_OGE05_rafkt_ft8dt_cc_01.RAW
VYAnGQHLFDFAHR	N4(Deamidated)	P56470	4	419.705	0.00063	ETD	67.4476	6354	D120217_MGH_2205A_OGE08_rafkt_ft8dt_cc_01.RAW
PAQGVVTTLENVSPPR		P02751	2	832.948	-0.00375	CID	67.1979	6318	D120217_MGH_2205A_OGE08_rafkt_ft8dt_cc_01.RAW
NFASVQGVSLESGSFPSYSAYR		Q99715	2	1177.06	-0.00106	CID	77.8289	8070	D120221_MGH_2205A_OGE04_rafkt_ft8dt_cc_01.RAW
cGVMASSGLcQSVAAScAR	C1(Carbamidomethyl); C10(Carbamidomethyl); C17(Carbamidomethyl)	P55001	2	986.433	0.00412	CID	56.7762	5025	D120217_MGH_2205A_OGE11_rafkt_ft8dt_cc_01.RAW
VYAnGQHLFDFAHR	N4(Deamidated)	P56470	4	419.705	0.00015	ETD	66.2684	6229	D120221_MGH_2205A_OGE07_rafkt_ft8dt_cc_01.RAW
VEGYSGTAGDSMAYHnGR	N16(Deamidated)	P24821	3	624.933	0.00049	ETD	43.8562	3463	D120221_MGH_2205A_OGE01_rafkt_ft8dt_cc_01.RAW
IIAAHEVGHALGLGHSR		Q99542	4	435.242	-0.00113	ETD	50.9003	3733	D120217_MGH_2205A_OGE09_10_rafkt_ft8dt_cc_01.RAW
RHPGFEATFFQLPR		Q9Y5Y6	4	426.476	0.00039	ETD	72.3421	7755	D120217_MGH_2205A_OGE12_rafkt_ft8dt_cc_01.RAW
NLEWIAGGTWTPSALK		P12110	2	872.454	-0.003	CID	88.9163	9539	D120217_MGH_2205A_OGE08_rafkt_ft8dt_cc_01.RAW
DRPIYEEDLKK		Q02817	4	352.187	-0.00163	ETD	42.2712	2818	D120221_MGH_2205A_OGE02_rafkt_ft8dt_cc_01.RAW
ITHYQLNFQTGLLVPAHIFR		P98095	4	592.829	0.00067	ETD	88.2942	10300	D120217_MGH_2205A_OGE12_rafkt_ft8dt_cc_01.RAW
AHYGGFTVQNEANK		P02675	3	512.579	-0.00045	ETD	44.9074	3033	D120217_MGH_2205A_OGE08_rafkt_ft8dt_cc_01.RAW
ITVVDALHEIPVK		Q16270	3	478.617	7e-05	ETD	73.8278	8253	D120221_MGH_2205A_OGE05_rafkt_ft8dt_cc_01.RAW
DGTSGHPGPIGPpGPR	P13(Oxidation)	P02461	3	505.583	0.00016	ETD	38.481	2177	D120217_MGH_2205A_OGE08_rafkt_ft8dt_cc_01.RAW
TAEYDVAYGESHLFR		P12109	2	879.408	-0.00184	CID	66.0082	6677	D120221_MGH_2205A_OGE02_rafkt_ft8dt_cc_01.RAW
VQQLEEQVQSLTK		Q9Y6C2	2	765.41	-0.00259	CID	61.329	5916	D120221_MGH_2205A_OGE02_rafkt_ft8dt_cc_01.RAW
NPSSAGSWNSGSSGPGSTGNR		P02671	2	982.421	-0.00663	CID	41.5285	2492	D120217_MGH_2205A_OGE09_10_rafkt_ft8dt_cc_01.RAW
TMTIHnGMFFSTYDR	N6(Deamidated)	P02675	3	607.937	0.00083	ETD	73.8529	7424	D120221_MGH_2205A_OGE04_rafkt_ft8dt_cc_01.RAW
NAVHVNLFETPVEAQYVR		Q08431	2	1043.54	-0.00049	CID	72.4678	7197	D120221_MGH_2205A_OGE04_rafkt_ft8dt_cc_01.RAW
QYLVTYTPVAGGETQEVTVR		Q99715	2	1106.06	-0.00495	CID	66.9753	6842	D120221_MGH_2205A_OGE02_rafkt_ft8dt_cc_01.RAW
SAAFQIQSFDIVcSPVWTSR	C13(Carbamidomethyl)	Q99715	2	1150.06	-0.00329	CID	94.9575	11668	D120221_MGH_2205A_OGE05_rafkt_ft8dt_cc_01.RAW
PALHLAALNMPFSGDIR		P39059	3	608.329	0.00305	ETD	84.5675	8733	D120217_MGH_2205A_OGE09_10_rafkt_ft8dt_cc_01.RAW
IEEGVPQFLVLISSGK		P12111; P12111-4	3	572.66	0.00256	ETD	96.9052	12854	D120221_MGH_2205A_OGE01_rafkt_ft8dt_cc_01.RAW
TEAPSATGQASSLLGGR		P39060	2	801.907	-0.00099	CID	56.549	4617	D120221_MGH_2205A_OGE04_rafkt_ft8dt_cc_01.RAW
WIVTAAHcVETGVK	C8(Carbamidomethyl)	P00740	3	524.273	0.00017	ETD	57.1629	4824	D120217_MGH_2205A_OGE08_rafkt_ft8dt_cc_01.RAW
NTIEETGNLAEQAR		P11047	2	773.378	-0.0007	CID	48.7605	4384	D120221_MGH_2205A_OGE01_rafkt_ft8dt_cc_01.RAW
ALNLGYALDYAQR		P12111; P12111-4	3	489.925	0.00076	ETD	75.547	8113	D120221_MGH_2205A_OGE06_rafkt_ft8dt_cc_01.RAW
MRDVVLSIVNDLTIAESNcPR	C19(Carbamidomethyl)	P12111; P12111-4	2	1201.61	-0.00221	CID	96.4043	11634	D120221_MGH_2205A_OGE02_rafkt_ft8dt_cc_01.RAW
ADHHATnGVVHLIDK	N7(Deamidated)	Q15582	4	407.71	-0.00059	ETD	44.295	2982	D120221_MGH_2205A_OGE06_rafkt_ft8dt_cc_01.RAW
TKLEEHLEGIVNIFHQYSVR		P80511	4	603.824	0.00199	ETD	89.1547	9693	D120221_MGH_2205A_OGE07_rafkt_ft8dt_cc_01.RAW
YLLSAVLTGHR		Q9Y6C2	3	410.573	0.00111	ETD	69.2445	7023	D120217_MGH_2205A_OGE11_rafkt_ft8dt_cc_01.RAW
RHEEGHMLncTcFGQGR	N9(Deamidated); C10(Carbamidomethyl); C12(Carbamidomethyl)	P02751	4	523.225	0.0004	ETD	46.4243	3257	D120221_MGH_2205A_OGE07_rafkt_ft8dt_cc_01.RAW
IGDLHPQIVnLLK	N10(Deamidated)	P12111; P12111-4	3	487.622	0.00104	ETD	70.6821	6906	D120221_MGH_2205A_OGE04_rafkt_ft8dt_cc_01.RAW
IIDELNVKPEGTR		P12111; P12111-4	3	495.276	0.00094	ETD	48.3762	3800	D120221_MGH_2205A_OGE02_rafkt_ft8dt_cc_01.RAW
IHLISTQSAIPYALR		P02679	2	841.982	-0.00063	CID	71.5296	7397	D120217_MGH_2205A_OGE11_rafkt_ft8dt_cc_01.RAW
YFAYDcEASFPGISTGPMK	C6(Carbamidomethyl)	P07942	2	1070.97	-0.00183	CID	78.3661	8713	D120221_MGH_2205A_OGE02_rafkt_ft8dt_cc_01.RAW
GGETSEmYLIQPDSSVK	M7(Oxidation)	P02675	2	928.93	-0.00323	CID	55.9151	5682	D120221_MGH_2205A_OGE01_rafkt_ft8dt_cc_01.RAW
GLHGEFGLpGPAGPR	P9(Oxidation)	P08123	3	493.255	-0.00153	ETD	55.6839	4403	D120217_MGH_2205A_OGE09_10_rafkt_ft8dt_cc_01.RAW
TAEYDVAYGESHLFR		P12109	3	586.611	0.00169	ETD	68.1716	6137	D120221_MGH_2205A_OGE03_rafkt_ft8dt_cc_01.RAW
GQPFWLTLHFEGR		P21980	3	529.941	0.00053	ETD	87.7289	9185	D120217_MGH_2205A_OGE09_10_rafkt_ft8dt_cc_01.RAW
LLQVVYLHSnnITK	N10(Deamidated); N11(Deamidated)	P21810	2	822.456	0.00203	CID	65.3972	6040	D120221_MGH_2205A_OGE04_rafkt_ft8dt_cc_01.RAW
LHQMSVADSGEYVcR	C14(Carbamidomethyl)	P98160	2	876.391	-0.00418	CID	51.3307	3829	D120221_MGH_2205A_OGE04_rafkt_ft8dt_cc_01.RAW
TGcTDINEcEIGAHNcGK	C3(Carbamidomethyl); C9(Carbamidomethyl); C16(Carbamidomethyl)	P35555	2	1018.41	-0.00425	CID	42.1	2790	D120221_MGH_2205A_OGE02_rafkt_ft8dt_cc_01.RAW
ITHNPFGPGQFFDLSIR		P56470	2	973.495	-0.00431	CID	88.8209	9525	D120217_MGH_2205A_OGE08_rafkt_ft8dt_cc_01.RAW
GGHFcGATLIAPNFVMSAAHcVANVNVR	C5(Carbamidomethyl); C21(Carbamidomethyl)	P08246	3	990.806	-0.0081	CID	90.3785	10611	D120217_MGH_2205A_OGE12_rafkt_ft8dt_cc_01.RAW
GPpGPQGLpGLAGTAGEpGR	P3(Oxidation); P9(Oxidation); P18(Oxidation)	P02461	2	917.457	-0.00071	CID	52.7513	4563	D120221_MGH_2205A_OGE05_rafkt_ft8dt_cc_01.RAW
GLpGVAGAVGEpGPLGIAGPpGAR	P3(Oxidation); P12(Oxidation); P21(Oxidation)	P08123	2	1058.06	-0.00648	CID	69.4522	6728	D120221_MGH_2205A_OGE07_rafkt_ft8dt_cc_01.RAW
RATTVTGTPcQDWAAQEPHR	C10(Carbamidomethyl)	P00747	3	761.359	-0.00346	CID	48.4749	3538	D120217_MGH_2205A_OGE08_rafkt_ft8dt_cc_01.RAW
RFFVNFVVGQDPGSDVAFHFNPR		P56470	4	663.832	-0.00062	ETD	87.8764	9391	D120217_MGH_2205A_OGE08_rafkt_ft8dt_cc_01.RAW
TGPIGPQGApGKpGPDGLR	P10(Oxidation); P13(Oxidation)	P20908	3	601.983	0.0003	ETD	43.1872	2919	D120217_MGH_2205A_OGE11_rafkt_ft8dt_cc_01.RAW
VAVIQFSDDPKVEFLLNAHSSK		P12111; P12111-4	4	611.827	0.0015	ETD	75.5434	8548	D120221_MGH_2205A_OGE05_rafkt_ft8dt_cc_01.RAW
LYIFQASPADAGQYVcR	C16(Carbamidomethyl)	P98160	2	979.971	-0.00406	CID	74.1675	8310	D120221_MGH_2205A_OGE05_rafkt_ft8dt_cc_01.RAW
LLDIAcWIHHK	C6(Carbamidomethyl)	P07339	3	469.254	0.00187	ETD	75.1939	7286	D120217_MGH_2205A_OGE09_10_rafkt_ft8dt_cc_01.RAW
VVIHFTDGADGDLADLHR		P12111; P12111-4	4	488.498	0.00051	ETD	70.626	7446	D120221_MGH_2205A_OGE02_rafkt_ft8dt_cc_01.RAW
ITYQPSTGEGNEQTTTIGGR		Q99715	2	1055.5	-0.00211	CID	47.8846	3717	D120221_MGH_2205A_OGE02_rafkt_ft8dt_cc_01.RAW
GHEHSIQFAEMK		P24821	4	354.169	-0.0012	ETD	44.5516	3020	D120221_MGH_2205A_OGE06_rafkt_ft8dt_cc_01.RAW
GLpGVAGAVGEpGPLGIAGPpGAR	P3(Oxidation); P12(Oxidation); P21(Oxidation)	P08123	3	705.713	0.00123	CID	70.3406	7259	D120221_MGH_2205A_OGE06_rafkt_ft8dt_cc_01.RAW
GASGPAGVRGPnGDAGRpGEpGLMGPR	N12(Deamidated); P18(Oxidation); P21(Oxidation)	P08123	4	630.805	-0.001	ETD	48.2028	3508	D120221_MGH_2205A_OGE07_rafkt_ft8dt_cc_01.RAW
IHmDcSnLTALATSKPR	M3(Oxidation); C5(Carbamidomethyl); N7(Deamidated)	Q02817	4	483.739	0.00105	ETD	50.7311	3871	D120217_MGH_2205A_OGE08_rafkt_ft8dt_cc_01.RAW
ALNLGYALDYAQR		P12111; P12111-4	3	489.925	0.00065	ETD	74.2481	8324	D120221_MGH_2205A_OGE05_rafkt_ft8dt_cc_01.RAW
RFFVNFVVGQDPGSDVAFHFNPR		P56470	4	663.831	-0.00215	ETD	88.7643	9517	D120217_MGH_2205A_OGE08_rafkt_ft8dt_cc_01.RAW
cIcNENYAGPNcER	C1(Carbamidomethyl); C3(Carbamidomethyl); C12(Carbamidomethyl)	Q16363	2	878.841	-0.00471	CID	42.0527	2782	D120221_MGH_2205A_OGE02_rafkt_ft8dt_cc_01.RAW
IHLISTQSAIPYALR		P02679	2	841.982	-0.0013	CID	71.4215	7604	D120217_MGH_2205A_OGE12_rafkt_ft8dt_cc_01.RAW
cPGGDTcVcSTVAEFSR	C1(Carbamidomethyl); C7(Carbamidomethyl); C9(Carbamidomethyl)	Q02817	2	951.889	-0.00315	CID	62.4356	6877	D120221_MGH_2205A_OGE01_rafkt_ft8dt_cc_01.RAW
ILYHGYSLLYVQGNER		P02462	3	642.337	0.00159	ETD	69.0495	6602	D120217_MGH_2205A_OGE08_rafkt_ft8dt_cc_01.RAW
VIHDVcRnGEcVNDR	C6(Carbamidomethyl); N8(Deamidated); C11(Carbamidomethyl)	P35555	3	615.277	-0.00029	ETD	35.5087	1839	D120221_MGH_2205A_OGE02_rafkt_ft8dt_cc_01.RAW
SLYHDISGDTSGDYRK		P50995	4	454.214	-0.0005	ETD	48.5751	3431	D120221_MGH_2205A_OGE04_rafkt_ft8dt_cc_01.RAW
VSTHDQELGHLNNHHGGSSSSGGSR		Q9Y6C2	4	640.043	-0.00011	ETD	32.104	1359	D120217_MGH_2205A_OGE08_rafkt_ft8dt_cc_01.RAW
LYHSEAFTVNFGDTEEAKK		P01009	4	547.266	0.00057	ETD	61.4848	5150	D120221_MGH_2205A_OGE03_rafkt_ft8dt_cc_01.RAW
YHIGDEILVSGGIGALVR		Q15582	3	623.681	0.00182	ETD	83.8696	8992	D120221_MGH_2205A_OGE04_rafkt_ft8dt_cc_01.RAW
HQLYIDETVnSNIPTNLR	N10(Deamidated)	P02675	2	1064.53	-0.00484	CID	67.4119	6915	D120221_MGH_2205A_OGE02_rafkt_ft8dt_cc_01.RAW
GTVHFAVVITDGHVTGSPcGGIK	C19(Carbamidomethyl)	P12110	4	578.051	0.00256	ETD	64.9748	5751	D120217_MGH_2205A_OGE09_10_rafkt_ft8dt_cc_01.RAW
GAQGPAGpAGPpGLIGEQGISGPR	P8(Oxidation); P12(Oxidation)	P12111; P12111-4	2	1087.05	-0.00171	CID	58.1523	5215	D120221_MGH_2205A_OGE06_rafkt_ft8dt_cc_01.RAW
GPnGDAGRpGEpGLMGPR	N3(Deamidated); P9(Oxidation); P12(Oxidation)	P08123	3	589.941	-0.00016	ETD	39.9862	2773	D120221_MGH_2205A_OGE01_rafkt_ft8dt_cc_01.RAW
VQcDVSVGFIcK	C3(Carbamidomethyl); C11(Carbamidomethyl)	Q02817	2	706.338	-0.00065	CID	59.0188	5365	D120221_MGH_2205A_OGE06_rafkt_ft8dt_cc_01.RAW
AQASAQLVIQALPSVLINIR		P98160	2	1053.12	-0.00281	CID	104.637	12702	D120217_MGH_2205A_OGE12_rafkt_ft8dt_cc_01.RAW
TASGLVEATGAGFANTWK		Q02817	2	890.948	0.00065	CID	75.2728	8067	D120221_MGH_2205A_OGE06_rafkt_ft8dt_cc_01.RAW
PAQGVVTTLENVSPPR		P02751	2	832.95	-0.00238	CID	65.8542	6514	D120221_MGH_2205A_OGE06_rafkt_ft8dt_cc_01.RAW
cLIHDGAAPISLEWK	C1(Carbamidomethyl)	P98160	2	855.436	-0.00161	CID	70.821	6928	D120221_MGH_2205A_OGE04_rafkt_ft8dt_cc_01.RAW
TQTIHSTYSHQQVIPHVYPVAAK		Q14766	4	652.093	-0.00047	ETD	52.4132	4314	D120217_MGH_2205A_OGE11_rafkt_ft8dt_cc_01.RAW
YLIVVTDGHPLEGYK		P12109	3	568.637	-0.00096	ETD	64.3743	6611	D120221_MGH_2205A_OGE05_rafkt_ft8dt_cc_01.RAW
MELERPGGNEITR		P02671	3	501.254	0.00122	ETD	45.5321	3332	D120221_MGH_2205A_OGE02_rafkt_ft8dt_cc_01.RAW
EFSHIAFLTIK		P10619	3	435.913	0.00093	ETD	74.5675	7420	D120217_MGH_2205A_OGE08_rafkt_ft8dt_cc_01.RAW
GGVLFAITDAFQK		P39059	2	683.873	0.00128	CID	89.8726	10869	D120221_MGH_2205A_OGE05_rafkt_ft8dt_cc_01.RAW
LYIFQASPADAGQYVcR	C16(Carbamidomethyl)	P98160	2	979.972	-0.00274	CID	75.7599	8148	D120221_MGH_2205A_OGE06_rafkt_ft8dt_cc_01.RAW
LVSGMQHPGSAGGVYETTQHFIDIK		P49257	4	668.835	0.00109	ETD	70.1046	6830	D120221_MGH_2205A_OGE07_rafkt_ft8dt_cc_01.RAW
SALSGHLETVILGLLK		P07355	2	825.993	-0.00049	CID	103.925	11677	D120217_MGH_2205A_OGE08_rafkt_ft8dt_cc_01.RAW
HQLYIDETVNSNIPTNLR		P02675	2	1064.04	-0.00516	CID	70.2047	6440	D120221_MGH_2205A_OGE03_rafkt_ft8dt_cc_01.RAW
IQVLVEPDHFK		P17931	3	442.247	0.00016	ETD	55.2431	5005	D120221_MGH_2205A_OGE05_rafkt_ft8dt_cc_01.RAW
LKDEGVELFAIGIK		Q99715	3	511.297	0.0015	ETD	74.921	8153	D120221_MGH_2205A_OGE02_rafkt_ft8dt_cc_01.RAW
RGTELGGAAGQGGHPPGYTSLASR		Q9Y6C2	4	575.039	-0.00056	ETD	48.3402	3807	D120217_MGH_2205A_OGE12_rafkt_ft8dt_cc_01.RAW
EGGQLPPGHSVQDGVLR		P98160	3	582.636	0.00041	ETD	49.0926	3502	D120221_MGH_2205A_OGE04_rafkt_ft8dt_cc_01.RAW
TAHISGLPPSTDFIVYLSGLAPSIR		P24821	4	653.859	0.00113	ETD	104.178	11870	D120221_MGH_2205A_OGE07_rafkt_ft8dt_cc_01.RAW
GTWDHGASDVSLYR		Q99715	3	521.912	0.00125	ETD	56.8248	4659	D120221_MGH_2205A_OGE04_rafkt_ft8dt_cc_01.RAW
HLAGLGLTEAIDK		P50454	3	446.585	-0.0008	ETD	61.2672	5119	D120221_MGH_2205A_OGE03_rafkt_ft8dt_cc_01.RAW
DSHSLTTNIMEILR		P02671	3	543.949	0.00152	ETD	86.5411	9405	D120221_MGH_2205A_OGE04_rafkt_ft8dt_cc_01.RAW
VGLVQFSDTPVTEFSLNTYQTK		P12111	2	1237.63	0.00155	CID	87.688	11325	D120221_MGH_2205A_OGE01_rafkt_ft8dt_cc_01.RAW
LLQVVYLHSnnITK	N10(Deamidated); N11(Deamidated)	P21810	3	548.641	0.00236	ETD	65.3597	6035	D120221_MGH_2205A_OGE04_rafkt_ft8dt_cc_01.RAW
GLpGVAGAVGEpGPLGIAGpPGAR	P3(Oxidation); P12(Oxidation); P20(Oxidation)	P08123	2	1058.05	-0.00873	CID	67.581	7169	D120221_MGH_2205A_OGE05_rafkt_ft8dt_cc_01.RAW
NPSSAGSWNSGSSGPGSTGNR		P02671	3	655.288	-0.00014	CID	40.8585	2589	D120217_MGH_2205A_OGE11_rafkt_ft8dt_cc_01.RAW
NLHALILVNNK		P07585	3	416.92	0.00106	ETD	54.0219	4584	D120217_MGH_2205A_OGE11_rafkt_ft8dt_cc_01.RAW
FSMLVAAIQSAGLTETLNR		Q15582	2	1011.53	-0.00416	CID	101.922	12717	D120221_MGH_2205A_OGE05_rafkt_ft8dt_cc_01.RAW
GEpGSAGPQGPpGPSGEEGK	P3(Oxidation); P12(Oxidation)	P08123	2	912.405	-0.00036	CID	32.8343	1594	D120221_MGH_2205A_OGE01_rafkt_ft8dt_cc_01.RAW
HLAVLnGAVVSTPHYSPGLLIEK	N6(Deamidated)	Q02817	4	604.837	0.00101	ETD	70.9686	7759	D120221_MGH_2205A_OGE05_rafkt_ft8dt_cc_01.RAW
KQSEPLEITLLAPER		P24821	2	862.482	-0.00059	CID	71.0473	6568	D120221_MGH_2205A_OGE03_rafkt_ft8dt_cc_01.RAW
IEDGVPQHLVLVLGGK		P12111; P12111-4	2	837.484	0.00074	CID	73.0686	7295	D120221_MGH_2205A_OGE04_rafkt_ft8dt_cc_01.RAW
VYAnGQHLFDFAHR	N4(Deamidated)	P56470	3	559.271	0.00052	ETD	67.4543	6355	D120217_MGH_2205A_OGE08_rafkt_ft8dt_cc_01.RAW
TASGLVEATGAGFANTWK		Q02817	3	594.301	0.00066	ETD	75.2779	8068	D120221_MGH_2205A_OGE06_rafkt_ft8dt_cc_01.RAW
IHLISTQSAIPYALR		P02679	4	421.496	0.00086	ETD	71.6029	7635	D120217_MGH_2205A_OGE12_rafkt_ft8dt_cc_01.RAW
PAEYSSMVRPIcLPDASHVFPAGK	C12(Carbamidomethyl)	Q9Y5Y6	4	658.081	0.00268	ETD	77.358	7624	D120217_MGH_2205A_OGE09_10_rafkt_ft8dt_cc_01.RAW
KITHNPFGPGQFFDLSIR		P56470	4	519.278	0.00056	ETD	82.6261	9183	D120217_MGH_2205A_OGE11_rafkt_ft8dt_cc_01.RAW
HQGSELHFPSVQPSDAGVYIcTcR	C21(Carbamidomethyl); C23(Carbamidomethyl)	P98160	3	915.751	-0.0046	CID	68.973	7033	D120221_MGH_2205A_OGE06_rafkt_ft8dt_cc_01.RAW
GAQGPAGPAGPpGLIGEQGISGPR	P12(Oxidation)	P12111; P12111-4	2	1079.05	-0.00506	CID	61.3076	5447	D120217_MGH_2205A_OGE08_rafkt_ft8dt_cc_01.RAW
EYLGAIcScTcFGGQR	C7(Carbamidomethyl); C9(Carbamidomethyl); C11(Carbamidomethyl)	P02751	2	939.894	-0.00621	CID	63.4032	6454	D120221_MGH_2205A_OGE05_rafkt_ft8dt_cc_01.RAW
GAQGPAGPAGPpGLIGEQGISGPR	P12(Oxidation)	P12111; P12111-4	2	1079.05	-0.00455	CID	60.8425	5309	D120221_MGH_2205A_OGE04_rafkt_ft8dt_cc_01.RAW
GLpGVAGAVGEpGPLGIAGPpGAR	P3(Oxidation); P12(Oxidation); P21(Oxidation)	P08123	2	1058.06	-0.00504	CID	71.6089	6735	D120217_MGH_2205A_OGE09_10_rafkt_ft8dt_cc_01.RAW
NFASVQGVSLESGSFPSYSAYR		Q99715	2	1177.05	-0.01023	CID	78.2518	9015	D120221_MGH_2205A_OGE05_rafkt_ft8dt_cc_01.RAW
VGLSDAFVVVHR		Q6UX71	3	433.579	0.00055	ETD	68.3431	6242	D120217_MGH_2205A_OGE09_10_rafkt_ft8dt_cc_01.RAW
AQASAQLVIQALPSVLINIR		P98160	3	702.42	0.00089	CID	104.591	12695	D120217_MGH_2205A_OGE12_rafkt_ft8dt_cc_01.RAW
VEFLLNAHSSK		P12111; P12111-4	3	415.561	0.00143	ETD	51.7342	4021	D120217_MGH_2205A_OGE08_rafkt_ft8dt_cc_01.RAW
EAQQALGSAAADATEAK		P11047	2	816.395	-0.00261	CID	46.574	3979	D120221_MGH_2205A_OGE01_rafkt_ft8dt_cc_01.RAW
IEDGVPQHLVLVLGGK		P12111; P12111-4	3	558.659	0.00154	ETD	72.2747	7985	D120221_MGH_2205A_OGE05_rafkt_ft8dt_cc_01.RAW
cEcPMGYNLDYTGVR	C1(Carbamidomethyl); C3(Carbamidomethyl)	P35556	2	917.879	-0.00208	CID	64.0553	7176	D120221_MGH_2205A_OGE01_rafkt_ft8dt_cc_01.RAW
DSHSLTTNImEILR	M10(Oxidation)	P02671	2	823.414	-0.00024	CID	74.8222	7585	D120221_MGH_2205A_OGE04_rafkt_ft8dt_cc_01.RAW
SAAFQIQSFDIVcSPVWTSR	C13(Carbamidomethyl)	Q99715	2	1150.06	-0.00635	CID	95.0658	10692	D120221_MGH_2205A_OGE04_rafkt_ft8dt_cc_01.RAW
TAEYDVAYGESHLFR		P12109	3	586.61	0.00131	ETD	65.9614	6669	D120221_MGH_2205A_OGE02_rafkt_ft8dt_cc_01.RAW
cGVmASSGLcQSVAAScAR	C1(Carbamidomethyl); M4(Oxidation); C10(Carbamidomethyl); C17(Carbamidomethyl)	P55001	2	994.421	-0.00518	CID	52.1134	3900	D120217_MGH_2205A_OGE09_10_rafkt_ft8dt_cc_01.RAW
AHLLSLVDVMQR		P04275	3	461.26	0.00076	ETD	74.9237	7474	D120217_MGH_2205A_OGE08_rafkt_ft8dt_cc_01.RAW
ISLSPEYVFSVSTFR		P12111; P12111-4	3	577.973	0.00282	ETD	91.7786	11171	D120221_MGH_2205A_OGE05_rafkt_ft8dt_cc_01.RAW
EINLAPDSSSVVVSGLmVATK	M17(Oxidation)	P02751	2	1067.06	-0.00401	CID	77.9271	9632	D120221_MGH_2205A_OGE01_rafkt_ft8dt_cc_01.RAW
DGTSGHpGPIGPpGPR	P7(Oxidation); P13(Oxidation)	P02461	3	510.915	0.00073	ETD	36.0287	1863	D120217_MGH_2205A_OGE08_rafkt_ft8dt_cc_01.RAW
NSFnISNLLVLHLSHNR	N4(Deamidated)	P51888	4	495.518	0.00087	ETD	87.0327	9271	D120217_MGH_2205A_OGE08_rafkt_ft8dt_cc_01.RAW
LQIVEMPLAHK		P50454	3	426.913	0.00054	ETD	63.4258	5517	D120217_MGH_2205A_OGE09_10_rafkt_ft8dt_cc_01.RAW
LVDQNIFSFYLSR		P07339	2	801.419	-0.00058	CID	93.4259	11426	D120221_MGH_2205A_OGE05_rafkt_ft8dt_cc_01.RAW
SLQWmAGGTFTGEALQYTR	M5(Oxidation)	P12109	2	1067	-0.00717	CID	78.2987	9023	D120221_MGH_2205A_OGE05_rafkt_ft8dt_cc_01.RAW
FILAPAKQEDEWDKPR		P13674	4	486.506	-0.00028	ETD	59.5039	4872	D120221_MGH_2205A_OGE03_rafkt_ft8dt_cc_01.RAW
QASVFSFGLGAQAASR		P12111	2	798.908	-0.0017	CID	76.5935	8452	D120217_MGH_2205A_OGE12_rafkt_ft8dt_cc_01.RAW
HLAGLGLTEAIDK		P50454	3	446.586	0.00064	ETD	62.1346	5246	D120221_MGH_2205A_OGE03_rafkt_ft8dt_cc_01.RAW
GEpGSpGEnGApGQMGPR	P3(Oxidation); P6(Oxidation); N9(Deamidated); P12(Oxidation)	P02452	2	872.364	-0.00113	CID	33.666	1720	D120221_MGH_2205A_OGE01_rafkt_ft8dt_cc_01.RAW
YGQcWVFAAVAcTVLR	C4(Carbamidomethyl); C12(Carbamidomethyl)	P21980	2	950.959	-0.00416	CID	104.731	12471	D120217_MGH_2205A_OGE11_rafkt_ft8dt_cc_01.RAW
GLESNVNVELLNALHSHMINK		Q15063-5; Q15063-2	4	583.809	0.00162	ETD	83.7958	8899	D120221_MGH_2205A_OGE07_rafkt_ft8dt_cc_01.RAW
TYTFHGDcYYVLAK	C8(Carbamidomethyl)	Q02817	3	579.936	-0.00011	ETD	62.8941	5682	D120217_MGH_2205A_OGE08_rafkt_ft8dt_cc_01.RAW
SALSGHLETVILGLLK		P07355	3	550.999	0.00119	ETD	104.275	11558	D120217_MGH_2205A_OGE09_10_rafkt_ft8dt_cc_01.RAW
TRPEFYLNSYmNK	M11(Oxidation)	P12111; P12111-4	2	839.893	-0.00498	CID	54.691	4702	D120217_MGH_2205A_OGE11_rafkt_ft8dt_cc_01.RAW
HESENLYSIAcDKPQQVR	C11(Carbamidomethyl)	P12110	4	544.264	0.00113	ETD	52.3036	3978	D120221_MGH_2205A_OGE04_rafkt_ft8dt_cc_01.RAW
LHVTLYncSFGR	N7(Deamidated); C8(Carbamidomethyl)	O15031	3	489.907	0.00036	ETD	64.9667	5985	D120217_MGH_2205A_OGE08_rafkt_ft8dt_cc_01.RAW
YLQEIYNSNNQK		P02679	2	757.366	-0.00192	CID	48.6973	3668	D120221_MGH_2205A_OGE06_rafkt_ft8dt_cc_01.RAW
QLTLLGGPTPNTGAALEFVLR		P12111; P12111-4	3	723.408	0.00086	CID	101.38	12224	D120217_MGH_2205A_OGE12_rafkt_ft8dt_cc_01.RAW
LcQcSDNIDPNAVGNcNR	C2(Carbamidomethyl); C4(Carbamidomethyl); C16(Carbamidomethyl)	P11047	2	1053.94	-0.00201	CID	45.5804	3788	D120221_MGH_2205A_OGE01_rafkt_ft8dt_cc_01.RAW
VGLVQFSDTPVTEFSLNTYQTK		P12111	2	1237.62	-0.00638	CID	87.6435	11318	D120221_MGH_2205A_OGE01_rafkt_ft8dt_cc_01.RAW
AHNQDLGLAGScLAR	C12(Carbamidomethyl)	P08572	2	791.891	-0.00079	CID	49.879	3743	D120217_MGH_2205A_OGE08_rafkt_ft8dt_cc_01.RAW
HQLYIDETVNSNIPTNLR		P02675	2	1064.04	-0.00313	CID	66.6625	5920	D120221_MGH_2205A_OGE03_rafkt_ft8dt_cc_01.RAW
DRPIYEEDLKK		Q02817	3	469.248	-0.00132	ETD	42.2871	2820	D120221_MGH_2205A_OGE02_rafkt_ft8dt_cc_01.RAW
YLQEIYNSnNQK	N9(Deamidated)	P02679	2	757.86	-0.00017	CID	48.2477	4289	D120221_MGH_2205A_OGE01_rafkt_ft8dt_cc_01.RAW
AcNLDVILGFDGSR	C2(Carbamidomethyl)	P12111; P12111-4	2	768.876	-0.0009	CID	79.3478	9880	D120221_MGH_2205A_OGE01_rafkt_ft8dt_cc_01.RAW
WRENLLEHYGGTPR		Q14112	3	576.626	0.00075	ETD	55.5259	4575	D120217_MGH_2205A_OGE08_rafkt_ft8dt_cc_01.RAW
GSpGEAGRpGEAGLpGAK	P3(Oxidation); P9(Oxidation); P15(Oxidation)	P02452	3	552.605	0.00068	ETD	32.2041	1302	D120221_MGH_2205A_OGE06_rafkt_ft8dt_cc_01.RAW
GFSGLDGAkGDAGPAGPK	K9(Oxidation)	P02452	3	539.932	-0.00127	ETD	44.6747	3179	D120221_MGH_2205A_OGE05_rafkt_ft8dt_cc_01.RAW
LQHLENELTHDIITK		P01009	2	902.481	-0.00234	CID	60.0278	5174	D120221_MGH_2205A_OGE04_rafkt_ft8dt_cc_01.RAW
HSGQFTDEYLPEQR		Q14112	2	853.889	-0.00291	CID	51.2872	4281	D120221_MGH_2205A_OGE02_rafkt_ft8dt_cc_01.RAW
SLQWMAGGTFTGEALQYTR		P12109	2	1059.01	-0.00183	CID	87.7248	10524	D120221_MGH_2205A_OGE05_rafkt_ft8dt_cc_01.RAW
ALDVMVSTFHK		P26447	3	416.553	-0.00031	ETD	60.9607	5159	D120217_MGH_2205A_OGE09_10_rafkt_ft8dt_cc_01.RAW
GLpGVAGAVGEpGPLGIAGpPGAR	P3(Oxidation); P12(Oxidation); P20(Oxidation)	P08123	2	1058.06	-0.00087	CID	70.108	6810	D120221_MGH_2205A_OGE04_rafkt_ft8dt_cc_01.RAW
GEVGPAGPnGFAGPAGAAGQpGAk	N9(Deamidated); P21(Oxidation); K24(Oxidation)	P08123	2	1034.49	-0.00191	CID	51.6473	4905	D120221_MGH_2205A_OGE01_rafkt_ft8dt_cc_01.RAW
LRDVTHSTMNVFWEPVPGK		Q99715	4	554.036	0.00113	ETD	69.949	6737	D120217_MGH_2205A_OGE08_rafkt_ft8dt_cc_01.RAW
NIDRTELQTITNDPR		P12111; P12111-4	3	595.975	0.00045	ETD	52.2864	4456	D120221_MGH_2205A_OGE02_rafkt_ft8dt_cc_01.RAW
IAPAVVHIELFR		Q92743	3	455.607	0.00078	ETD	73.7188	7294	D120217_MGH_2205A_OGE08_rafkt_ft8dt_cc_01.RAW
GSpGAQGPPGApGPLGIAGITGAR	P3(Oxidation); P12(Oxidation)	P02461	2	1044.54	-0.00296	CID	68.5537	7130	D120217_MGH_2205A_OGE12_rafkt_ft8dt_cc_01.RAW
AcNLDVILGFDGSR	C2(Carbamidomethyl)	P12111; P12111-4	2	768.88	0.00263	CID	81.646	8175	D120221_MGH_2205A_OGE03_rafkt_ft8dt_cc_01.RAW
SAAFQIQSFDIVcSPVWTSR	C13(Carbamidomethyl)	Q99715	3	767.045	0.00088	CID	94.9939	11674	D120221_MGH_2205A_OGE05_rafkt_ft8dt_cc_01.RAW
GPpGESGAAGPTGPIGSR	P3(Oxidation)	P08123	2	790.885	-0.00206	CID	41.6131	2588	D120217_MGH_2205A_OGE08_rafkt_ft8dt_cc_01.RAW
KLEcTLPDGTGR	C4(Carbamidomethyl)	Q14112	3	449.561	-0.00133	ETD	41.9312	2750	D120221_MGH_2205A_OGE05_rafkt_ft8dt_cc_01.RAW
GEVGPAGPnGFAGPAGAAGQpGAk	N9(Deamidated); P21(Oxidation); K24(Oxidation)	P08123	2	1034.49	-0.0041	CID	50.7964	4760	D120221_MGH_2205A_OGE01_rafkt_ft8dt_cc_01.RAW
GLHGEFGLpGPAGPR	P9(Oxidation)	P08123	3	493.257	0.00045	ETD	54.1453	4372	D120217_MGH_2205A_OGE08_rafkt_ft8dt_cc_01.RAW
VAVNDAHLLQYnHR	N12(Deamidated)	P17931	4	413.464	-0.00033	ETD	51.7834	4015	D120221_MGH_2205A_OGE07_rafkt_ft8dt_cc_01.RAW
FWTFETGcTVcDEGLR	C8(Carbamidomethyl); C11(Carbamidomethyl)	Q02809	2	989.428	0.00137	CID	77.8832	9624	D120221_MGH_2205A_OGE01_rafkt_ft8dt_cc_01.RAW
GLpGVAGAVGEpGPLGIAGPpGAR	P3(Oxidation); P12(Oxidation); P21(Oxidation)	P08123	3	705.712	0.00121	CID	68.5347	7338	D120221_MGH_2205A_OGE05_rafkt_ft8dt_cc_01.RAW
NLVWNAGALHYSDEVEIIQGLTR		P12109	2	1299.67	-0.0027	CID	91.8646	10915	D120221_MGH_2205A_OGE02_rafkt_ft8dt_cc_01.RAW
FGSYcPTTcGIADFLSTYQTK	C5(Carbamidomethyl); C9(Carbamidomethyl)	P02679	2	1209.04	-0.00088	CID	92.0008	11206	D120221_MGH_2205A_OGE05_rafkt_ft8dt_cc_01.RAW
VWHLVRPTDEVDEGK		O15031	4	445.731	-0.00021	ETD	55.0841	4230	D120221_MGH_2205A_OGE03_rafkt_ft8dt_cc_01.RAW
GEAGIpGVpGAkGEDGK	P6(Oxidation); P9(Oxidation); K12(Oxidation)	P02461	3	529.594	0.00085	ETD	39.5601	2407	D120221_MGH_2205A_OGE02_rafkt_ft8dt_cc_01.RAW
FTGSQPFGQGVEHATANK		P07996	3	625.971	0.0003	ETD	49.3527	3667	D120217_MGH_2205A_OGE08_rafkt_ft8dt_cc_01.RAW
LVEVLEGVcSK	C9(Carbamidomethyl)	Q96HD1	2	616.832	0.00079	CID	58.8266	5510	D120221_MGH_2205A_OGE02_rafkt_ft8dt_cc_01.RAW
NLVWNAGALHYSDEVEIIQGLTR		P12109	2	1299.66	-0.0069	CID	92.7354	11055	D120221_MGH_2205A_OGE02_rafkt_ft8dt_cc_01.RAW
QLINALQINnTAVGHALVLPAGR	N10(Deamidated)	P12111; P12111-4	4	596.843	0.00222	ETD	85.7625	9087	D120217_MGH_2205A_OGE08_rafkt_ft8dt_cc_01.RAW
GLEQLLVGGSHLK		P12109	3	450.931	0.00127	ETD	73.1105	6966	D120217_MGH_2205A_OGE09_10_rafkt_ft8dt_cc_01.RAW
SLQWMAGGTFTGEALQYTR		P12109	2	1059.01	0.00146	CID	92.9494	11353	D120221_MGH_2205A_OGE05_rafkt_ft8dt_cc_01.RAW
RVQIALAQYSGDPR		Q99715	3	525.287	0.00051	ETD	53.4005	4474	D120217_MGH_2205A_OGE11_rafkt_ft8dt_cc_01.RAW
VGSSGDIALHINPR		P56470	3	479.259	-0.00098	ETD	53.2032	4051	D120217_MGH_2205A_OGE09_10_rafkt_ft8dt_cc_01.RAW
GVcVHGNAEYQPGSPVYSSK	C3(Carbamidomethyl)	Q02817	2	1068.49	-0.00428	CID	48.4924	3541	D120217_MGH_2205A_OGE08_rafkt_ft8dt_cc_01.RAW
TYGLMDSHAVLQISSAK		P98160	3	607.646	0.00066	ETD	68.4465	6508	D120217_MGH_2205A_OGE08_rafkt_ft8dt_cc_01.RAW
VGSSGDIALHINPR		P56470	3	479.262	0.00224	ETD	52.2064	4095	D120217_MGH_2205A_OGE08_rafkt_ft8dt_cc_01.RAW
RGPnGEAGSAGPpGpPGLR	N4(Deamidated); P13(Oxidation); P15(Oxidation)	P08123	2	888.932	-0.0024	CID	40.5936	2548	D120221_MGH_2205A_OGE05_rafkt_ft8dt_cc_01.RAW
RGVVSDHcYPFSGR	C8(Carbamidomethyl)	Q9GZM7	3	546.259	-0.00086	ETD	47.2989	3524	D120217_MGH_2205A_OGE11_rafkt_ft8dt_cc_01.RAW
GLHGEFGLpGpAGPR	P9(Oxidation); P11(Oxidation)	P08123	2	747.374	-0.00393	CID	52.6906	3980	D120217_MGH_2205A_OGE09_10_rafkt_ft8dt_cc_01.RAW
AcNLDVILGFDGSR	C2(Carbamidomethyl)	P12111; P12111-4	2	768.877	-0.00038	CID	82.3826	8688	D120221_MGH_2205A_OGE07_rafkt_ft8dt_cc_01.RAW
GVDEVTIVNILTNR		P07355	3	514.956	0.00133	ETD	87.6933	11326	D120221_MGH_2205A_OGE01_rafkt_ft8dt_cc_01.RAW
GLHGEFGLpGPAGPR	P9(Oxidation)	P08123	2	739.381	-0.00012	CID	54.1987	4380	D120217_MGH_2205A_OGE08_rafkt_ft8dt_cc_01.RAW
GAQGPAGPAGpPGLIGEQGISGPR	P11(Oxidation)	P12111; P12111-4	3	719.706	0	CID	61.3305	5464	D120221_MGH_2205A_OGE07_rafkt_ft8dt_cc_01.RAW
NPSSAGSWNSGSSGPGSTGNR		P02671	2	982.426	-0.00197	CID	40.8431	2587	D120217_MGH_2205A_OGE11_rafkt_ft8dt_cc_01.RAW
KGLEQLLVGGSHLK		P12109	2	739.938	-0.00041	CID	61.205	5902	D120217_MGH_2205A_OGE12_rafkt_ft8dt_cc_01.RAW
AHYGGFTVQnEANK	N10(Deamidated)	P02675	3	512.908	0.00016	ETD	47.311	3250	D120221_MGH_2205A_OGE04_rafkt_ft8dt_cc_01.RAW
MGPTELLIEMEDWK		P02675	3	564.607	0.00114	ETD	99.3128	13246	D120221_MGH_2205A_OGE01_rafkt_ft8dt_cc_01.RAW
YHIGDEILVSGGIGALVR		Q15582	3	623.681	0.00147	ETD	84.7549	9127	D120221_MGH_2205A_OGE04_rafkt_ft8dt_cc_01.RAW
LKPDTPYTITVSSLYPDGEGGR		Q99715	2	1183.59	-0.01013	CID	71.9989	7667	D120221_MGH_2205A_OGE02_rafkt_ft8dt_cc_01.RAW
SAAFQIQSFDIVcSPVWTSR	C13(Carbamidomethyl)	Q99715	2	1150.05	-0.00842	CID	95.8647	11284	D120221_MGH_2205A_OGE06_rafkt_ft8dt_cc_01.RAW
LHINHNnLTESVGPLPK	N7(Deamidated)	P51884	2	942.497	-0.00511	CID	55.6412	4792	D120221_MGH_2205A_OGE06_rafkt_ft8dt_cc_01.RAW
HPTPLALGHFHTVTLLR		P98160	4	478.275	0.00061	ETD	66.0107	6714	D120217_MGH_2205A_OGE12_rafkt_ft8dt_cc_01.RAW
FNAESQGcNHEEDAGVR	C8(Carbamidomethyl)	Q9Y4K0	3	640.602	-0.00041	ETD	36.4761	2174	D120221_MGH_2205A_OGE01_rafkt_ft8dt_cc_01.RAW
GWGPHcEIcPFQGTVAFK	C6(Carbamidomethyl); C9(Carbamidomethyl)	P35555	2	1045.98	-0.00261	CID	75.8892	7618	D120217_MGH_2205A_OGE08_rafkt_ft8dt_cc_01.RAW
DQAVENILVSPVVVASSLGLVSLGGK		P50454	3	851.147	-0.0026	CID	106.858	12800	D120217_MGH_2205A_OGE11_rafkt_ft8dt_cc_01.RAW
RLDVVAGSVTVLSGR		Q9Y6C2	3	510.299	0.00095	ETD	65.3516	6607	D120217_MGH_2205A_OGE12_rafkt_ft8dt_cc_01.RAW
PLDGSALYTGSALDFVR		P12111; P12111-4	2	891.455	-0.00202	CID	82.3672	10410	D120221_MGH_2205A_OGE01_rafkt_ft8dt_cc_01.RAW
nHTHGAcLVEcPSHR	N1(Deamidated); C7(Carbamidomethyl); C11(Carbamidomethyl)	Q02817	4	444.698	-0.00019	ETD	34.7127	1710	D120221_MGH_2205A_OGE07_rafkt_ft8dt_cc_01.RAW
SIVPQGGSHSLR		P98160	3	413.227	8e-05	ETD	40.8507	2588	D120217_MGH_2205A_OGE11_rafkt_ft8dt_cc_01.RAW
FTQVTPTSLSAQWTPPNVQLTGYR		P02751	3	898.124	-0.00471	CID	87.0821	10113	D120217_MGH_2205A_OGE12_rafkt_ft8dt_cc_01.RAW
GWGPHcEIcPFQGTVAFK	C6(Carbamidomethyl); C9(Carbamidomethyl)	P35555	2	1045.98	-0.0015	CID	75.8856	7392	D120217_MGH_2205A_OGE09_10_rafkt_ft8dt_cc_01.RAW
GAQGPAGPAGPpGLIGEQGISGPR	P12(Oxidation)	P12111; P12111-4	2	1079.05	-0.00281	CID	58.628	5612	D120221_MGH_2205A_OGE05_rafkt_ft8dt_cc_01.RAW
AALAFGFLDLLK		Q96SY0	2	639.877	0.00082	CID	105.089	12652	D120221_MGH_2205A_OGE06_rafkt_ft8dt_cc_01.RAW
VHTSLYEcPIESSPLFLLHK	C8(Carbamidomethyl)	Q16363	3	790.743	-0.00041	CID	81.6341	8575	D120221_MGH_2205A_OGE07_rafkt_ft8dt_cc_01.RAW
TVcAHEELLR	C3(Carbamidomethyl)	P55001	3	409.876	-0.00025	ETD	43.6039	2736	D120221_MGH_2205A_OGE04_rafkt_ft8dt_cc_01.RAW
GApGPDGNnGAQGpPGPQGVQGGK	P3(Oxidation); N9(Deamidated); P14(Oxidation)	P08123	2	1073.98	-0.00635	CID	36.1375	2117	D120221_MGH_2205A_OGE01_rafkt_ft8dt_cc_01.RAW
HTQVcInGQcAGSIcEK	C5(Carbamidomethyl); N7(Deamidated); C10(Carbamidomethyl); C15(Carbamidomethyl)	O14672	3	654.954	0.00039	CID	46.8761	3085	D120221_MGH_2205A_OGE03_rafkt_ft8dt_cc_01.RAW
YHIGDEILVSGGIGALVR		Q15582	3	623.68	0.00089	ETD	88.2447	9666	D120221_MGH_2205A_OGE04_rafkt_ft8dt_cc_01.RAW
NcVcLEGGSGIIcQPK	C2(Carbamidomethyl); C4(Carbamidomethyl); C13(Carbamidomethyl)	Q02817	2	896.41	-0.00305	CID	58.6036	4940	D120221_MGH_2205A_OGE04_rafkt_ft8dt_cc_01.RAW
NSWGHNFGEEGYIR		P25774	3	555.92	0.00127	ETD	59.2032	5035	D120221_MGH_2205A_OGE04_rafkt_ft8dt_cc_01.RAW
cHAGHLnGVYYQGGTYSK	C1(Carbamidomethyl); N7(Deamidated)	P02679	4	503.978	-1e-05	ETD	46.5234	3271	D120221_MGH_2205A_OGE07_rafkt_ft8dt_cc_01.RAW
FGFcpMAAHEEIcTTNEGVMYR	C4(Carbamidomethyl); P5(Oxidation); C13(Carbamidomethyl)	P02751	3	879.37	-0.00225	CID	70.1024	6425	D120221_MGH_2205A_OGE03_rafkt_ft8dt_cc_01.RAW
VAQLEAqcQEPcK	Q7(Deamidated); C8(Carbamidomethyl); C12(Carbamidomethyl)	P02679	2	781.354	0.0007	CID	40.1727	2805	D120221_MGH_2205A_OGE01_rafkt_ft8dt_cc_01.RAW
EIcPAGPGYHYSASDLR	C3(Carbamidomethyl)	Q8N2S1-2	3	631.624	-0.00038	ETD	55.3323	4427	D120221_MGH_2205A_OGE04_rafkt_ft8dt_cc_01.RAW
HTSVQTTSSGSGPFTDVR		P02751	3	621.966	0.00038	ETD	46.0299	3245	D120221_MGH_2205A_OGE06_rafkt_ft8dt_cc_01.RAW
AcNLDVILGFDGSR	C2(Carbamidomethyl)	P12111; P12111-4	2	768.877	-0.00016	CID	80.2108	10031	D120221_MGH_2205A_OGE01_rafkt_ft8dt_cc_01.RAW
GLKPGVVYEGQLISIQQYGHQEVTR		P02751	4	700.625	-1e-05	ETD	71.4558	6961	D120217_MGH_2205A_OGE08_rafkt_ft8dt_cc_01.RAW
LLQVTPADSGEYVcR	C14(Carbamidomethyl)	P98160	2	854.421	-0.00153	CID	58.6634	6188	D120221_MGH_2205A_OGE01_rafkt_ft8dt_cc_01.RAW
LLLFSDGNSQGATPAAIEK		P12109	2	966.503	-0.00379	CID	72.0548	7676	D120221_MGH_2205A_OGE02_rafkt_ft8dt_cc_01.RAW
VYAnGQHLFDFAHR	N4(Deamidated)	P56470	3	559.27	-0.00052	ETD	67.1829	6377	D120221_MGH_2205A_OGE07_rafkt_ft8dt_cc_01.RAW
TFHFNTVEEVHSR		P30740	4	401.446	-0.00084	ETD	51.5456	3980	D120221_MGH_2205A_OGE07_rafkt_ft8dt_cc_01.RAW
GLHGEFGLpGPAGPR	P9(Oxidation)	P08123	2	739.377	-0.00407	CID	55.7374	4411	D120217_MGH_2205A_OGE09_10_rafkt_ft8dt_cc_01.RAW
IREHVPQLLLLLTAGQSEDSYLQAANALTR		P12111	3	1107.6	-0.00304	CID	101.733	11681	D120221_MGH_2205A_OGE04_rafkt_ft8dt_cc_01.RAW
LSDAGITPLFLTR		P12111; P12111-4	3	468.601	-0.00032	ETD	80.4808	8919	D120221_MGH_2205A_OGE06_rafkt_ft8dt_cc_01.RAW
GApGPDGNnGAQGPpGPQGVQGGK	P3(Oxidation); N9(Deamidated); P15(Oxidation)	P08123	3	716.328	-0.00171	CID	36.074	2107	D120221_MGH_2205A_OGE01_rafkt_ft8dt_cc_01.RAW
VQcDVSVGFIcK	C3(Carbamidomethyl); C11(Carbamidomethyl)	Q02817	2	706.34	0.00067	CID	57.9438	5487	D120221_MGH_2205A_OGE05_rafkt_ft8dt_cc_01.RAW
VEFLLnAHSSKDEVQNAVQR	N6(Deamidated)	P12111; P12111-4	4	572.045	0.00192	ETD	61.1785	5893	D120221_MGH_2205A_OGE02_rafkt_ft8dt_cc_01.RAW
LFYAPAAGGPEELVPIPGNTNYAILR		Q99715	3	915.15	-0.00325	CID	93.9348	11243	D120221_MGH_2205A_OGE02_rafkt_ft8dt_cc_01.RAW
FGSYcPTTcGIADFLSTYQTK	C5(Carbamidomethyl); C9(Carbamidomethyl)	P02679	2	1209.04	-0.0071	CID	92.4955	10781	D120221_MGH_2205A_OGE06_rafkt_ft8dt_cc_01.RAW
NVGVEVFSLGIK		Q99715	2	631.362	0.00043	CID	76.1225	8650	D120221_MGH_2205A_OGE05_rafkt_ft8dt_cc_01.RAW
VILGAHQEVNLEPHVQEIEVSR		P00747	4	624.837	0.00126	ETD	65.4254	5731	D120221_MGH_2205A_OGE03_rafkt_ft8dt_cc_01.RAW
SLLQAVANLPYK		Q99715	2	658.881	-0.00113	CID	84.4274	9462	D120217_MGH_2205A_OGE11_rafkt_ft8dt_cc_01.RAW
IESSSPTVVEGQTLDLNcVVAR	C18(Carbamidomethyl)	P98160	2	1187.6	-0.00177	CID	71.147	8453	D120221_MGH_2205A_OGE01_rafkt_ft8dt_cc_01.RAW
TYLGnALVcTcYGGSR	N5(Deamidated); C9(Carbamidomethyl); C11(Carbamidomethyl)	P02751	2	896.904	0.00085	CID	67.7504	6427	D120221_MGH_2205A_OGE04_rafkt_ft8dt_cc_01.RAW
PNNPDWGTFEEVSGNVSPGTR		P02671	2	1130.51	-0.00261	CID	71.2277	8467	D120221_MGH_2205A_OGE01_rafkt_ft8dt_cc_01.RAW
GVDEVTIVNILTNR		P07355	3	514.955	0.00097	ETD	88.5434	11469	D120221_MGH_2205A_OGE01_rafkt_ft8dt_cc_01.RAW
LGLSFNSISAVDnGSLANTPHLR	N13(Deamidated)	P07585	2	1192.61	-0.00693	CID	78.5531	8193	D120221_MGH_2205A_OGE04_rafkt_ft8dt_cc_01.RAW
GLHGEFGLpGpAGPRGER	P9(Oxidation); P11(Oxidation)	P08123	4	459.734	-0.00035	ETD	47.389	3380	D120217_MGH_2205A_OGE08_rafkt_ft8dt_cc_01.RAW
SLQWMAGGTFTGEALQYTR		P12109	2	1059.01	-0.00058	CID	94.5858	11609	D120221_MGH_2205A_OGE05_rafkt_ft8dt_cc_01.RAW
VVLGAHnLSR	N7(Deamidated)	P08246	3	356.205	-0.00031	ETD	43.9603	2901	D120217_MGH_2205A_OGE08_rafkt_ft8dt_cc_01.RAW
TRPEFYLNSYMNK		P12111; P12111-4	3	554.938	0.00173	ETD	64.257	6211	D120217_MGH_2205A_OGE11_rafkt_ft8dt_cc_01.RAW
YGGLHFSDQVEVFSPPGSDR		P12110	2	1097.51	-0.00833	CID	75.147	8188	D120221_MGH_2205A_OGE02_rafkt_ft8dt_cc_01.RAW
YLQEIYNSNNQK		P02679	2	757.368	-4e-05	CID	47.5727	3667	D120221_MGH_2205A_OGE05_rafkt_ft8dt_cc_01.RAW
GEQGFMGNTGPTGAVGDR		P08572	2	875.89	-0.0038	CID	51.8571	4944	D120221_MGH_2205A_OGE01_rafkt_ft8dt_cc_01.RAW
LGSFEGLVnLTFIHLQHNR	N9(Deamidated)	P51884	4	549.794	-0.0003	ETD	96.1297	11325	D120221_MGH_2205A_OGE06_rafkt_ft8dt_cc_01.RAW
VYAnGQHLFDFAHR	N4(Deamidated)	P56470	3	559.271	-0.00012	ETD	64.2757	5927	D120221_MGH_2205A_OGE07_rafkt_ft8dt_cc_01.RAW
GDFSSANnRDNTYNR	N8(Deamidated)	P02671	3	577.914	-0.0011	ETD	35.5822	2032	D120221_MGH_2205A_OGE01_rafkt_ft8dt_cc_01.RAW
VVIHFTDGADGDLADLHR		P12111; P12111-4	4	488.497	0.00021	ETD	70.3764	7407	D120221_MGH_2205A_OGE02_rafkt_ft8dt_cc_01.RAW
VVIHFTDGADGDLADLHR		P12111; P12111-4	3	650.995	0.00101	CID	64.2285	6382	D120221_MGH_2205A_OGE02_rafkt_ft8dt_cc_01.RAW
RSALQSINEWAAQTTDGK		P50454	2	988.491	-0.00466	CID	68.0435	7249	D120221_MGH_2205A_OGE05_rafkt_ft8dt_cc_01.RAW
cQcPSGMTLDATGR	C1(Carbamidomethyl); C3(Carbamidomethyl)	P35555	2	777.326	-0.00243	CID	48.997	3488	D120221_MGH_2205A_OGE04_rafkt_ft8dt_cc_01.RAW
RLGALnSSLQLLEDR	N6(Deamidated)	Q9Y6C2	3	562.645	0.00096	ETD	76.5531	8419	D120221_MGH_2205A_OGE02_rafkt_ft8dt_cc_01.RAW
LEPGQPQLSPGISTIHLHPQFPVVIEK		Q14766	4	741.16	-0.00044	ETD	78.3953	8580	D120221_MGH_2205A_OGE06_rafkt_ft8dt_cc_01.RAW
GPpGAVGSpGVnGApGEAGR	P3(Oxidation); P9(Oxidation); N12(Deamidated); P15(Oxidation)	P08123	2	876.908	-0.00314	CID	35.3395	1993	D120221_MGH_2205A_OGE01_rafkt_ft8dt_cc_01.RAW
NcVDENEcATGFHR	C2(Carbamidomethyl); C8(Carbamidomethyl)	Q14112	3	570.232	1e-05	ETD	40.372	2524	D120221_MGH_2205A_OGE02_rafkt_ft8dt_cc_01.RAW
GEpGPVGVQGPpGPAGEEGK	P3(Oxidation); P12(Oxidation)	P02452	2	924.442	-0.00056	CID	42.6512	3247	D120221_MGH_2205A_OGE01_rafkt_ft8dt_cc_01.RAW
DTVQIHDITGK		P02679	3	409.55	-0.00053	ETD	48.0585	3357	D120221_MGH_2205A_OGE04_rafkt_ft8dt_cc_01.RAW
LDENFQPIAQDHLPLHK		Q92626	4	504.516	0.0021	ETD	61.9443	5488	D120221_MGH_2205A_OGE04_rafkt_ft8dt_cc_01.RAW
YRLnYSLPTGQWVGVQLPR	N4(Deamidated)	P24821	2	1124.59	-0.00943	CID	86.9642	9856	D120217_MGH_2205A_OGE11_rafkt_ft8dt_cc_01.RAW
SALSGHLETVILGLLK		P07355	3	551	0.00195	ETD	104.284	12649	D120217_MGH_2205A_OGE12_rafkt_ft8dt_cc_01.RAW
NIPTVNENLENYYLEVNQLEK		P51884	2	1268.63	-0.00279	CID	87.5052	11294	D120221_MGH_2205A_OGE01_rafkt_ft8dt_cc_01.RAW
TYLGnALVcTcYGGSR	N5(Deamidated); C9(Carbamidomethyl); C11(Carbamidomethyl)	P02751	2	896.902	-0.00175	CID	63.8307	5802	D120221_MGH_2205A_OGE04_rafkt_ft8dt_cc_01.RAW
VISSGSVASYVTSPQGFQFR		P98160	2	1059.03	-0.00648	CID	80.6673	8873	D120217_MGH_2205A_OGE11_rafkt_ft8dt_cc_01.RAW
HTLGHLLSLDSYR		Q02809	2	756.4	-0.00195	CID	61.8324	5524	D120217_MGH_2205A_OGE08_rafkt_ft8dt_cc_01.RAW
RVLDSEGQLR		Q9Y6C2	3	391.55	-0.00108	ETD	38.3929	2224	D120221_MGH_2205A_OGE05_rafkt_ft8dt_cc_01.RAW
YSFcTDHTVLVQTR	C4(Carbamidomethyl)	P02751	3	576.279	0.00053	ETD	57.9959	4947	D120217_MGH_2205A_OGE08_rafkt_ft8dt_cc_01.RAW
MELERPGGnEITR	N9(Deamidated)	P02671	3	501.582	0.00116	ETD	46.9435	4047	D120221_MGH_2205A_OGE01_rafkt_ft8dt_cc_01.RAW
VQIALAQYSGDPR		Q99715	2	709.376	0.00042	CID	58.1078	5207	D120221_MGH_2205A_OGE06_rafkt_ft8dt_cc_01.RAW
EASITVSVLHGTHSGPSYTPVPGSTR		P98160	4	660.087	-0.00026	ETD	61.5911	5247	D120217_MGH_2205A_OGE09_10_rafkt_ft8dt_cc_01.RAW
FTTPGFPDSPYPAHAR		Q9Y5Y6	3	587.618	0.00014	ETD	61.7215	5508	D120217_MGH_2205A_OGE08_rafkt_ft8dt_cc_01.RAW
FHTSRPESFAIYK		P11047	3	528.272	-0.00011	ETD	51.2069	4123	D120217_MGH_2205A_OGE11_rafkt_ft8dt_cc_01.RAW
VYANGQHLFDFAHR		P56470	3	558.942	-0.00022	ETD	62.6031	5394	D120217_MGH_2205A_OGE09_10_rafkt_ft8dt_cc_01.RAW
AHLLSLVDVMQR		P04275	2	691.384	-0.00063	CID	74.991	7484	D120217_MGH_2205A_OGE08_rafkt_ft8dt_cc_01.RAW
IYDAVSGIDTQIIYHK		Q16363	2	918.476	-0.00465	CID	68.8405	6603	D120221_MGH_2205A_OGE04_rafkt_ft8dt_cc_01.RAW
RGPGQAEAPAGVESILLTIK		Q02817	3	669.713	0.00078	CID	80.4403	8912	D120221_MGH_2205A_OGE06_rafkt_ft8dt_cc_01.RAW
RLEAGDHPVELLAR		P09486	3	525.958	9e-05	ETD	49.1126	3934	D120221_MGH_2205A_OGE05_rafkt_ft8dt_cc_01.RAW
LSIIATDHTYRR		P12109	4	362.202	0.00033	ETD	46.4871	3520	D120217_MGH_2205A_OGE12_rafkt_ft8dt_cc_01.RAW
ISTGGGETEETLKK		Q15063-5; Q15063-2	3	483.919	-0.00023	ETD	35.3848	1822	D120221_MGH_2205A_OGE02_rafkt_ft8dt_cc_01.RAW
GPpGVnGTQGFQGcpGQR	P3(Oxidation); N6(Deamidated); C14(Carbamidomethyl); P15(Oxidation)	P12111; P12111-4	2	923.906	-0.00444	CID	44.8654	3045	D120221_MGH_2205A_OGE07_rafkt_ft8dt_cc_01.RAW
SLEDALSSDTSGHFR		P08133	3	541.254	0.00086	ETD	60.3444	6492	D120221_MGH_2205A_OGE01_rafkt_ft8dt_cc_01.RAW
GPpGAVGSpGVnGApGEAGR	P3(Oxidation); P9(Oxidation); N12(Deamidated); P15(Oxidation)	P08123	2	876.909	-0.00179	CID	34.4972	1850	D120221_MGH_2205A_OGE01_rafkt_ft8dt_cc_01.RAW
ASLHGGEPTTIIR		P14543	3	451.248	-0.0007	ETD	45.8088	3159	D120217_MGH_2205A_OGE08_rafkt_ft8dt_cc_01.RAW
FTQVTPTSLSAQWTPPNVQLTGYR		P02751	2	1346.68	-0.00772	CID	86.5841	9797	D120217_MGH_2205A_OGE11_rafkt_ft8dt_cc_01.RAW
HPTPLALGHFHTVTLLR		P98160	3	637.364	0.00073	ETD	66.1556	6736	D120217_MGH_2205A_OGE12_rafkt_ft8dt_cc_01.RAW
DPHTEFTLK		Q99715	3	363.185	-0.0009	ETD	48.6478	3441	D120221_MGH_2205A_OGE04_rafkt_ft8dt_cc_01.RAW
HLISTHFAPGDFQGFALVNPQR		P98160	2	1226.63	0.00039	CID	80.3256	8284	D120217_MGH_2205A_OGE08_rafkt_ft8dt_cc_01.RAW
NLEWIAGGTWTPSALK		P12110	2	872.457	-0.00026	CID	87.353	10461	D120221_MGH_2205A_OGE05_rafkt_ft8dt_cc_01.RAW
QLTLLGGPTPNTGAALEFVLR		P12111; P12111-4	3	723.407	-7e-05	CID	99.5817	11831	D120221_MGH_2205A_OGE06_rafkt_ft8dt_cc_01.RAW
WPNLIHEPLDQGNcAGSWAFSTAAVASDR	C14(Carbamidomethyl)	Q9GZM7	3	1057.5	0.00022	CID	87.2798	10168	D120221_MGH_2205A_OGE02_rafkt_ft8dt_cc_01.RAW
KGLEQLLVGGSHLK		P12109	3	493.629	0.00131	ETD	61.0807	5880	D120217_MGH_2205A_OGE12_rafkt_ft8dt_cc_01.RAW
GNRGDSIDQcALIQSIK	C10(Carbamidomethyl)	P12111; P12111-4	2	937.969	-0.00427	CID	59.302	5738	D120221_MGH_2205A_OGE05_rafkt_ft8dt_cc_01.RAW
GEpGPVGVQGpPGPAGEEGK	P3(Oxidation); P11(Oxidation)	P02452	3	616.632	0.00134	ETD	42.8041	3274	D120221_MGH_2205A_OGE01_rafkt_ft8dt_cc_01.RAW
DSHSLTTNIMEILR		P02671	3	543.948	0.00129	ETD	89.1941	9809	D120221_MGH_2205A_OGE04_rafkt_ft8dt_cc_01.RAW
VGHDYQWIGLNDK		P13611	2	772.879	0.00057	CID	60.1943	5201	D120221_MGH_2205A_OGE04_rafkt_ft8dt_cc_01.RAW
LSDGVFKPDTFHGLK		P51888	3	554.295	0.00012	ETD	60.0337	5256	D120217_MGH_2205A_OGE08_rafkt_ft8dt_cc_01.RAW
NLEWIAGGTWTPSALK		P12110	2	872.455	-0.00225	CID	88.4375	9694	D120221_MGH_2205A_OGE04_rafkt_ft8dt_cc_01.RAW
YGFYTHVFR		P00734	3	397.198	0.00056	ETD	61.0952	5690	D120217_MGH_2205A_OGE11_rafkt_ft8dt_cc_01.RAW
GPLGPAGGIGLpGQSGSEGPVGPAGK	P12(Oxidation)	P25940	2	1115.57	-0.00651	CID	65.2439	6073	D120221_MGH_2205A_OGE07_rafkt_ft8dt_cc_01.RAW
FLATTPNSLLVSWQPPR		P02751	3	643.019	-0.00055	ETD	89.978	10553	D120217_MGH_2205A_OGE12_rafkt_ft8dt_cc_01.RAW
LYDLHGDcSYVLSK	C8(Carbamidomethyl)	Q9HC84	3	557.27	0.00198	ETD	59.8526	5146	D120221_MGH_2205A_OGE04_rafkt_ft8dt_cc_01.RAW
VPGVGLpGVYPGGVLPGAR	P7(Oxidation)	P15502	3	593.338	0.00111	ETD	76.9976	8521	D120217_MGH_2205A_OGE12_rafkt_ft8dt_cc_01.RAW
VAQLEAQcQEPcK	C8(Carbamidomethyl); C12(Carbamidomethyl)	P02679	2	780.858	-0.00243	CID	39.1017	2343	D120221_MGH_2205A_OGE02_rafkt_ft8dt_cc_01.RAW
GFVPAGESSSEAGGENYK		Q14766	2	893.395	-0.00462	CID	47.0038	4059	D120221_MGH_2205A_OGE01_rafkt_ft8dt_cc_01.RAW
LVGSGLHTVEAAGEAR		Q9Y6C2	2	783.914	-0.00105	CID	47.6821	3685	D120221_MGH_2205A_OGE05_rafkt_ft8dt_cc_01.RAW
FSMLVAAIQSAGLTETLNR		Q15582	2	1011.54	-0.00251	CID	101.028	12582	D120221_MGH_2205A_OGE05_rafkt_ft8dt_cc_01.RAW
ADGEYWLGLQNMHLLTLK		P55083	2	1051.54	-0.00237	CID	93.6754	10485	D120221_MGH_2205A_OGE04_rafkt_ft8dt_cc_01.RAW
GHnGLQGLpGIAGHHGDQGApGSVGPAGPR	N3(Deamidated); P9(Oxidation); P21(Oxidation)	P08123	4	701.092	2e-05	ETD	50.2585	3800	D120217_MGH_2205A_OGE08_rafkt_ft8dt_cc_01.RAW
IAHVELADAGQYR		P98160	2	721.872	-0.00096	CID	51.9819	3928	D120221_MGH_2205A_OGE04_rafkt_ft8dt_cc_01.RAW
MKPLDGSALYTGSALDFVR		P12111; P12111-4	2	1021.02	-0.00229	CID	78.9962	9134	D120221_MGH_2205A_OGE05_rafkt_ft8dt_cc_01.RAW
NHLVEIPPNLPSSLVELR		P21810	3	676.382	0.00132	CID	82.1377	8733	D120221_MGH_2205A_OGE04_rafkt_ft8dt_cc_01.RAW
GEVGPAGPnGFAGPAGAAGQpGAk	N9(Deamidated); P21(Oxidation); K24(Oxidation)	P08123	2	1034.49	-0.00457	CID	49.9446	4609	D120221_MGH_2205A_OGE01_rafkt_ft8dt_cc_01.RAW
SVGRDEREDITHTYK		P21980	4	452.224	-0.00065	ETD	37.0037	2027	D120221_MGH_2205A_OGE05_rafkt_ft8dt_cc_01.RAW
LcNEcADGSFHLSTR	C2(Carbamidomethyl); C5(Carbamidomethyl)	P98160	3	589.59	-0.00068	ETD	51.3631	3834	D120221_MGH_2205A_OGE04_rafkt_ft8dt_cc_01.RAW
QTHLEGALEQEHSR		Q13201	3	545.601	-0.00035	ETD	40.2429	2278	D120221_MGH_2205A_OGE04_rafkt_ft8dt_cc_01.RAW
KIEDELITFVcETASATcPVVHK	C11(Carbamidomethyl); C18(Carbamidomethyl)	Q05707	3	883.106	-0.00203	CID	93.7585	9921	D120221_MGH_2205A_OGE03_rafkt_ft8dt_cc_01.RAW
TVHMMpMQVQVQVNR	P6(Oxidation)	Q02817	3	605.301	0.00027	ETD	53.1486	4580	D120217_MGH_2205A_OGE12_rafkt_ft8dt_cc_01.RAW
FLVHDSFWALPEQFLGNK		P98160	2	1074.54	-0.00754	CID	99.3261	11327	D120221_MGH_2205A_OGE04_rafkt_ft8dt_cc_01.RAW
RLNTEWSELENLVLK		P13674	3	615.336	0.00087	ETD	91.7091	9633	D120221_MGH_2205A_OGE03_rafkt_ft8dt_cc_01.RAW
LQEScSVcLAGLDGFR	C5(Carbamidomethyl); C8(Carbamidomethyl)	Q9Y6C2	2	906.422	-0.00244	CID	72.4852	8692	D120221_MGH_2205A_OGE01_rafkt_ft8dt_cc_01.RAW
HVNEInATIYLLK	N6(Deamidated)	Q16363	2	764.923	0.00071	CID	74.4335	7081	D120221_MGH_2205A_OGE03_rafkt_ft8dt_cc_01.RAW
SQHPYVLTEDTLK		P12111; P12111-4	3	510.932	0.00052	ETD	52.5853	4023	D120221_MGH_2205A_OGE04_rafkt_ft8dt_cc_01.RAW
GPPGAVGSpGVnGApGEAGR	P9(Oxidation); N12(Deamidated); P15(Oxidation)	P08123	2	868.91	-0.00349	CID	36.9615	2263	D120221_MGH_2205A_OGE01_rafkt_ft8dt_cc_01.RAW
VFAVVITDGR		P12110	2	538.807	-0.00148	CID	60.7916	5680	D120221_MGH_2205A_OGE06_rafkt_ft8dt_cc_01.RAW
GLpGVAGAVGEpGPLGIAGPpGAR	P3(Oxidation); P12(Oxidation); P21(Oxidation)	P08123	2	1058.06	-0.00656	CID	68.4428	6943	D120221_MGH_2205A_OGE06_rafkt_ft8dt_cc_01.RAW
VYAnGQHLFDFAHR	N4(Deamidated)	P56470	3	559.272	0.00114	ETD	66.3068	6235	D120221_MGH_2205A_OGE07_rafkt_ft8dt_cc_01.RAW
HLAGLGLTEAIDK		P50454	3	446.585	-0.00017	ETD	60.4288	5002	D120221_MGH_2205A_OGE03_rafkt_ft8dt_cc_01.RAW
SIPAYLAETLYYAMK		P08758	3	578.633	0.00135	ETD	104.366	13086	D120221_MGH_2205A_OGE05_rafkt_ft8dt_cc_01.RAW
NLHALILVNNK		P07585	2	624.876	0.00104	CID	54.0328	4586	D120217_MGH_2205A_OGE11_rafkt_ft8dt_cc_01.RAW
ncTTLQGLAPGTAYLVTVTAAFR	N1(Deamidated); C2(Carbamidomethyl)	Q6PCB0	2	1213.62	-0.0044	CID	104.639	12121	D120221_MGH_2205A_OGE04_rafkt_ft8dt_cc_01.RAW
LSLEGDHSTPPSAYGSVK		P07355	3	615.638	-0.00115	ETD	52.7648	4053	D120221_MGH_2205A_OGE04_rafkt_ft8dt_cc_01.RAW
GDGGPpGmTGFpGAAGR	P6(Oxidation); M8(Oxidation); P12(Oxidation)	P08123	2	775.338	-0.00015	CID	42.4441	2717	D120221_MGH_2205A_OGE07_rafkt_ft8dt_cc_01.RAW
IQALGLGEDWNVEK		Q02809	2	786.405	-0.00191	CID	71.7658	8563	D120221_MGH_2205A_OGE01_rafkt_ft8dt_cc_01.RAW
SIGASVEFHcAVPSDR	C10(Carbamidomethyl)	P98160	3	577.942	-0.00031	ETD	55.5711	4463	D120221_MGH_2205A_OGE04_rafkt_ft8dt_cc_01.RAW
SAAFQIQSFDIVcSPVWTSR	C13(Carbamidomethyl)	Q99715	3	767.042	-0.00173	CID	95.9227	11293	D120221_MGH_2205A_OGE06_rafkt_ft8dt_cc_01.RAW
LTIGEGQqHHLGGAK	Q8(Deamidated)	P02679	4	387.454	-0.00063	ETD	41.6569	2610	D120221_MGH_2205A_OGE07_rafkt_ft8dt_cc_01.RAW
GWGHQcELcPLPGTAQYK	C6(Carbamidomethyl); C9(Carbamidomethyl)	P35556	2	1051.48	-0.00581	CID	60.9501	5393	D120217_MGH_2205A_OGE08_rafkt_ft8dt_cc_01.RAW
DQAVENILVSPVVVASSLGLVSLGGK		P50454	3	851.15	0.00018	CID	106.874	12117	D120217_MGH_2205A_OGE08_rafkt_ft8dt_cc_01.RAW
cWSPGVTVAPEMcPIR	C1(Carbamidomethyl); C13(Carbamidomethyl)	P35555	2	930.433	-0.00117	CID	71.8912	7106	D120221_MGH_2205A_OGE04_rafkt_ft8dt_cc_01.RAW
LYIFQASPADAGQYVcR	C16(Carbamidomethyl)	P98160	3	653.654	0.00199	CID	74.8584	7592	D120221_MGH_2205A_OGE04_rafkt_ft8dt_cc_01.RAW
ISLSPEYVFSVSTFR		P12111; P12111-4	3	577.97	-0.00016	ETD	93.1429	10878	D120221_MGH_2205A_OGE06_rafkt_ft8dt_cc_01.RAW
TNEQmHQLVAAYK	M5(Oxidation)	P08133	3	516.921	-2e-05	ETD	41.5714	2582	D120217_MGH_2205A_OGE08_rafkt_ft8dt_cc_01.RAW
GFNcESKPEAEETcFDK	C4(Carbamidomethyl); C14(Carbamidomethyl)	P02751	2	1024.42	-0.00317	CID	46.3846	3943	D120221_MGH_2205A_OGE01_rafkt_ft8dt_cc_01.RAW
TLFLGVTNLQAK		Q05707	2	652.883	0.0005	CID	73.5197	7727	D120217_MGH_2205A_OGE11_rafkt_ft8dt_cc_01.RAW
LNLEAINYMAADGDFK		P09382	2	892.93	0.00035	CID	84.2238	10728	D120221_MGH_2205A_OGE01_rafkt_ft8dt_cc_01.RAW
TDGALLVNAMFFK		P50454	2	713.874	0.00077	CID	90.5728	10021	D120221_MGH_2205A_OGE04_rafkt_ft8dt_cc_01.RAW
PAQGVVTTLENVSPPR		P02751	2	832.948	-0.00419	CID	64.2254	6587	D120221_MGH_2205A_OGE05_rafkt_ft8dt_cc_01.RAW
TFDSScHFFATK	C6(Carbamidomethyl)	P09486	3	483.217	0.00135	ETD	55.7562	4610	D120217_MGH_2205A_OGE08_rafkt_ft8dt_cc_01.RAW
ALALGALQNIR		Q99715	3	380.569	0.00061	ETD	70.7553	7488	D120217_MGH_2205A_OGE12_rafkt_ft8dt_cc_01.RAW
GDAGApGApGSQGApGLQGMpGER	P6(Oxidation); P9(Oxidation); P15(Oxidation); P21(Oxidation)	P02452	2	1099.99	-0.00201	CID	44.9777	3678	D120221_MGH_2205A_OGE01_rafkt_ft8dt_cc_01.RAW
GVDEVTIVNILTNR		P07355	2	771.928	0.00019	CID	88.4326	11450	D120221_MGH_2205A_OGE01_rafkt_ft8dt_cc_01.RAW
VVIHFTDGADGDLADLHR		P12111; P12111-4	3	650.995	0.00099	CID	65.1143	6525	D120221_MGH_2205A_OGE02_rafkt_ft8dt_cc_01.RAW
TYLGNALVcTcYGGSR	C9(Carbamidomethyl); C11(Carbamidomethyl)	P02751	2	896.406	-0.00528	CID	66.4373	6781	D120217_MGH_2205A_OGE12_rafkt_ft8dt_cc_01.RAW
TYLGNALVcTcYGGSR	C9(Carbamidomethyl); C11(Carbamidomethyl)	P02751	2	896.408	-0.00278	CID	66.1236	6515	D120217_MGH_2205A_OGE11_rafkt_ft8dt_cc_01.RAW
GVVSDHcYPFSGR	C7(Carbamidomethyl)	Q9GZM7	3	494.225	-0.00133	ETD	52.9256	4012	D120217_MGH_2205A_OGE09_10_rafkt_ft8dt_cc_01.RAW
QVcEQLISGQMNR	C3(Carbamidomethyl)	Q99715	2	781.874	-4e-05	CID	52.8575	4583	D120221_MGH_2205A_OGE05_rafkt_ft8dt_cc_01.RAW
ALNLGYALDYAQR		P12111; P12111-4	2	734.382	-0.00106	CID	77.9567	8672	D120217_MGH_2205A_OGE12_rafkt_ft8dt_cc_01.RAW
IGPAPAFTGDTIALNIIK		P98095	2	906.514	-0.00311	CID	89.2183	10277	D120221_MGH_2205A_OGE06_rafkt_ft8dt_cc_01.RAW
ALNLGYALDYAQR		P12111; P12111-4	2	734.384	0.00088	CID	75.4995	8105	D120221_MGH_2205A_OGE06_rafkt_ft8dt_cc_01.RAW
HGnRGETGPSGPVGPAGAVGPR	N3(Deamidated)	P08123	3	676.67	-0.00121	CID	41.717	2618	D120221_MGH_2205A_OGE07_rafkt_ft8dt_cc_01.RAW
LQQEATEHATESEER		Q9Y6C2	2	879.396	-0.00399	CID	31.9071	1456	D120221_MGH_2205A_OGE01_rafkt_ft8dt_cc_01.RAW
HTSVQTTSSGSGPFTDVR		P02751	3	621.965	-0.00127	ETD	46.8745	3381	D120221_MGH_2205A_OGE06_rafkt_ft8dt_cc_01.RAW
YLQEIYnSNNQK	N7(Deamidated)	P02679	2	757.858	-0.00159	CID	47.3663	4126	D120221_MGH_2205A_OGE01_rafkt_ft8dt_cc_01.RAW
RQATAHcPNSYVNNNDIYQVTPVYR	C7(Carbamidomethyl)	Q9GZM7	3	994.139	-0.00355	CID	59.6907	5468	D120217_MGH_2205A_OGE11_rafkt_ft8dt_cc_01.RAW
VYDPSTSTLNVR		Q99715	2	676.345	-0.00159	CID	52.2726	3973	D120221_MGH_2205A_OGE04_rafkt_ft8dt_cc_01.RAW
ELYHYSDSTVTSTSSR		Q14112	3	611.615	0.00057	ETD	47.4475	3270	D120221_MGH_2205A_OGE04_rafkt_ft8dt_cc_01.RAW
GLpGVAGAVGEpGPLGIAGPpGAR	P3(Oxidation); P12(Oxidation); P21(Oxidation)	P08123	3	705.714	0.0023	CID	69.4828	7124	D120221_MGH_2205A_OGE06_rafkt_ft8dt_cc_01.RAW
ITHNPFGPGQFFDLSIR		P56470	2	973.495	-0.00507	CID	87.9659	9405	D120217_MGH_2205A_OGE08_rafkt_ft8dt_cc_01.RAW
HGNRGETGPSGPVGPAGAVGPR		P08123	2	1014	-0.00788	CID	40.2032	2499	D120217_MGH_2205A_OGE11_rafkt_ft8dt_cc_01.RAW
MELERPGGnEITR	N9(Deamidated)	P02671	3	501.581	0.00086	ETD	45.904	3851	D120221_MGH_2205A_OGE01_rafkt_ft8dt_cc_01.RAW
LEELENLVSSLR		P24821	2	701.384	0.00137	CID	85.4071	10930	D120221_MGH_2205A_OGE01_rafkt_ft8dt_cc_01.RAW
LDTVAGGLQGLR		Q9Y6C2	2	600.343	0.00222	CID	60.2071	5203	D120221_MGH_2205A_OGE04_rafkt_ft8dt_cc_01.RAW
TVHMMPMQVQVQVNR		Q02817	2	899.445	-0.00433	CID	60.9444	5857	D120217_MGH_2205A_OGE12_rafkt_ft8dt_cc_01.RAW
LLLFSDGNSQGATPAAIEK		P12109	2	966.505	-0.00271	CID	71.01	8428	D120221_MGH_2205A_OGE01_rafkt_ft8dt_cc_01.RAW
VFSVAITPDHLEPR		P12109	3	527.62	0.00096	ETD	66.1373	6208	D120221_MGH_2205A_OGE07_rafkt_ft8dt_cc_01.RAW
LHEATDYPWRPALTPFEFQK		P11047	4	612.312	0.00197	ETD	76.1893	7807	D120221_MGH_2205A_OGE04_rafkt_ft8dt_cc_01.RAW
TGPcFTVISNQmcQGQLSGIVcTK	C4(Carbamidomethyl); M12(Oxidation); C13(Carbamidomethyl); C22(Carbamidomethyl)	P35555	3	901.416	-0.00235	CID	75.1067	7981	D120217_MGH_2205A_OGE11_rafkt_ft8dt_cc_01.RAW
IGDLHPQIVNLLK		P12111; P12111-4	3	487.294	0.00106	ETD	73.2257	7676	D120217_MGH_2205A_OGE11_rafkt_ft8dt_cc_01.RAW
FNQMLNQIPNDYQSSR		Q99715	2	977.953	-0.00398	CID	61.9074	6197	D120221_MGH_2205A_OGE05_rafkt_ft8dt_cc_01.RAW
YLQEIYNSNNQK		P02679	2	757.365	-0.00309	CID	50.4932	3828	D120221_MGH_2205A_OGE07_rafkt_ft8dt_cc_01.RAW
DSHSLTTNIMEILR		P02671	2	815.415	-0.00215	CID	86.5987	9414	D120221_MGH_2205A_OGE04_rafkt_ft8dt_cc_01.RAW
GEpGPVGVQGPpGPAGEEGK	P3(Oxidation); P12(Oxidation)	P02452	2	924.441	-0.00149	CID	41.8045	3096	D120221_MGH_2205A_OGE01_rafkt_ft8dt_cc_01.RAW
GLHGEFGLpGpAGPR	P9(Oxidation); P11(Oxidation)	P08123	2	747.378	-0.00017	CID	50.3726	3816	D120217_MGH_2205A_OGE08_rafkt_ft8dt_cc_01.RAW
AHGQDLGTAGScLR	C12(Carbamidomethyl)	P02462	2	721.843	-0.00104	CID	40.4688	2438	D120217_MGH_2205A_OGE08_rafkt_ft8dt_cc_01.RAW
AIDTIYQTTDFSGIR		O14672	2	850.928	-0.00056	CID	71.0484	8435	D120221_MGH_2205A_OGE01_rafkt_ft8dt_cc_01.RAW
GLQHLYALVLVNNK		P21810	2	791.458	-0.00119	CID	76.6274	8458	D120217_MGH_2205A_OGE12_rafkt_ft8dt_cc_01.RAW
PALHLAALNMpFSGDIR	P11(Oxidation)	P39059	3	613.66	0.00274	ETD	75.2801	7299	D120217_MGH_2205A_OGE09_10_rafkt_ft8dt_cc_01.RAW
AHLVAVFNEYQR		P50995	2	723.877	-0.00139	CID	58.1249	4968	D120217_MGH_2205A_OGE08_rafkt_ft8dt_cc_01.RAW
NTFAEVTGLSPGVTYYFK		P02751	2	997.497	-0.00211	CID	87.4833	9549	D120221_MGH_2205A_OGE04_rafkt_ft8dt_cc_01.RAW
TRPEFYLNSYMNK		P12111; P12111-4	2	831.9	-0.00134	CID	64.2881	6216	D120217_MGH_2205A_OGE11_rafkt_ft8dt_cc_01.RAW
SLQWMAGGTFTGEALQYTR		P12109	2	1059.01	4e-05	CID	88.5688	10658	D120221_MGH_2205A_OGE05_rafkt_ft8dt_cc_01.RAW
GEVGLpGLSGPVGpPGNpGAnGLTGAk	P6(Oxidation); P14(Oxidation); P18(Oxidation); N21(Deamidated); K27(Oxidation)	P08123	2	1218.1	-0.00206	CID	67.1642	7739	D120221_MGH_2205A_OGE01_rafkt_ft8dt_cc_01.RAW
SLQWMAGGTFTGEALQYTR		P12109	2	1059.01	-0.00324	CID	92.0055	11207	D120221_MGH_2205A_OGE05_rafkt_ft8dt_cc_01.RAW
VSGHLHVGHTPVHFTDVDLHAYIVGNDGR		Q14112	4	788.145	-0.00173	ETD	66.2497	6226	D120221_MGH_2205A_OGE07_rafkt_ft8dt_cc_01.RAW
KGGETSEMYLIQPDSSVKPYR		P02675	4	597.05	0.00098	ETD	56.7227	5270	D120221_MGH_2205A_OGE05_rafkt_ft8dt_cc_01.RAW
RLDVVAGSVTVLSGR		Q9Y6C2	2	764.944	-0.0001	CID	65.2738	6376	D120217_MGH_2205A_OGE11_rafkt_ft8dt_cc_01.RAW
VAVDGQHLFEYYHR		O00182	3	578.619	0.00127	ETD	61.7618	5533	D120221_MGH_2205A_OGE07_rafkt_ft8dt_cc_01.RAW
ISLSPEYVFSVSTFR		P12111; P12111-4	2	866.447	-0.00378	CID	93.0158	10860	D120221_MGH_2205A_OGE06_rafkt_ft8dt_cc_01.RAW
SAGLAFSLYQAMAK		P50454	2	729.376	1e-05	CID	88.2379	10291	D120217_MGH_2205A_OGE12_rafkt_ft8dt_cc_01.RAW
HQGSELHFPSVQPSDAGVYIcTcR	C21(Carbamidomethyl); C23(Carbamidomethyl)	P98160	3	915.749	-0.00597	CID	67.3093	7119	D120221_MGH_2205A_OGE05_rafkt_ft8dt_cc_01.RAW
cIcNSGYEVDSTGK	C1(Carbamidomethyl); C3(Carbamidomethyl)	P35555	2	795.331	-0.00104	CID	41.8661	3107	D120221_MGH_2205A_OGE01_rafkt_ft8dt_cc_01.RAW
AQVEEFLAQHGSEYQSVK		Q02809	2	1025.49	-0.00403	CID	62.1775	6052	D120221_MGH_2205A_OGE02_rafkt_ft8dt_cc_01.RAW
NHLLHVFDEYK		P09525	2	707.859	-0.00046	CID	57.672	5134	D120221_MGH_2205A_OGE06_rafkt_ft8dt_cc_01.RAW
HESENLYSIAcDKPQQVR	C11(Carbamidomethyl)	P12110	3	725.348	-0.00036	CID	52.2986	3977	D120221_MGH_2205A_OGE04_rafkt_ft8dt_cc_01.RAW
GLEQLLVGGSHLK		P12109	2	675.893	0.0024	CID	73.5203	7029	D120217_MGH_2205A_OGE09_10_rafkt_ft8dt_cc_01.RAW
SQccSSLGAAWGSPcTLcQVDPIcGK	C3(Carbamidomethyl); C4(Carbamidomethyl); C15(Carbamidomethyl); C18(Carbamidomethyl); C24(Carbamidomethyl)	P35555	2	1450.11	-0.00864	CID	76.6854	8744	D120221_MGH_2205A_OGE05_rafkt_ft8dt_cc_01.RAW
GDTGAkGEPGpVGVQGpPGPAGEEGKR	K6(Oxidation); P11(Oxidation); P17(Oxidation)	P02452	4	638.06	-0.00144	ETD	38.3511	2238	D120221_MGH_2205A_OGE02_rafkt_ft8dt_cc_01.RAW
ALNLGYALDYAQR		P12111; P12111-4	2	734.384	0.00044	CID	74.7754	7577	D120221_MGH_2205A_OGE04_rafkt_ft8dt_cc_01.RAW
TEAPSATGQASSLLGGR		P39060	2	801.907	-0.00085	CID	54.102	4804	D120221_MGH_2205A_OGE05_rafkt_ft8dt_cc_01.RAW
IIYRPVAGGESR		Q99715	3	439.914	0.0001	ETD	41.0223	2612	D120217_MGH_2205A_OGE11_rafkt_ft8dt_cc_01.RAW
SLDEISQPAQELK		P12111; P12111-4	2	729.378	-4e-05	CID	56.142	5724	D120221_MGH_2205A_OGE01_rafkt_ft8dt_cc_01.RAW
LSDAGITPLFLTR		P12111; P12111-4	2	702.399	0.00038	CID	78.1516	8125	D120221_MGH_2205A_OGE04_rafkt_ft8dt_cc_01.RAW
LQQDFSFLYSQLnHTENDVTHLQK	N13(Deamidated)	Q9BXX0	4	727.356	0.00121	ETD	86.247	9995	D120221_MGH_2205A_OGE02_rafkt_ft8dt_cc_01.RAW
SLHQAIEGDTSGDFLK		P08133	2	859.422	-0.00105	CID	57.7967	5341	D120221_MGH_2205A_OGE02_rafkt_ft8dt_cc_01.RAW
GSpGADGPAGApGTpGPQGIAGQR	P3(Oxidation); P12(Oxidation); P15(Oxidation)	P02452	3	707.668	-0.00221	CID	42.6393	2858	D120221_MGH_2205A_OGE05_rafkt_ft8dt_cc_01.RAW
LSLLEELSLAENQLLK		P20774	2	907.019	-0.0006	CID	105.47	14257	D120221_MGH_2205A_OGE01_rafkt_ft8dt_cc_01.RAW
GVSGFpGADGIpGHpGQGGPR	P6(Oxidation); P12(Oxidation); P15(Oxidation)	P08572	2	982.957	-0.00757	CID	50.2923	3652	D120217_MGH_2205A_OGE09_10_rafkt_ft8dt_cc_01.RAW
HYQINQQWER		P02751	3	467.893	-0.00094	ETD	49.0636	3626	D120221_MGH_2205A_OGE07_rafkt_ft8dt_cc_01.RAW
ITYVPITGGTPSMVTVDGTK		P24821	2	1019.03	0.0007	CID	71.206	6992	D120221_MGH_2205A_OGE04_rafkt_ft8dt_cc_01.RAW
GERGEAGIpGVpGAkGEDGK	P9(Oxidation); P12(Oxidation); K15(Oxidation)	P02461	4	482.988	-6e-05	ETD	37.6295	2130	D120221_MGH_2205A_OGE02_rafkt_ft8dt_cc_01.RAW
VYDPSTSTLNVR		Q99715	2	676.347	0.00072	CID	49.9161	4069	D120221_MGH_2205A_OGE05_rafkt_ft8dt_cc_01.RAW
GNRGDSIDQcALIQSIK	C10(Carbamidomethyl)	P12111; P12111-4	2	937.976	0.00302	CID	61.5811	5804	D120221_MGH_2205A_OGE06_rafkt_ft8dt_cc_01.RAW
GcPAALPLSNLYETLGVVGSTTTQLYTDR	C2(Carbamidomethyl)	Q15582	2	1549.28	0.00043	CID	105.562	13083	D120221_MGH_2205A_OGE02_rafkt_ft8dt_cc_01.RAW
LHLVSPADSGEYVcR	C14(Carbamidomethyl)	P98160	2	851.912	-0.00217	CID	57.4324	4754	D120221_MGH_2205A_OGE04_rafkt_ft8dt_cc_01.RAW
GFSGLDGAkGDAGPAGPK	K9(Oxidation)	P02452	3	539.935	0.00124	ETD	45.9147	3226	D120221_MGH_2205A_OGE06_rafkt_ft8dt_cc_01.RAW
VVVnGNPFYEYGHR	N4(Deamidated)	P56470	3	551.266	-0.00107	ETD	59.3754	5751	D120221_MGH_2205A_OGE05_rafkt_ft8dt_cc_01.RAW
IIDENTVHMSWAK		Q99715	2	772.382	-0.00047	CID	59.5687	5098	D120221_MGH_2205A_OGE04_rafkt_ft8dt_cc_01.RAW
cHAGHLnGVYYQGGTYSK	C1(Carbamidomethyl); N7(Deamidated)	P02679	2	1006.95	-0.00438	CID	47.4109	3392	D120221_MGH_2205A_OGE07_rafkt_ft8dt_cc_01.RAW
GRLEQLGGLLAnVSGELGGR	N12(Deamidated)	Q9Y6C2	2	999.04	-0.00209	CID	92.3682	10996	D120221_MGH_2205A_OGE02_rafkt_ft8dt_cc_01.RAW
TmTIHnGMFFSTYDR	M2(Oxidation); N6(Deamidated)	P02675	3	613.269	0.00139	ETD	67.6703	6415	D120221_MGH_2205A_OGE04_rafkt_ft8dt_cc_01.RAW
YHEISIIYHNDKK		Q16363	4	415.717	-0.00061	ETD	44.8172	3020	D120217_MGH_2205A_OGE08_rafkt_ft8dt_cc_01.RAW
DSHSLTTNIMEILR		P02671	2	815.415	-0.00159	CID	85.7345	9280	D120221_MGH_2205A_OGE04_rafkt_ft8dt_cc_01.RAW
GPpGPAGAnGApGLR	P3(Oxidation); N9(Deamidated); P12(Oxidation)	P02461	2	661.327	-0.00133	CID	38.937	2305	D120221_MGH_2205A_OGE05_rafkt_ft8dt_cc_01.RAW
GPpGESGAAGPTGPIGSR	P3(Oxidation)	P08123	2	790.884	-0.00329	CID	40.6292	2553	D120221_MGH_2205A_OGE05_rafkt_ft8dt_cc_01.RAW
LGSFEGLVnLTFIHLQHNR	N9(Deamidated)	P51884	4	549.795	0.00056	ETD	96.1583	11329	D120221_MGH_2205A_OGE06_rafkt_ft8dt_cc_01.RAW
IQAIELEDLLR		P21810	2	656.877	0.00026	CID	86.0666	11045	D120221_MGH_2205A_OGE01_rafkt_ft8dt_cc_01.RAW
IHLISTQSAIPYALR		P02679	2	841.982	-0.00113	CID	71.8588	7453	D120217_MGH_2205A_OGE11_rafkt_ft8dt_cc_01.RAW
KGGETSEMYLIQPDSSVKPYR		P02675	4	597.05	0.0004	ETD	57.7858	5153	D120221_MGH_2205A_OGE06_rafkt_ft8dt_cc_01.RAW
LRSPVISIDPPSSTVQQGQDASFK		P98160	3	853.11	-0.00388	CID	64.1753	6579	D120221_MGH_2205A_OGE05_rafkt_ft8dt_cc_01.RAW
REEAPSLRPAPPPISGGGYR		P02675	4	527.532	0.00034	ETD	51.551	4315	D120217_MGH_2205A_OGE12_rafkt_ft8dt_cc_01.RAW
FTQVTPTSLSAQWTPPNVQLTGYR		P02751	2	1346.68	-0.00624	CID	87.1483	10123	D120217_MGH_2205A_OGE12_rafkt_ft8dt_cc_01.RAW
GTVRPANDFNPDADAK		P08133	3	563.272	-0.00025	ETD	41.7983	2743	D120221_MGH_2205A_OGE02_rafkt_ft8dt_cc_01.RAW
QHALSVGPQTTTLSVR		Q99715	3	565.645	0.00043	ETD	52.6854	4505	D120217_MGH_2205A_OGE12_rafkt_ft8dt_cc_01.RAW
cLIHDGAAPISLEWK	C1(Carbamidomethyl)	P98160	3	570.63	0.00203	ETD	70.7934	6923	D120221_MGH_2205A_OGE04_rafkt_ft8dt_cc_01.RAW
AAPLQGmLPGLLAPLR	M7(Oxidation)	P12111; P12111-4	2	817.475	-0.00186	CID	87.0159	10102	D120217_MGH_2205A_OGE12_rafkt_ft8dt_cc_01.RAW
RHEEGHMLncTcFGQGR	N9(Deamidated); C10(Carbamidomethyl); C12(Carbamidomethyl)	P02751	2	1045.44	-0.00571	CID	46.5868	3280	D120221_MGH_2205A_OGE07_rafkt_ft8dt_cc_01.RAW
GEVGLpGLSGPVGPpGNpGAnGLTGAk	P6(Oxidation); P15(Oxidation); P18(Oxidation); N21(Deamidated); K27(Oxidation)	P08123	2	1218.1	-0.00591	CID	66.3469	7591	D120221_MGH_2205A_OGE01_rafkt_ft8dt_cc_01.RAW
SIEYSPQLEDAGSR		P98160	2	776.367	-0.00104	CID	52.1998	5004	D120221_MGH_2205A_OGE01_rafkt_ft8dt_cc_01.RAW
LHQMSVADSGEYVcR	C14(Carbamidomethyl)	P98160	3	584.599	-0.00039	ETD	51.3559	3833	D120221_MGH_2205A_OGE04_rafkt_ft8dt_cc_01.RAW
LVSLSAQNLVDcSTEK	C12(Carbamidomethyl)	P25774	2	882.442	-0.00388	CID	65.833	6647	D120221_MGH_2205A_OGE02_rafkt_ft8dt_cc_01.RAW
VNHFVPEAGSR		P12111; P12111-4	3	404.876	0.00026	ETD	39.2948	2285	D120217_MGH_2205A_OGE08_rafkt_ft8dt_cc_01.RAW
VQQLEEQVQSLTK		Q9Y6C2	2	765.41	-0.0025	CID	60.5007	5785	D120221_MGH_2205A_OGE02_rafkt_ft8dt_cc_01.RAW
QcIHQLcFTSLR	C2(Carbamidomethyl); C7(Carbamidomethyl)	Q13361	3	521.59	-0.00029	ETD	60.9743	5670	D120217_MGH_2205A_OGE11_rafkt_ft8dt_cc_01.RAW
GAQGPAGPAGPpGLIGEQGISGPR	P12(Oxidation)	P12111; P12111-4	2	1079.05	-0.00486	CID	59.4421	5441	D120221_MGH_2205A_OGE06_rafkt_ft8dt_cc_01.RAW
FTQVTPTSLSAQWTPPNVQLTGYR		P02751	3	898.125	-0.00366	CID	87.3872	9921	D120217_MGH_2205A_OGE11_rafkt_ft8dt_cc_01.RAW
STVISYEccPGYEK	C8(Carbamidomethyl); C9(Carbamidomethyl)	Q15582	2	846.865	-0.00081	CID	50.8233	4202	D120221_MGH_2205A_OGE02_rafkt_ft8dt_cc_01.RAW
GGETSEmYLIQPDSSVKPYR	M7(Oxidation)	P02675	2	1137.05	0.00531	CID	57.3278	5264	D120221_MGH_2205A_OGE02_rafkt_ft8dt_cc_01.RAW
ITYVPITGGTPSMVTVDGTK		P24821	2	1019.03	-0.00336	CID	70.323	7651	D120221_MGH_2205A_OGE05_rafkt_ft8dt_cc_01.RAW
VYAnGQHLFDFAHR	N4(Deamidated)	P56470	4	419.706	0.00089	ETD	65.5277	5834	D120217_MGH_2205A_OGE09_10_rafkt_ft8dt_cc_01.RAW
cFQETIGSQcGK	C1(Carbamidomethyl); C10(Carbamidomethyl)	Q14766	2	707.807	-0.00126	CID	45.1335	2945	D120221_MGH_2205A_OGE04_rafkt_ft8dt_cc_01.RAW
GSpGAQGPpGAPGPLGIAGITGAR	P3(Oxidation); P9(Oxidation)	P02461	2	1044.54	-0.00561	CID	69.3863	7268	D120217_MGH_2205A_OGE12_rafkt_ft8dt_cc_01.RAW
cEQcQPGYYGDAQR	C1(Carbamidomethyl); C4(Carbamidomethyl)	P98160	2	866.344	-0.00173	CID	38.7434	2566	D120221_MGH_2205A_OGE01_rafkt_ft8dt_cc_01.RAW
ALALGALQNIR		Q99715	2	570.35	0.00182	CID	70.6529	7472	D120217_MGH_2205A_OGE12_rafkt_ft8dt_cc_01.RAW
GLpGVAGAVGEpGPLGIAGpPGAR	P3(Oxidation); P12(Oxidation); P20(Oxidation)	P08123	2	1058.06	4e-05	CID	69.2854	7089	D120221_MGH_2205A_OGE06_rafkt_ft8dt_cc_01.RAW
SGVYQHVTGEMmGGHAIR	M12(Oxidation)	P07858	4	487.232	0.00087	ETD	49.6969	3716	D120217_MGH_2205A_OGE08_rafkt_ft8dt_cc_01.RAW
ATMYpDVPIGQLGQTVVcDVSVGLIcK	P5(Oxidation); C18(Carbamidomethyl); C26(Carbamidomethyl)	Q02817	2	1468.74	0.01074	CID	103.913	13992	D120221_MGH_2205A_OGE01_rafkt_ft8dt_cc_01.RAW
NHLVEIPPNLPSSLVELR		P21810	3	676.383	0.00239	CID	80.598	8507	D120221_MGH_2205A_OGE04_rafkt_ft8dt_cc_01.RAW
FGFcPmAAHEEIcTTNEGVMYR	C4(Carbamidomethyl); M6(Oxidation); C13(Carbamidomethyl)	P02751	2	1318.55	-0.00745	CID	70.304	6455	D120221_MGH_2205A_OGE03_rafkt_ft8dt_cc_01.RAW
GcPAALPLSNLYETLGVVGSTTTQLYTDR	C2(Carbamidomethyl)	Q15582	2	1549.27	-0.00678	CID	105.409	13059	D120221_MGH_2205A_OGE02_rafkt_ft8dt_cc_01.RAW
VISTITNNIQQIIEIEDTFETLR		Q15582	2	1345.72	-0.00057	CID	105.215	14212	D120221_MGH_2205A_OGE01_rafkt_ft8dt_cc_01.RAW
LPSGLPVSLLTLYLDNNK		P51884	3	653.039	0.00102	CID	104.393	13090	D120221_MGH_2205A_OGE05_rafkt_ft8dt_cc_01.RAW
KITHNPFGPGQFFDLSIR		P56470	2	1037.54	-0.00694	CID	82.7329	9437	D120217_MGH_2205A_OGE12_rafkt_ft8dt_cc_01.RAW
ATmYPDVPIGQLGQTVVcDVSVGLIcK	M3(Oxidation); C18(Carbamidomethyl); C26(Carbamidomethyl)	Q02817	2	1468.73	-0.00157	CID	103.796	13972	D120221_MGH_2205A_OGE01_rafkt_ft8dt_cc_01.RAW
YFAYDcEASFPGISTGPmK	C6(Carbamidomethyl); M18(Oxidation)	P07942	2	1078.96	-0.00387	CID	73.97	7993	D120221_MGH_2205A_OGE02_rafkt_ft8dt_cc_01.RAW
LSSLIILMPHHVEPLER		P50454	4	496.783	0.00173	ETD	77.0413	7574	D120217_MGH_2205A_OGE09_10_rafkt_ft8dt_cc_01.RAW
LEMNYVVGGVVSHR		P23142	3	520.606	0.0011	ETD	64.7395	5715	D120217_MGH_2205A_OGE09_10_rafkt_ft8dt_cc_01.RAW
KIEDELITFVcETASATcPVVHK	C11(Carbamidomethyl); C18(Carbamidomethyl)	Q05707	3	883.105	-0.00381	CID	93.8013	9927	D120221_MGH_2205A_OGE03_rafkt_ft8dt_cc_01.RAW
VYcDMNTENGGWTVIQNR	C3(Carbamidomethyl)	P02675	2	1078.97	-0.0046	CID	64.8919	7335	D120221_MGH_2205A_OGE01_rafkt_ft8dt_cc_01.RAW
LHLVSPADSGEYVcR	C14(Carbamidomethyl)	P98160	3	568.279	0.00028	ETD	57.2634	4727	D120221_MGH_2205A_OGE04_rafkt_ft8dt_cc_01.RAW
IIDENTVHMSWAK		Q99715	3	515.259	0.00147	ETD	59.4925	5084	D120221_MGH_2205A_OGE04_rafkt_ft8dt_cc_01.RAW
AAPLQGmLPGLLAPLR	M7(Oxidation)	P12111; P12111-4	3	545.321	0.00053	ETD	87.0205	10103	D120217_MGH_2205A_OGE12_rafkt_ft8dt_cc_01.RAW
AHYGGFTVQnEANK	N10(Deamidated)	P02675	2	768.855	-0.00268	CID	47.1853	3231	D120221_MGH_2205A_OGE04_rafkt_ft8dt_cc_01.RAW
GPpGAVGSpGVnGApGEAGR	P3(Oxidation); P9(Oxidation); N12(Deamidated); P15(Oxidation)	P08123	2	876.908	-0.0029	CID	35.8207	1881	D120221_MGH_2205A_OGE02_rafkt_ft8dt_cc_01.RAW
VGHDYQWIGLNDK		P13611	3	515.59	0.00161	ETD	60.1467	5193	D120221_MGH_2205A_OGE04_rafkt_ft8dt_cc_01.RAW
HLAGLGLTEAIDK		P50454	2	669.372	-0.00237	CID	61.2121	5110	D120221_MGH_2205A_OGE03_rafkt_ft8dt_cc_01.RAW
cAcTYGFTGPQcER	C1(Carbamidomethyl); C3(Carbamidomethyl); C12(Carbamidomethyl)	P35555	2	853.839	-0.00039	CID	49.6861	4030	D120221_MGH_2205A_OGE05_rafkt_ft8dt_cc_01.RAW
TGPcFTVISNQMcQGQLSGIVcTK	C4(Carbamidomethyl); C13(Carbamidomethyl); C22(Carbamidomethyl)	P35555	3	896.086	-0.00104	CID	83.2808	9287	D120217_MGH_2205A_OGE11_rafkt_ft8dt_cc_01.RAW
MDLLPLHMGLHK		P21980	4	351.943	0.0002	ETD	70.6686	6843	D120217_MGH_2205A_OGE08_rafkt_ft8dt_cc_01.RAW
GSpGERGEVGPAGPnGFAGPAGAAGQpGAk	P3(Oxidation); N15(Deamidated); P27(Oxidation); K30(Oxidation)	P08123	3	889.749	-0.00237	CID	47.1258	3585	D120221_MGH_2205A_OGE02_rafkt_ft8dt_cc_01.RAW
AcNLDVILGFDGSR	C2(Carbamidomethyl)	P12111; P12111-4	2	768.874	-0.00313	CID	83.5028	9559	D120217_MGH_2205A_OGE12_rafkt_ft8dt_cc_01.RAW
GEpGPVGVQGppGPAGEEGK	P3(Oxidation); P11(Oxidation); P12(Oxidation)	P02452	2	932.438	-0.00126	CID	40.4763	2858	D120221_MGH_2205A_OGE01_rafkt_ft8dt_cc_01.RAW
HLAGLGLTEAIDK		P50454	2	669.373	-0.00172	CID	60.3715	4993	D120221_MGH_2205A_OGE03_rafkt_ft8dt_cc_01.RAW
HLAVLnGAVVSTPHYSPGLLIEK	N6(Deamidated)	Q02817	4	604.838	0.00166	ETD	73.3593	8173	D120221_MGH_2205A_OGE05_rafkt_ft8dt_cc_01.RAW
GSAGPpGATGFpGAAGR	P6(Oxidation); P12(Oxidation)	P02452	2	730.347	-0.00262	CID	43.5192	3094	D120217_MGH_2205A_OGE12_rafkt_ft8dt_cc_01.RAW
NLEWIAGGTWTPSALK		P12110	2	872.453	-0.00396	CID	89.1477	10429	D120217_MGH_2205A_OGE12_rafkt_ft8dt_cc_01.RAW
GSpGADGPAGApGTPGPQGIAGQR	P3(Oxidation); P12(Oxidation)	P02452	2	1053	-0.00701	CID	44.6005	3167	D120221_MGH_2205A_OGE05_rafkt_ft8dt_cc_01.RAW
GPMVSAQESQAQAILQQAR		P20908	3	671.679	0.00111	CID	68.2363	6910	D120221_MGH_2205A_OGE06_rafkt_ft8dt_cc_01.RAW
ILISLATGHR		P08133	3	360.889	0.00044	ETD	53.6621	4664	D120217_MGH_2205A_OGE12_rafkt_ft8dt_cc_01.RAW
ALNLGYALDYAQR		P12111; P12111-4	3	489.926	0.00145	ETD	76.748	7839	D120221_MGH_2205A_OGE07_rafkt_ft8dt_cc_01.RAW
MELERPGGNEITR		P02671	3	501.254	0.0015	ETD	46.512	3487	D120221_MGH_2205A_OGE02_rafkt_ft8dt_cc_01.RAW
TEFLSFMNTELAAFTK		P31949	2	925.456	0.00061	CID	104.465	12905	D120221_MGH_2205A_OGE02_rafkt_ft8dt_cc_01.RAW
PAEYSSmVRPIcLPDASHVFPAGK	M7(Oxidation); C12(Carbamidomethyl)	Q9Y5Y6	4	662.077	0.0006	ETD	71.4783	6714	D120217_MGH_2205A_OGE09_10_rafkt_ft8dt_cc_01.RAW
DTTPLNVLcSPGIQVVSVGIK	C9(Carbamidomethyl)	P12109	3	733.068	-0.00048	CID	90.7962	9501	D120221_MGH_2205A_OGE03_rafkt_ft8dt_cc_01.RAW
FGSYcPTTcGIADFLSTYQTK	C5(Carbamidomethyl); C9(Carbamidomethyl)	P02679	2	1209.03	-0.00965	CID	93.5448	11079	D120217_MGH_2205A_OGE12_rafkt_ft8dt_cc_01.RAW
YYWGGQYTWDMAK		P02675	2	834.86	-0.0017	CID	76.113	8648	D120221_MGH_2205A_OGE05_rafkt_ft8dt_cc_01.RAW
NFASVQGVSLESGSFPSYSAYR		Q99715	3	785.042	0.00113	CID	77.9919	8097	D120221_MGH_2205A_OGE04_rafkt_ft8dt_cc_01.RAW
AAAITSDILEALGR		Q15063-5; Q15063-2	2	700.891	-0.0002	CID	89.5944	10544	D120221_MGH_2205A_OGE02_rafkt_ft8dt_cc_01.RAW
TYHVGEQWQK		P02751	3	425.875	2e-05	ETD	44.273	2942	D120217_MGH_2205A_OGE08_rafkt_ft8dt_cc_01.RAW
TcVDINEcLLEPR	C2(Carbamidomethyl); C8(Carbamidomethyl)	P35555	2	809.88	-0.00154	CID	65.8075	7495	D120221_MGH_2205A_OGE01_rafkt_ft8dt_cc_01.RAW
HLAGLGLTEAIDK		P50454	2	669.374	-0.00033	CID	62.0718	5236	D120221_MGH_2205A_OGE03_rafkt_ft8dt_cc_01.RAW
FGSYcPTTcGIADFLSTYQTK	C5(Carbamidomethyl); C9(Carbamidomethyl)	P02679	2	1209.04	-0.00574	CID	92.4066	10295	D120221_MGH_2205A_OGE04_rafkt_ft8dt_cc_01.RAW
SLQWmAGGTFTGEALQYTR	M5(Oxidation)	P12109	2	1067	-0.00452	CID	79.3108	9187	D120221_MGH_2205A_OGE05_rafkt_ft8dt_cc_01.RAW
YEASILTHDSSIR		P02679	3	497.921	0.00138	ETD	50.2592	4132	D120221_MGH_2205A_OGE05_rafkt_ft8dt_cc_01.RAW
TYGLMDSHAVLQISSAK		P98160	2	910.961	-0.00309	CID	68.5596	6525	D120217_MGH_2205A_OGE08_rafkt_ft8dt_cc_01.RAW
YRGTAGNALMDGASQLMGEnR	N20(Deamidated)	P02675	2	1107	-0.00504	CID	73.1546	7860	D120221_MGH_2205A_OGE02_rafkt_ft8dt_cc_01.RAW
NLEWIAGGTWTPSALK		P12110	2	872.457	0.00017	CID	86.4504	10315	D120221_MGH_2205A_OGE05_rafkt_ft8dt_cc_01.RAW
ALNLGYALDYAQR		P12111; P12111-4	3	489.926	0.00116	ETD	74.9032	7599	D120221_MGH_2205A_OGE04_rafkt_ft8dt_cc_01.RAW
GPpGPAGAnGApGLR	P3(Oxidation); N9(Deamidated); P12(Oxidation)	P02461	2	661.328	-0.0001	CID	39.572	2187	D120221_MGH_2205A_OGE04_rafkt_ft8dt_cc_01.RAW
TLFYGSFHK		Q99715	3	367.191	0.00072	ETD	53.8085	4546	D120217_MGH_2205A_OGE11_rafkt_ft8dt_cc_01.RAW
VDLSFSPSQSLPASHAHLR		P01023	4	513.018	-0.00011	ETD	63.0969	5467	D120217_MGH_2205A_OGE09_10_rafkt_ft8dt_cc_01.RAW
GPpGPAGAnGApGLR	P3(Oxidation); N9(Deamidated); P12(Oxidation)	P02461	2	661.328	-0.00019	CID	39.8172	2334	D120221_MGH_2205A_OGE06_rafkt_ft8dt_cc_01.RAW
EYLGAIcScTcFGGQR	C7(Carbamidomethyl); C9(Carbamidomethyl); C11(Carbamidomethyl)	P02751	2	939.898	-0.00218	CID	64.7968	5948	D120221_MGH_2205A_OGE04_rafkt_ft8dt_cc_01.RAW
ADHHATnGVVHLIDK	N7(Deamidated)	Q15582	3	543.279	0.00099	ETD	44.4193	3000	D120221_MGH_2205A_OGE06_rafkt_ft8dt_cc_01.RAW
RLLLFSDGNSQGATPAAIEK		P12109	2	1044.55	-0.00547	CID	64.097	6567	D120221_MGH_2205A_OGE05_rafkt_ft8dt_cc_01.RAW
VDVIPVNLPGEHGQR		P02751	3	543.964	0.00203	ETD	61.6028	5432	D120221_MGH_2205A_OGE04_rafkt_ft8dt_cc_01.RAW
ADHHATNGVVHLIDK		Q15582	4	407.463	-0.00067	ETD	43.6923	2885	D120221_MGH_2205A_OGE07_rafkt_ft8dt_cc_01.RAW
SLQWMAGGTFTGEALQYTR		P12109	2	1059	-0.00675	CID	89.901	10874	D120221_MGH_2205A_OGE05_rafkt_ft8dt_cc_01.RAW
LLcQcLGFGSGHFR	C3(Carbamidomethyl); C5(Carbamidomethyl)	P02751	2	826.395	-0.00037	CID	65.6437	6653	D120217_MGH_2205A_OGE12_rafkt_ft8dt_cc_01.RAW
IYLYTLNDNAR		P02751	2	678.351	-0.00034	CID	61.0473	6039	D120221_MGH_2205A_OGE05_rafkt_ft8dt_cc_01.RAW
FGSYcPTTcGIADFLSTYQTK	C5(Carbamidomethyl); C9(Carbamidomethyl)	P02679	2	1209.04	-0.00718	CID	93.8772	10251	D120217_MGH_2205A_OGE08_rafkt_ft8dt_cc_01.RAW
LSSLIILMpHHVEPLER	P9(Oxidation)	P50454	4	500.78	-0.00052	ETD	67.492	6422	D120221_MGH_2205A_OGE07_rafkt_ft8dt_cc_01.RAW
ERVESLSQVEVILQHSAADIAR		P07942	4	613.332	0.0021	ETD	85.9841	9952	D120221_MGH_2205A_OGE02_rafkt_ft8dt_cc_01.RAW
NLEWIAGGTWTPSALK		P12110	2	872.456	-0.00123	CID	87.6865	10044	D120221_MGH_2205A_OGE06_rafkt_ft8dt_cc_01.RAW
GHEHSIQFAEMk	K12(Oxidation)	P24821	3	477.222	-0.00031	ETD	36.4366	1859	D120221_MGH_2205A_OGE06_rafkt_ft8dt_cc_01.RAW
RPGGEPSPEGTTGQSYNQYSQR		P02751	3	799.365	-0.00171	CID	43.3376	2838	D120221_MGH_2205A_OGE06_rafkt_ft8dt_cc_01.RAW
EVEVDRSETSTSLK		Q99715	3	527.265	0.00018	ETD	38.1294	2459	D120221_MGH_2205A_OGE01_rafkt_ft8dt_cc_01.RAW
YEASILTHDSSIR		P02679	3	497.921	0.00164	ETD	52.0271	4196	D120221_MGH_2205A_OGE06_rafkt_ft8dt_cc_01.RAW
QNcVTELASHPSR	C3(Carbamidomethyl)	Q32P28	3	500.241	0.00029	ETD	43.2851	2810	D120217_MGH_2205A_OGE08_rafkt_ft8dt_cc_01.RAW
IQGEEIVFHDLnLTAHGISHcPTcR	N12(Deamidated); C21(Carbamidomethyl); C24(Carbamidomethyl)	P98160	3	969.127	-0.00219	CID	74.7558	7574	D120221_MGH_2205A_OGE04_rafkt_ft8dt_cc_01.RAW
DSHSLTTNIMEILR		P02671	3	543.949	0.00182	ETD	86.2715	10286	D120221_MGH_2205A_OGE05_rafkt_ft8dt_cc_01.RAW
KITHNPFGPGQFFDLSIR		P56470	2	1037.54	-0.00484	CID	82.0487	9091	D120217_MGH_2205A_OGE11_rafkt_ft8dt_cc_01.RAW
LHGHLYTPGQEITNDcEQcVcNAGR	C16(Carbamidomethyl); C19(Carbamidomethyl); C21(Carbamidomethyl)	Q02817	3	977.093	-0.00457	CID	55.2756	4418	D120221_MGH_2205A_OGE04_rafkt_ft8dt_cc_01.RAW
GHNGLQGLpGIAGHHGDQGApGSVGPAGPR	P9(Oxidation); P21(Oxidation)	P08123	4	700.843	-0.00328	ETD	50.4045	3667	D120217_MGH_2205A_OGE09_10_rafkt_ft8dt_cc_01.RAW
GAAGLpGVAGApGLpGPR	P6(Oxidation); P12(Oxidation); P15(Oxidation)	P08123	2	781.917	-0.00044	CID	56.6085	5154	D120217_MGH_2205A_OGE12_rafkt_ft8dt_cc_01.RAW
SIGASVEFHcAVPSDR	C10(Carbamidomethyl)	P98160	2	866.406	-0.00354	CID	55.6386	4474	D120221_MGH_2205A_OGE04_rafkt_ft8dt_cc_01.RAW
IVGPEENLSQAEAR		O00469	2	756.885	-0.00092	CID	49.0114	4435	D120221_MGH_2205A_OGE01_rafkt_ft8dt_cc_01.RAW
GYIGTHcGQPVcESGcLnGGR	C7(Carbamidomethyl); C12(Carbamidomethyl); C16(Carbamidomethyl); N18(Deamidated)	P35555	2	1140.48	-0.00638	CID	49.3552	3540	D120221_MGH_2205A_OGE04_rafkt_ft8dt_cc_01.RAW
HGnRGETGPSGPVGPAGAVGPR	N3(Deamidated)	P08123	4	507.755	-0.00053	ETD	41.8441	2635	D120221_MGH_2205A_OGE07_rafkt_ft8dt_cc_01.RAW
QTHLEGALEQEHSR		Q13201	3	545.6	-0.00096	ETD	40.2043	2273	D120221_MGH_2205A_OGE04_rafkt_ft8dt_cc_01.RAW
mKPLDGSALYTGSALDFVR	M1(Oxidation)	P12111; P12111-4	3	686.352	0.00172	CID	74.6694	8399	D120221_MGH_2205A_OGE05_rafkt_ft8dt_cc_01.RAW
SSGIVSLGVGDR		P12111; P12111-4	2	573.808	-0.00089	CID	55.6699	4479	D120221_MGH_2205A_OGE04_rafkt_ft8dt_cc_01.RAW
NLEWIAGGTWTPSALK		P12110	2	872.454	-0.00302	CID	89.3887	9421	D120217_MGH_2205A_OGE09_10_rafkt_ft8dt_cc_01.RAW
MKPVPDLVPGNFK		P02671	3	481.268	0.00032	ETD	65.237	6589	D120217_MGH_2205A_OGE12_rafkt_ft8dt_cc_01.RAW
SPYNYLQVAYFK		Q32P28	2	746.876	-0.00155	CID	81.5784	9017	D120217_MGH_2205A_OGE11_rafkt_ft8dt_cc_01.RAW
WVcTQAVcHGTcSIYGSGHYITFDGK	C3(Carbamidomethyl); C8(Carbamidomethyl); C12(Carbamidomethyl)	Q02817	3	1002.1	-0.00624	CID	69.3573	6647	D120217_MGH_2205A_OGE08_rafkt_ft8dt_cc_01.RAW
VYAnGQHLFDFAHR	N4(Deamidated)	P56470	3	559.273	0.0019	ETD	68.3595	6244	D120217_MGH_2205A_OGE09_10_rafkt_ft8dt_cc_01.RAW
TVSGNTVEYALTDLEPATEYTLR		P24821	2	1272.12	-0.00506	CID	88.8912	11529	D120221_MGH_2205A_OGE01_rafkt_ft8dt_cc_01.RAW
GPnGDAGRpGEpGLMGPR	N3(Deamidated); P9(Oxidation); P12(Oxidation)	P08123	3	589.941	-6e-05	ETD	39.1413	2632	D120221_MGH_2205A_OGE01_rafkt_ft8dt_cc_01.RAW
VYANGqHLFDFAHR	Q6(Deamidated)	P56470	4	419.705	0.00048	ETD	68.3357	6241	D120217_MGH_2205A_OGE09_10_rafkt_ft8dt_cc_01.RAW
TFPGFFSPMLGEFVSETESR		P02671	2	1133.03	0.00183	CID	104.692	14122	D120221_MGH_2205A_OGE01_rafkt_ft8dt_cc_01.RAW
AITPPHPASQANIIFDITEGNLR		P23142	2	1238.15	-0.00633	CID	86.0429	10248	D120221_MGH_2205A_OGE05_rafkt_ft8dt_cc_01.RAW
GNRGDSIDQcALIQSIK	C10(Carbamidomethyl)	P12111; P12111-4	3	625.65	-0.00086	ETD	61.5735	5803	D120221_MGH_2205A_OGE06_rafkt_ft8dt_cc_01.RAW
VFAILENKK		P24821	3	354.55	0.00019	ETD	51.3618	4286	D120217_MGH_2205A_OGE12_rafkt_ft8dt_cc_01.RAW
SLLQAVANLPYK		Q99715	2	658.882	-0.00028	CID	83.5414	9327	D120217_MGH_2205A_OGE11_rafkt_ft8dt_cc_01.RAW
NLQPASEYTVSLVAIK		P02751	2	866.976	-0.00123	CID	72.7283	8066	D120221_MGH_2205A_OGE05_rafkt_ft8dt_cc_01.RAW
GSLVQASEANLQAAQDFVR		P19827	2	1002.51	-0.00184	CID	82.8241	9440	D120221_MGH_2205A_OGE02_rafkt_ft8dt_cc_01.RAW
VLPVnVTDYcQLVR	N5(Deamidated); C10(Carbamidomethyl)	P35555	2	838.937	-0.00025	CID	76.9258	9456	D120221_MGH_2205A_OGE01_rafkt_ft8dt_cc_01.RAW
GLEEGQAQAGQcPSLEGR	C12(Carbamidomethyl)	Q9Y6C2	2	943.932	-0.00424	CID	46.4267	3951	D120221_MGH_2205A_OGE01_rafkt_ft8dt_cc_01.RAW
VVESLDVGQDR		P12111; P12111-4	2	608.811	-0.00056	CID	45.2139	3723	D120221_MGH_2205A_OGE01_rafkt_ft8dt_cc_01.RAW
PAQGVVTTLENVSPPR		P02751	2	832.951	-0.00112	CID	66.4151	6251	D120221_MGH_2205A_OGE07_rafkt_ft8dt_cc_01.RAW
GAQGPAGPAGPpGLIGEQGISGPR	P12(Oxidation)	P12111; P12111-4	2	1079.05	-0.00223	CID	61.393	5474	D120221_MGH_2205A_OGE07_rafkt_ft8dt_cc_01.RAW
SAWLSGYENPVVSR		P13674	2	782.889	-0.0023	CID	67.7299	7196	D120221_MGH_2205A_OGE05_rafkt_ft8dt_cc_01.RAW
IIHGnQIATnGVVHVIDR	N5(Deamidated); N10(Deamidated)	Q15063-5; Q15063-2	4	490.267	0.00042	ETD	57.8537	4821	D120221_MGH_2205A_OGE04_rafkt_ft8dt_cc_01.RAW
NALqNIILYHLTPGVFIGK	Q4(Deamidated)	Q15063-5; Q15063-2	2	1056.59	-0.00398	CID	104.896	11648	D120217_MGH_2205A_OGE09_10_rafkt_ft8dt_cc_01.RAW
AASGFNAMEDAQTLR		P09525	2	791.368	-0.00211	CID	61.682	5972	D120221_MGH_2205A_OGE02_rafkt_ft8dt_cc_01.RAW
QLTLLGGPTPNTGAALEFVLR		P12111; P12111-4	3	723.408	0.00063	CID	100.061	11268	D120221_MGH_2205A_OGE07_rafkt_ft8dt_cc_01.RAW
LQIVEMpLAHK	P7(Oxidation)	P50454	3	432.244	-0.00057	ETD	52.1702	3908	D120217_MGH_2205A_OGE09_10_rafkt_ft8dt_cc_01.RAW
VFAVVITDGR		P12110	2	538.807	-0.0012	CID	59.899	5841	D120221_MGH_2205A_OGE05_rafkt_ft8dt_cc_01.RAW
TELLPGDRDNLAIQTR		Q16270	3	604.659	0.0002	ETD	56.6856	5827	D120221_MGH_2205A_OGE01_rafkt_ft8dt_cc_01.RAW
GAQGPAGPAGpPGLIGEQGISGPR	P11(Oxidation)	P12111; P12111-4	3	719.706	-0.00057	CID	58.6445	5615	D120221_MGH_2205A_OGE05_rafkt_ft8dt_cc_01.RAW
VGLVQFSDTPVTEFSLNTYQTK		P12111	2	1237.62	-0.00613	CID	88.2478	10324	D120221_MGH_2205A_OGE02_rafkt_ft8dt_cc_01.RAW
RGLESNVNVELLNALHSHMINk	K22(Oxidation)	Q15063-5; Q15063-2	4	626.833	0.00194	ETD	71.7191	7000	D120217_MGH_2205A_OGE08_rafkt_ft8dt_cc_01.RAW
RLPGDIQVVPIGVGPNANVQELER		P04275	3	857.472	-0.00148	CID	75.8947	8312	D120221_MGH_2205A_OGE02_rafkt_ft8dt_cc_01.RAW
LNLEAINYMAADGDFK		P09382	2	892.928	-0.00227	CID	85.0977	10878	D120221_MGH_2205A_OGE01_rafkt_ft8dt_cc_01.RAW
LGALnSSLQLLEDR	N5(Deamidated)	Q9Y6C2	2	765.412	0.00022	CID	81.8152	10315	D120221_MGH_2205A_OGE01_rafkt_ft8dt_cc_01.RAW
SSGIVSLGVGDR		P12111; P12111-4	2	573.811	0.00183	CID	52.7958	4571	D120221_MGH_2205A_OGE05_rafkt_ft8dt_cc_01.RAW
LPAVEPTDQAQYLcR	C14(Carbamidomethyl)	P98160	2	880.934	-0.00104	CID	59.6146	6358	D120221_MGH_2205A_OGE01_rafkt_ft8dt_cc_01.RAW
NTFAEVTGLSPGVTYYFK		P02751	3	665.336	0.00075	CID	87.5714	9563	D120221_MGH_2205A_OGE04_rafkt_ft8dt_cc_01.RAW
VAVVTYNNEVTTEIR		P12111; P12111-4	2	854.448	-0.00102	CID	62.6333	6123	D120221_MGH_2205A_OGE02_rafkt_ft8dt_cc_01.RAW
LEELENLVSSLR		P24821	2	701.385	0.00191	CID	84.5246	10778	D120221_MGH_2205A_OGE01_rafkt_ft8dt_cc_01.RAW
VFSVAITPDHLEPR		P12109	3	527.617	-0.0024	ETD	62.2991	6272	D120221_MGH_2205A_OGE05_rafkt_ft8dt_cc_01.RAW
NcVDENEcATGFHR	C2(Carbamidomethyl); C8(Carbamidomethyl)	Q14112	2	854.839	-0.00499	CID	40.4942	2545	D120221_MGH_2205A_OGE02_rafkt_ft8dt_cc_01.RAW
GLpGVAGAVGEpGPLGIAGPpGAR	P3(Oxidation); P12(Oxidation); P21(Oxidation)	P08123	3	705.711	-4e-05	CID	70.3656	6872	D120221_MGH_2205A_OGE07_rafkt_ft8dt_cc_01.RAW
YLIVVTDGHPLEGYK		P12109	3	568.641	0.00223	ETD	65.7536	6099	D120221_MGH_2205A_OGE04_rafkt_ft8dt_cc_01.RAW
VGLNELYNGQILETIGGK		Q15063-5; Q15063-2	2	959.516	-0.00133	CID	87.2131	10157	D120221_MGH_2205A_OGE02_rafkt_ft8dt_cc_01.RAW
NLEWIAGGTWTPSALK		P12110	2	872.455	-0.00141	CID	86.6526	9423	D120221_MGH_2205A_OGE04_rafkt_ft8dt_cc_01.RAW
ALLVEPVINSYLLAER		P21980	2	900.515	-0.00231	CID	91.5161	10857	D120221_MGH_2205A_OGE02_rafkt_ft8dt_cc_01.RAW
VAVVTYNNEVTTEIR		P12111; P12111-4	2	854.447	-0.00231	CID	65.5725	6602	D120221_MGH_2205A_OGE02_rafkt_ft8dt_cc_01.RAW
SLQTFSQAWFTcR	C12(Carbamidomethyl)	P13727	3	544.593	0.00043	ETD	85.4643	9624	D120217_MGH_2205A_OGE11_rafkt_ft8dt_cc_01.RAW
PGYcYTALTnGR	C4(Carbamidomethyl); N10(Deamidated)	P35555	2	687.311	-0.00016	CID	53.2549	4403	D120221_MGH_2205A_OGE06_rafkt_ft8dt_cc_01.RAW
LLETEcPQYIR	C6(Carbamidomethyl)	P05109	2	711.359	0.00056	CID	54.8985	4869	D120221_MGH_2205A_OGE02_rafkt_ft8dt_cc_01.RAW
FSmLVAAIQSAGLTETLNR	M3(Oxidation)	Q15582	2	1019.53	-0.00184	CID	87.0654	10415	D120221_MGH_2205A_OGE05_rafkt_ft8dt_cc_01.RAW
LPSGLPVSLLTLYLDNNK		P51884	3	653.04	0.00147	CID	104.519	11922	D120221_MGH_2205A_OGE07_rafkt_ft8dt_cc_01.RAW
GDAGApGApGSQGApGLQGMpGER	P6(Oxidation); P9(Oxidation); P15(Oxidation); P21(Oxidation)	P02452	2	1099.99	-0.00314	CID	45.7434	3365	D120221_MGH_2205A_OGE02_rafkt_ft8dt_cc_01.RAW
YEVSVIPEYFSGPGTPLTGNAATEEVR		Q99715	2	1442.19	-0.01161	CID	86.2375	11075	D120221_MGH_2205A_OGE01_rafkt_ft8dt_cc_01.RAW
TGPIGPQGApGKpGPDGLR	P10(Oxidation); P13(Oxidation)	P20908	3	601.983	-0.00056	ETD	43.0146	3012	D120217_MGH_2205A_OGE12_rafkt_ft8dt_cc_01.RAW
IPAInQTITEANEK	N5(Deamidated)	P11047	2	771.904	-0.00041	CID	57.0184	5890	D120221_MGH_2205A_OGE01_rafkt_ft8dt_cc_01.RAW
DQAVENILVSPVVVASSLGLVSLGGK		P50454	3	851.147	-0.00214	CID	106.818	13028	D120217_MGH_2205A_OGE12_rafkt_ft8dt_cc_01.RAW
LILGLMMPPAHYDAK		P08133	3	557.301	0.00295	ETD	79.0222	8088	D120217_MGH_2205A_OGE08_rafkt_ft8dt_cc_01.RAW
DSHSLTTNImEILR	M10(Oxidation)	P02671	2	823.414	-0.00014	CID	74.3112	8336	D120221_MGH_2205A_OGE05_rafkt_ft8dt_cc_01.RAW
VFAVVITDGR		P12110	2	538.809	0.00028	CID	60.7818	5994	D120221_MGH_2205A_OGE05_rafkt_ft8dt_cc_01.RAW
NELLHFER		P98160	3	353.184	-0.00131	ETD	52.8034	4059	D120221_MGH_2205A_OGE04_rafkt_ft8dt_cc_01.RAW
TGPcFTVISNQmcQGQLSGIVcTK	C4(Carbamidomethyl); M12(Oxidation); C13(Carbamidomethyl); C22(Carbamidomethyl)	P35555	3	901.416	-0.0023	CID	76.1755	8153	D120217_MGH_2205A_OGE11_rafkt_ft8dt_cc_01.RAW
TGPcFTVISNQMcQGQLSGIVcTK	C4(Carbamidomethyl); C13(Carbamidomethyl); C22(Carbamidomethyl)	P35555	3	896.084	-0.00277	CID	82.8006	9448	D120217_MGH_2205A_OGE12_rafkt_ft8dt_cc_01.RAW
RSALQSINEWAAQTTDGK		P50454	3	659.334	0.00094	CID	68.2005	7277	D120221_MGH_2205A_OGE05_rafkt_ft8dt_cc_01.RAW
ISLSPEYVFSVSTFR		P12111; P12111-4	2	866.446	-0.00484	CID	93.913	10256	D120217_MGH_2205A_OGE08_rafkt_ft8dt_cc_01.RAW
VEFLLNAHSSKDEVQNAVQR		P12111; P12111-4	3	762.06	-0.00098	CID	56.9285	5305	D120221_MGH_2205A_OGE05_rafkt_ft8dt_cc_01.RAW
SLYHDISGDTSGDYRK		P50995	3	605.283	0.00019	ETD	48.5518	3428	D120221_MGH_2205A_OGE04_rafkt_ft8dt_cc_01.RAW
GNDVAFHFNPR		P17931	3	425.206	-0.00128	ETD	54.6736	4258	D120217_MGH_2205A_OGE09_10_rafkt_ft8dt_cc_01.RAW
PSQMEHAMETMMFTFHK		P60903	3	694.968	0.00017	CID	84.1749	8958	D120221_MGH_2205A_OGE07_rafkt_ft8dt_cc_01.RAW
TVHMMPMQVQVQVNR		Q02817	3	599.97	0.00072	ETD	61.0331	5679	D120217_MGH_2205A_OGE11_rafkt_ft8dt_cc_01.RAW
RPDNQHVILKPGDFK		Q02817	4	441.744	-0.00071	ETD	46.3791	3387	D120217_MGH_2205A_OGE11_rafkt_ft8dt_cc_01.RAW
GpPGPQGLpGLAGTAGEpGR	P2(Oxidation); P9(Oxidation); P18(Oxidation)	P02461	2	917.455	-0.00359	CID	55.0387	4503	D120221_MGH_2205A_OGE07_rafkt_ft8dt_cc_01.RAW
FNAHGDANTIVcNSK	C12(Carbamidomethyl)	P09382	2	824.379	-0.00231	CID	43.0633	2780	D120217_MGH_2205A_OGE08_rafkt_ft8dt_cc_01.RAW
AVTLEcVSAGEPR	C6(Carbamidomethyl)	P98160	2	694.845	-0.00058	CID	51.1969	4266	D120221_MGH_2205A_OGE02_rafkt_ft8dt_cc_01.RAW
GFSLYTGSSGALSPGGPQAQIAPR		Q9Y6C2	2	1160.08	-0.00821	CID	74.5569	8119	D120217_MGH_2205A_OGE12_rafkt_ft8dt_cc_01.RAW
GEmGPAGIpGApGLmGAR	M3(Oxidation); P9(Oxidation); P12(Oxidation); M15(Oxidation)	P02461	2	851.897	-0.00134	CID	52.2445	4087	D120221_MGH_2205A_OGE07_rafkt_ft8dt_cc_01.RAW
GFSLYTGSSGALSpGGPQAQIAPR	P14(Oxidation)	Q9Y6C2	2	1168.08	-0.00824	CID	72.3862	7763	D120217_MGH_2205A_OGE12_rafkt_ft8dt_cc_01.RAW
AAAITSDILEALGR		Q15063-5; Q15063-2	2	700.891	0.0005	CID	91.2427	9566	D120221_MGH_2205A_OGE03_rafkt_ft8dt_cc_01.RAW
GEVGPAGPnGFAGPAGAAGQpGAK	N9(Deamidated); P21(Oxidation)	P08123	2	1026.5	0.00936	CID	52.0283	4974	D120221_MGH_2205A_OGE01_rafkt_ft8dt_cc_01.RAW
REEFWLGLDNLNK		P24821	3	545.284	0.00129	ETD	76.4479	8402	D120221_MGH_2205A_OGE02_rafkt_ft8dt_cc_01.RAW
IIDENTVHmSWAK	M9(Oxidation)	Q99715	3	520.589	-9e-05	ETD	52.0214	3934	D120221_MGH_2205A_OGE04_rafkt_ft8dt_cc_01.RAW
QLTLLGGPTPNTGAALEFVLR		P12111; P12111-4	3	723.406	-0.00109	CID	101.157	11946	D120217_MGH_2205A_OGE11_rafkt_ft8dt_cc_01.RAW
LTHLHEGLPVK		O00469	3	415.243	-0.00052	ETD	42.8479	2752	D120217_MGH_2205A_OGE08_rafkt_ft8dt_cc_01.RAW
NFHQYSVEGGK		Q9HCY8	3	422.534	-0.00113	ETD	39.9636	2392	D120221_MGH_2205A_OGE07_rafkt_ft8dt_cc_01.RAW
LRSPVISIDPPSSTVQQGQDASFK		P98160	3	853.108	-0.00526	CID	65.5756	6470	D120221_MGH_2205A_OGE06_rafkt_ft8dt_cc_01.RAW
GIpGFAGADGGpGPR	P3(Oxidation); P12(Oxidation)	P08572	2	679.329	0.00039	CID	49.861	4060	D120221_MGH_2205A_OGE05_rafkt_ft8dt_cc_01.RAW
VVVNGNPFYEYGHR		P56470	3	550.938	-0.00095	ETD	62.4233	5368	D120217_MGH_2205A_OGE09_10_rafkt_ft8dt_cc_01.RAW
GERGPpGESGAAGPTGPIGSR	P6(Oxidation)	P08123	3	641.647	-0.00146	ETD	39.441	2379	D120221_MGH_2205A_OGE05_rafkt_ft8dt_cc_01.RAW
GNLVSIHNFNINYR		P13727	3	554.291	0.0014	ETD	69.1616	7231	D120217_MGH_2205A_OGE12_rafkt_ft8dt_cc_01.RAW
YGDSGEQIAGFVK		P10619	2	685.834	0.00056	CID	57.6207	6005	D120221_MGH_2205A_OGE01_rafkt_ft8dt_cc_01.RAW
TEIDKPSQMQVTDVQDNSISVK		P02751	3	821.406	-0.00136	CID	56.9352	5874	D120221_MGH_2205A_OGE01_rafkt_ft8dt_cc_01.RAW
LLYSGVPFLGPYHK		Q9Y5Y6	3	530.962	0.00072	ETD	79.7613	8725	D120217_MGH_2205A_OGE11_rafkt_ft8dt_cc_01.RAW
KITHNPFGPGQFFDLSIR		P56470	3	692.033	-0.00112	CID	82.1233	9102	D120217_MGH_2205A_OGE11_rafkt_ft8dt_cc_01.RAW
NYcGLPGEYWLGNDK	C3(Carbamidomethyl)	P02675	2	893.397	-0.00141	CID	77.2844	8538	D120221_MGH_2205A_OGE02_rafkt_ft8dt_cc_01.RAW
IGDLHPQIVNLLK		P12111; P12111-4	3	487.294	0.00133	ETD	73.6587	7050	D120217_MGH_2205A_OGE09_10_rafkt_ft8dt_cc_01.RAW
GEpGSAGPQGPPGPSGEEGK	P3(Oxidation)	P08123	2	904.407	-0.0017	CID	34.4271	1838	D120221_MGH_2205A_OGE01_rafkt_ft8dt_cc_01.RAW
IQAIELEDLLR		P21810	2	656.879	0.00135	CID	87.754	11336	D120221_MGH_2205A_OGE01_rafkt_ft8dt_cc_01.RAW
VGVVQFSNDVFPEFYLK		P12111; P12111-4	2	994.51	-0.00177	CID	96.27	11611	D120221_MGH_2205A_OGE02_rafkt_ft8dt_cc_01.RAW
KGLEQLLVGGSHLK		P12109	3	493.629	0.00162	ETD	61.1918	5707	D120217_MGH_2205A_OGE11_rafkt_ft8dt_cc_01.RAW
RGPnGEAGSAGPpGPpGLR	N4(Deamidated); P13(Oxidation); P16(Oxidation)	P08123	3	592.959	-0.0003	ETD	40.9368	2597	D120221_MGH_2205A_OGE05_rafkt_ft8dt_cc_01.RAW
FDEHQSKPEILNLVK		P12111; P12111-4	3	599.658	0.00143	ETD	61.3782	5397	D120221_MGH_2205A_OGE04_rafkt_ft8dt_cc_01.RAW
GLpGVAGAVGEpGPLGIAGPpGAR	P3(Oxidation); P12(Oxidation); P21(Oxidation)	P08123	2	1058.06	-0.00347	CID	70.6409	6839	D120217_MGH_2205A_OGE08_rafkt_ft8dt_cc_01.RAW
SAGLAFSLYQAmAK	M12(Oxidation)	P50454	2	737.373	-0.0008	CID	71.3067	7583	D120217_MGH_2205A_OGE12_rafkt_ft8dt_cc_01.RAW
NVAYDTLPIVVHGnGPTK	N14(Deamidated)	O60568	2	948.494	-0.00303	CID	64.626	5921	D120221_MGH_2205A_OGE04_rafkt_ft8dt_cc_01.RAW
AGYPTGTGVGPQAAAAAAAK		P15502	2	865.443	-0.00354	CID	52.8401	4530	D120217_MGH_2205A_OGE12_rafkt_ft8dt_cc_01.RAW
QQPADAAARPGVHETLNEIQHQLQLLDTR		Q9Y6C2	5	650.742	0.00184	ETD	83.578	8948	D120221_MGH_2205A_OGE04_rafkt_ft8dt_cc_01.RAW
VGVVQFSNDVFPEFYLK		P12111; P12111-4	2	994.511	-0.00132	CID	99.8509	12008	D120217_MGH_2205A_OGE12_rafkt_ft8dt_cc_01.RAW
PGYcYTALTnGR	C4(Carbamidomethyl); N10(Deamidated)	P35555	2	687.312	0.00112	CID	55.0926	4511	D120221_MGH_2205A_OGE07_rafkt_ft8dt_cc_01.RAW
PGYcYTALTnGR	C4(Carbamidomethyl); N10(Deamidated)	P35555	2	687.31	-0.00117	CID	55.0121	4377	D120221_MGH_2205A_OGE04_rafkt_ft8dt_cc_01.RAW
FSMLVAAIQSAGLTETLNR		Q15582	3	674.695	0.00027	CID	102.176	12754	D120221_MGH_2205A_OGE05_rafkt_ft8dt_cc_01.RAW
RGTELGGAAGQGGHpPGYTSLASR	P15(Oxidation)	Q9Y6C2	4	579.039	0.00037	ETD	46.3631	3385	D120217_MGH_2205A_OGE11_rafkt_ft8dt_cc_01.RAW
VGSSGDIALHINPR		P56470	3	479.26	0.00043	ETD	53.0915	4221	D120217_MGH_2205A_OGE08_rafkt_ft8dt_cc_01.RAW
TASGLVEATGAGFANTWK		Q02817	2	890.945	-0.00214	CID	73.7853	8246	D120221_MGH_2205A_OGE05_rafkt_ft8dt_cc_01.RAW
ITHNPFGPGQFFDLSIR		P56470	3	649.335	-9e-05	ETD	88.7573	9516	D120217_MGH_2205A_OGE08_rafkt_ft8dt_cc_01.RAW
VFAVVITDGR		P12110	2	538.811	0.00213	CID	61.3926	5399	D120221_MGH_2205A_OGE04_rafkt_ft8dt_cc_01.RAW
FDEHQSKPEILNLVK		P12111; P12111-4	3	599.657	0.00068	ETD	58.4589	5582	D120221_MGH_2205A_OGE05_rafkt_ft8dt_cc_01.RAW
GPnGDAGRpGEpGLMGPR	N3(Deamidated); P9(Oxidation); P12(Oxidation)	P08123	3	589.94	-0.00045	ETD	40.0837	2483	D120221_MGH_2205A_OGE02_rafkt_ft8dt_cc_01.RAW
SPVISIDPPSSTVQQGQDASFK		P98160	2	1144.56	-0.00889	CID	65.0599	7363	D120221_MGH_2205A_OGE01_rafkt_ft8dt_cc_01.RAW
cLcYDGFmASEDmK	C1(Carbamidomethyl); C3(Carbamidomethyl); M8(Oxidation); M13(Oxidation)	P35555	2	879.826	-0.0011	CID	56.4327	5780	D120221_MGH_2205A_OGE01_rafkt_ft8dt_cc_01.RAW
GVGTDEAcLIEILASR	C8(Carbamidomethyl)	P50995	2	852.434	-0.0011	CID	90.472	11792	D120221_MGH_2205A_OGE01_rafkt_ft8dt_cc_01.RAW
TVHMMpMQVQVQVNR	P6(Oxidation)	Q02817	3	605.301	0.0006	ETD	52.9179	4394	D120217_MGH_2205A_OGE11_rafkt_ft8dt_cc_01.RAW
SFnQSLHSLTQAIR	N3(Deamidated)	Q9H8L6	3	534.947	0.0007	ETD	73.8813	7319	D120217_MGH_2205A_OGE08_rafkt_ft8dt_cc_01.RAW
SAAFQIQSFDIVcSPVWTSR	C13(Carbamidomethyl)	Q99715	2	1150.05	-0.00805	CID	95.9248	10821	D120221_MGH_2205A_OGE04_rafkt_ft8dt_cc_01.RAW
RGQPFWLTLHFEGR		P21980	3	581.975	0.00105	ETD	79.9347	8756	D120217_MGH_2205A_OGE11_rafkt_ft8dt_cc_01.RAW
HLAVLnGAVVSTPHYSPGLLIEK	N6(Deamidated)	Q02817	2	1208.66	-0.00827	CID	71.1011	7783	D120221_MGH_2205A_OGE05_rafkt_ft8dt_cc_01.RAW
YRDcLTESNLIK	C4(Carbamidomethyl)	P21980	3	504.591	0.00214	ETD	52.4425	4262	D120221_MGH_2205A_OGE06_rafkt_ft8dt_cc_01.RAW
GPMVSAQESQAQAILQQAR		P20908	2	1007.01	-0.00303	CID	68.249	6912	D120221_MGH_2205A_OGE06_rafkt_ft8dt_cc_01.RAW
IIHGNqIATnGVVHVIDR	Q6(Deamidated); N10(Deamidated)	Q15063-5; Q15063-2	3	653.354	0.00022	CID	57.8689	4823	D120221_MGH_2205A_OGE04_rafkt_ft8dt_cc_01.RAW
GGVLFAITDAFQK		P39059	2	683.872	0.00011	CID	91.1338	10572	D120221_MGH_2205A_OGE06_rafkt_ft8dt_cc_01.RAW
NSLcIENScIAAHDKR	C4(Carbamidomethyl); C9(Carbamidomethyl)	Q15582	4	472.726	0.0001	ETD	47.0754	3346	D120221_MGH_2205A_OGE07_rafkt_ft8dt_cc_01.RAW
GIASVLQELnVTVVTSLcR	N10(Deamidated); C18(Carbamidomethyl)	P08246	2	1030.56	-0.00077	CID	106.662	13255	D120221_MGH_2205A_OGE02_rafkt_ft8dt_cc_01.RAW
RGPNGEAGSAGPpGPpGLR	P13(Oxidation); P16(Oxidation)	P08123	3	592.631	0.00054	ETD	39.5502	2496	D120217_MGH_2205A_OGE12_rafkt_ft8dt_cc_01.RAW
HTLGHLLSLDSYR		Q02809	3	504.604	0.0001	ETD	61.7592	5513	D120217_MGH_2205A_OGE08_rafkt_ft8dt_cc_01.RAW
HSGQFTDEYLPEQR		Q14112	3	569.598	0.00109	ETD	51.2695	4278	D120221_MGH_2205A_OGE02_rafkt_ft8dt_cc_01.RAW
GPHLVQSDGTVPFWAHAGNAIPSSDQIR		P49257	4	740.121	-0.00039	ETD	72.7432	7655	D120221_MGH_2205A_OGE06_rafkt_ft8dt_cc_01.RAW
MLYYGEEHELSPK		Q16363	3	532.586	0.00087	ETD	51.602	4335	D120221_MGH_2205A_OGE02_rafkt_ft8dt_cc_01.RAW
GVTSVSQIFHSPDLAIR		P05155	3	609.667	0.00371	ETD	78.3313	7776	D120217_MGH_2205A_OGE09_10_rafkt_ft8dt_cc_01.RAW
ITEGVPQLLIVLTADR		P12111; P12111-4	3	580.009	0.00033	ETD	103.601	11461	D120217_MGH_2205A_OGE09_10_rafkt_ft8dt_cc_01.RAW
QLTLLGGPTPNTGAALEFVLR		P12111; P12111-4	3	723.407	-0.0008	CID	99.1271	11298	D120221_MGH_2205A_OGE04_rafkt_ft8dt_cc_01.RAW
AHYGGFTVQNEANK		P02675	3	512.579	-0.00049	ETD	46.1962	3106	D120217_MGH_2205A_OGE09_10_rafkt_ft8dt_cc_01.RAW
YILQGVTSWGLGcAR	C13(Carbamidomethyl)	P00747	2	840.925	-0.00526	CID	85.1643	9577	D120217_MGH_2205A_OGE11_rafkt_ft8dt_cc_01.RAW
VVTNYNSAHDQNSNLLIEYFR		P21980	2	1249.1	-0.01048	CID	75.6226	8562	D120221_MGH_2205A_OGE05_rafkt_ft8dt_cc_01.RAW
TGHpGTVGPAGIR	P4(Oxidation)	P08123	3	412.554	-0.00046	ETD	33.8723	1718	D120217_MGH_2205A_OGE12_rafkt_ft8dt_cc_01.RAW
TGPVGPQGPAGkPGPEGLR	K12(Oxidation)	P12107	3	596.652	0.0001	ETD	43.3337	2939	D120217_MGH_2205A_OGE11_rafkt_ft8dt_cc_01.RAW
ALNLGYALDYAQR		P12111; P12111-4	2	734.385	0.00146	CID	76.6605	7826	D120221_MGH_2205A_OGE07_rafkt_ft8dt_cc_01.RAW
VAVVTYNNEVTTEIR		P12111; P12111-4	2	854.448	-0.00163	CID	61.7811	5988	D120221_MGH_2205A_OGE02_rafkt_ft8dt_cc_01.RAW
GNRGDSIDQcALIQSIK	C10(Carbamidomethyl)	P12111; P12111-4	3	625.649	-0.00181	ETD	60.6715	5662	D120221_MGH_2205A_OGE06_rafkt_ft8dt_cc_01.RAW
GLKPGVVYEGQLISIQQYGHQEVTR		P02751	4	700.626	0.00048	ETD	72.3899	6852	D120217_MGH_2205A_OGE09_10_rafkt_ft8dt_cc_01.RAW
RGAGMpGQHGQITQQELDTVVK	P6(Oxidation)	P49257	4	592.303	0.00084	ETD	53.218	4239	D120217_MGH_2205A_OGE08_rafkt_ft8dt_cc_01.RAW
GTcNYYANAYSFWLATIER	C3(Carbamidomethyl)	P02462	2	1150.53	0.00045	CID	104.399	12542	D120221_MGH_2205A_OGE06_rafkt_ft8dt_cc_01.RAW
VYANGqHLFDFAHR	Q6(Deamidated)	P56470	4	419.704	-0.00063	ETD	67.0787	6359	D120221_MGH_2205A_OGE07_rafkt_ft8dt_cc_01.RAW
GEpGSAGPQGPpGPSGEEGK	P3(Oxidation); P12(Oxidation)	P08123	2	912.4	-0.00536	CID	32.0166	1472	D120221_MGH_2205A_OGE01_rafkt_ft8dt_cc_01.RAW
VVnSTTGPGEHLR	N3(Deamidated)	P07996	3	456.568	-0.00038	ETD	37.1432	1863	D120221_MGH_2205A_OGE04_rafkt_ft8dt_cc_01.RAW
NSDVEIFAVGVK		Q99715	2	639.341	0.00029	CID	64.8103	7321	D120221_MGH_2205A_OGE01_rafkt_ft8dt_cc_01.RAW
LRIPQVTPADSGEYVcHVSnGAGSR	C16(Carbamidomethyl); N20(Deamidated)	P98160	3	891.096	-0.00501	CID	59.7231	5811	D120221_MGH_2205A_OGE05_rafkt_ft8dt_cc_01.RAW
RATTVTGTPcQDWAAQEPHR	C10(Carbamidomethyl)	P00747	4	571.274	0.00028	ETD	48.4674	3537	D120217_MGH_2205A_OGE08_rafkt_ft8dt_cc_01.RAW
VVTPLSPPTNLHLEANPDTGVLTVSWER		P02751	2	1521.79	-0.00848	CID	88.2845	10330	D120221_MGH_2205A_OGE02_rafkt_ft8dt_cc_01.RAW
ISLSPEYVFSVSTFR		P12111; P12111-4	2	866.45	-0.00086	CID	91.6022	11143	D120221_MGH_2205A_OGE05_rafkt_ft8dt_cc_01.RAW
VGVVQFSNDVFPEFYLK		P12111; P12111-4	2	994.51	-0.00181	CID	98.2805	11012	D120221_MGH_2205A_OGE07_rafkt_ft8dt_cc_01.RAW
AHTDSLNTLVALHQLYQYTQK		O15031	4	611.823	0.00286	ETD	83.8874	8632	D120217_MGH_2205A_OGE09_10_rafkt_ft8dt_cc_01.RAW
LSDAGITPLFLTR		P12111; P12111-4	2	702.397	-0.00083	CID	77.1659	8833	D120221_MGH_2205A_OGE05_rafkt_ft8dt_cc_01.RAW
VGVVQYSSDTR		Q99715	2	605.806	-0.00037	CID	42.1443	2782	D120221_MGH_2205A_OGE05_rafkt_ft8dt_cc_01.RAW
IHLISTQSAIPYALR		P02679	3	561.659	0.00139	ETD	71.5107	7394	D120217_MGH_2205A_OGE11_rafkt_ft8dt_cc_01.RAW
GDkGEpGGPGADGVPGK	K3(Oxidation); P6(Oxidation)	P02461	3	509.575	0.00031	ETD	29.7464	1065	D120221_MGH_2205A_OGE02_rafkt_ft8dt_cc_01.RAW
LAGGYENVPTVDIHMK		O60568	3	581.961	-0.00136	ETD	60.3564	5918	D120221_MGH_2205A_OGE05_rafkt_ft8dt_cc_01.RAW
LGHPDTLNQGEFK		P06702	3	485.913	0.00025	ETD	47.8728	3330	D120221_MGH_2205A_OGE04_rafkt_ft8dt_cc_01.RAW
LDTVAGGLQGLR		Q9Y6C2	2	600.341	0.00053	CID	57.7356	5447	D120221_MGH_2205A_OGE05_rafkt_ft8dt_cc_01.RAW
GLGTDEDTIIDIITHR		P08133	3	590.309	0.00169	ETD	89.7079	11667	D120221_MGH_2205A_OGE01_rafkt_ft8dt_cc_01.RAW
LGLGADVAQVTGALR		P14780	2	720.912	-0.00033	CID	76.2546	8672	D120221_MGH_2205A_OGE05_rafkt_ft8dt_cc_01.RAW
DQAVENILVSPVVVASSLGLVSLGGK		P50454	3	851.147	-0.00247	CID	106.464	12214	D120221_MGH_2205A_OGE07_rafkt_ft8dt_cc_01.RAW
GPpGESGAAGPTGPIGSR	P3(Oxidation)	P08123	2	790.884	-0.00285	CID	41.9225	2646	D120221_MGH_2205A_OGE07_rafkt_ft8dt_cc_01.RAW
HFATScHQDEYSQQIVcHcR	C6(Carbamidomethyl); C17(Carbamidomethyl); C19(Carbamidomethyl)	P55268	4	641.521	-0.0012	ETD	45.763	3167	D120221_MGH_2205A_OGE07_rafkt_ft8dt_cc_01.RAW
LEELENLVSSLR		P24821	2	701.385	0.00194	CID	86.0077	11035	D120221_MGH_2205A_OGE01_rafkt_ft8dt_cc_01.RAW
VYcDFSTGETcIR	C3(Carbamidomethyl); C11(Carbamidomethyl)	P08123	2	804.343	-0.0016	CID	54.8323	5484	D120221_MGH_2205A_OGE01_rafkt_ft8dt_cc_01.RAW
SPYQLVLQHSR		Q15582	2	664.36	8e-05	CID	53.507	4493	D120217_MGH_2205A_OGE11_rafkt_ft8dt_cc_01.RAW
SQHPYVLTEDTLK		P12111; P12111-4	2	765.891	-0.00227	CID	52.6212	4029	D120221_MGH_2205A_OGE04_rafkt_ft8dt_cc_01.RAW
ETSLIVTIQGSGSSHVPSVSPPIR		P98160	2	1224.65	-0.00579	CID	73.8211	7310	D120217_MGH_2205A_OGE08_rafkt_ft8dt_cc_01.RAW
TAEYDVAYGESHLFR		P12109	2	879.407	-0.00292	CID	68.2615	6150	D120221_MGH_2205A_OGE03_rafkt_ft8dt_cc_01.RAW
VTWHPLSADEGLHK		Q05707	4	398.207	-5e-05	ETD	53.9353	4338	D120221_MGH_2205A_OGE07_rafkt_ft8dt_cc_01.RAW
VnHFVPEAGSR	N2(Deamidated)	P12111; P12111-4	3	405.203	-0.00062	ETD	41.2718	2416	D120221_MGH_2205A_OGE04_rafkt_ft8dt_cc_01.RAW
IcDLLVANNHFAHFFAPQnLTNMNk	C2(Carbamidomethyl); N19(Deamidated); K25(Oxidation)	P19827	4	737.356	-0.0002	ETD	85.5563	9166	D120221_MGH_2205A_OGE07_rafkt_ft8dt_cc_01.RAW
LYIFQASPADAGQYVcR	C16(Carbamidomethyl)	P98160	3	653.654	0.00131	CID	75.8242	8159	D120221_MGH_2205A_OGE06_rafkt_ft8dt_cc_01.RAW
VTWAPPPSIDLTNFLVR		P02751	2	963.526	-0.00153	CID	101.74	12146	D120221_MGH_2205A_OGE06_rafkt_ft8dt_cc_01.RAW
SVGSQWASPENPcLINEcVR	C13(Carbamidomethyl); C18(Carbamidomethyl)	P04275	2	1152.02	-0.00586	CID	67.8824	6994	D120221_MGH_2205A_OGE02_rafkt_ft8dt_cc_01.RAW
DTTPLNVLcSPGIQVVSVGIK	C9(Carbamidomethyl)	P12109	3	733.067	-0.00129	CID	92.3474	10900	D120217_MGH_2205A_OGE12_rafkt_ft8dt_cc_01.RAW
HLISTHFAPGDFQGFALVNPQR		P98160	4	613.819	0.00076	ETD	80.1233	8252	D120217_MGH_2205A_OGE08_rafkt_ft8dt_cc_01.RAW
VTFHPTGDDRR		Q99715	3	434.218	0.00052	ETD	33.4974	1534	D120217_MGH_2205A_OGE08_rafkt_ft8dt_cc_01.RAW
TTLTGLRPGTEYGIGVSAVK		P24821	2	1010.56	-0.0003	CID	65.4185	6401	D120217_MGH_2205A_OGE11_rafkt_ft8dt_cc_01.RAW
LQGAHLTSILSHEEQmFVNR	M16(Oxidation)	P13611	4	582.298	0.00211	ETD	74.9499	7573	D120221_MGH_2205A_OGE07_rafkt_ft8dt_cc_01.RAW
YGGLHFSDQVEVFSPPGSDR		P12110	2	1097.51	-0.00635	CID	74.915	8152	D120221_MGH_2205A_OGE02_rafkt_ft8dt_cc_01.RAW
ISVNNVLPVFDNLMQQK		P07339	3	653.686	0.00191	CID	98.5951	11689	D120221_MGH_2205A_OGE06_rafkt_ft8dt_cc_01.RAW
RLGNGVqcLAMGWGLLGR	Q7(Deamidated); C8(Carbamidomethyl)	P08246	3	653.673	-4e-05	CID	92.8413	10974	D120217_MGH_2205A_OGE12_rafkt_ft8dt_cc_01.RAW
NSLcIENScIAAHDK	C4(Carbamidomethyl); C9(Carbamidomethyl)	Q15582	3	577.931	-0.00051	ETD	49.9818	3631	D120221_MGH_2205A_OGE04_rafkt_ft8dt_cc_01.RAW
AVLSAEQLRDEEVHAGLGELLR		P50454	4	602.077	0.00157	ETD	77.8239	8625	D120221_MGH_2205A_OGE02_rafkt_ft8dt_cc_01.RAW
ITEVTSEGFR		Q99715	2	569.792	0.00123	CID	47.48	3646	D120221_MGH_2205A_OGE02_rafkt_ft8dt_cc_01.RAW
RPGGEPSPEGTTGQSYNQYSQR		P02751	3	799.363	-0.00369	CID	42.2699	2801	D120221_MGH_2205A_OGE05_rafkt_ft8dt_cc_01.RAW
TVcAHEELLR	C3(Carbamidomethyl)	P55001	3	409.875	-0.00128	ETD	41.796	2728	D120221_MGH_2205A_OGE05_rafkt_ft8dt_cc_01.RAW
ITQTAEGLDPENYLSIK		Q14112	2	946.485	-0.00141	CID	76.2261	9335	D120221_MGH_2205A_OGE01_rafkt_ft8dt_cc_01.RAW
GNLLQcIcTGnGR	C6(Carbamidomethyl); C8(Carbamidomethyl); N11(Deamidated)	P02751	2	732.337	-0.00331	CID	64.1589	6247	D120221_MGH_2205A_OGE06_rafkt_ft8dt_cc_01.RAW
SAAFQIQSFDIVcSPVWTSR	C13(Carbamidomethyl)	Q99715	3	767.043	-0.00147	CID	95.0845	10695	D120221_MGH_2205A_OGE04_rafkt_ft8dt_cc_01.RAW
NSVDELNNNVEAVSQTSSSSFQYMYLLK		P02675	3	1056.5	-0.00313	CID	95.7991	11426	D120217_MGH_2205A_OGE12_rafkt_ft8dt_cc_01.RAW
LYQASPADSGEYVcR	C14(Carbamidomethyl)	P98160	2	858.388	3e-05	CID	48.8282	4398	D120221_MGH_2205A_OGE01_rafkt_ft8dt_cc_01.RAW
LKPDTPYTITVSSLYPDGEGGR		Q99715	2	1183.59	-0.00364	CID	71.6717	7615	D120221_MGH_2205A_OGE02_rafkt_ft8dt_cc_01.RAW
VQHIQLLQK		P02671	3	369.561	9e-05	ETD	45.8258	3419	D120217_MGH_2205A_OGE12_rafkt_ft8dt_cc_01.RAW
YYWGGQYTWDMAk	K13(Oxidation)	P02675	2	842.859	2e-05	CID	70.1818	7625	D120221_MGH_2205A_OGE05_rafkt_ft8dt_cc_01.RAW
ILVSLLQANR		P27216	2	563.852	0.00138	CID	68.1861	7068	D120217_MGH_2205A_OGE12_rafkt_ft8dt_cc_01.RAW
GEQGFmGNTGPTGAVGDR	M6(Oxidation)	P08572	2	883.886	-0.00559	CID	43.475	3394	D120221_MGH_2205A_OGE01_rafkt_ft8dt_cc_01.RAW
FLHPQGSLTIQHATQR		Q9NR99	4	459.248	-0.00083	ETD	50.4216	4133	D120217_MGH_2205A_OGE12_rafkt_ft8dt_cc_01.RAW
NHLLHVFDEYKR		P09525	4	393.458	-0.00018	ETD	55.0782	4509	D120221_MGH_2205A_OGE07_rafkt_ft8dt_cc_01.RAW
cScSPGWIGDGIK	C1(Carbamidomethyl); C3(Carbamidomethyl)	P35555	2	718.819	0.0001	CID	59.5924	5102	D120221_MGH_2205A_OGE04_rafkt_ft8dt_cc_01.RAW
YLLNLNLEPFSEK		P21980	2	790.422	0.00011	CID	88.6362	10390	D120221_MGH_2205A_OGE02_rafkt_ft8dt_cc_01.RAW
GNLLQcIcTGnGR	C6(Carbamidomethyl); C8(Carbamidomethyl); N11(Deamidated)	P02751	2	732.338	-0.00257	CID	62.9584	6381	D120221_MGH_2205A_OGE05_rafkt_ft8dt_cc_01.RAW
NALQNIILYHLTPGVFIGK		Q15063-5; Q15063-2	2	1056.1	-0.0091	CID	102.727	11336	D120217_MGH_2205A_OGE09_10_rafkt_ft8dt_cc_01.RAW
AAQNSGEAEYIEK		P07942	2	705.33	-0.00119	CID	37.986	2434	D120221_MGH_2205A_OGE01_rafkt_ft8dt_cc_01.RAW
TYLGNALVcTcYGGSR	C9(Carbamidomethyl); C11(Carbamidomethyl)	P02751	2	896.408	-0.00309	CID	66.8733	6028	D120217_MGH_2205A_OGE09_10_rafkt_ft8dt_cc_01.RAW
GEVGPAGPnGFAGPAGAAGQpGAkGER	N9(Deamidated); P21(Oxidation); K24(Oxidation)	P08123	2	1205.57	-0.00765	CID	47.3494	3624	D120221_MGH_2205A_OGE02_rafkt_ft8dt_cc_01.RAW
GDLENAFLNLVQcIQNK	C13(Carbamidomethyl)	P07355	3	659.337	0.00152	CID	104.913	14159	D120221_MGH_2205A_OGE01_rafkt_ft8dt_cc_01.RAW
AFLSSHLQDLSTIVR		P39059	2	843.963	0.00068	CID	78.898	8070	D120217_MGH_2205A_OGE08_rafkt_ft8dt_cc_01.RAW
LDTVAGGLQGLR		Q9Y6C2	2	600.341	0.00068	CID	61.029	5417	D120221_MGH_2205A_OGE07_rafkt_ft8dt_cc_01.RAW
LLQVVYLHSNnITK	N11(Deamidated)	P21810	3	548.312	0.0021	ETD	65.5999	5844	D120217_MGH_2205A_OGE09_10_rafkt_ft8dt_cc_01.RAW
NSVDELNNNVEAVSQTSSSSFQYMYLLK		P02675	3	1056.49	-0.00496	CID	95.6393	10494	D120217_MGH_2205A_OGE08_rafkt_ft8dt_cc_01.RAW
ALNSIIDVYHK		P05109	3	424.902	-0.00086	ETD	62.4002	5365	D120217_MGH_2205A_OGE09_10_rafkt_ft8dt_cc_01.RAW
DHYLPDLHHLR		O15230	4	354.685	-0.00039	ETD	53.2257	4233	D120221_MGH_2205A_OGE07_rafkt_ft8dt_cc_01.RAW
KGGETSEmYLIQPDSSVKPYR	M8(Oxidation)	P02675	3	801.061	-0.00035	CID	52.8677	4334	D120221_MGH_2205A_OGE06_rafkt_ft8dt_cc_01.RAW
SSSSNFLNYDLTLR		Q9H3R2	2	808.899	-8e-05	CID	75.4598	8533	D120221_MGH_2205A_OGE05_rafkt_ft8dt_cc_01.RAW
RGAGmpGQHGQITQQELDTVVK	M5(Oxidation); P6(Oxidation)	P49257	4	596.302	0.00066	ETD	50.7737	3869	D120221_MGH_2205A_OGE07_rafkt_ft8dt_cc_01.RAW
LAVTTHGLPcLAWASAQAK	C10(Carbamidomethyl)	P00734	3	665.686	-0.00143	CID	76.427	8426	D120217_MGH_2205A_OGE12_rafkt_ft8dt_cc_01.RAW
SQTVSAIATTAMGSPK		P24821	2	775.398	-0.00013	CID	58.519	5285	D120217_MGH_2205A_OGE11_rafkt_ft8dt_cc_01.RAW
QQSLETAMSFVAR		P12111; P12111-4	3	489.914	0.00042	ETD	71.1481	7792	D120221_MGH_2205A_OGE05_rafkt_ft8dt_cc_01.RAW
nFVINVVNR	N1(Deamidated)	P12110	2	538.3	0.00149	CID	70.9071	6955	D120221_MGH_2205A_OGE07_rafkt_ft8dt_cc_01.RAW
FGSYcPTTcGIADFLSTYQTK	C5(Carbamidomethyl); C9(Carbamidomethyl)	P02679	2	1209.04	-0.00424	CID	91.5618	10170	D120221_MGH_2205A_OGE04_rafkt_ft8dt_cc_01.RAW
EDFVLTAAHcWGSNInVTLGAHNIQR	C10(Carbamidomethyl); N16(Deamidated)	P08311	3	975.474	-0.00141	CID	88.0792	9640	D120221_MGH_2205A_OGE04_rafkt_ft8dt_cc_01.RAW
VVIcHLPcmnGGQcSSR	C4(Carbamidomethyl); C8(Carbamidomethyl); M9(Oxidation); N10(Deamidated); C14(Carbamidomethyl)	Q14766	3	664.621	-0.00208	CID	47.5662	3406	D120217_MGH_2205A_OGE08_rafkt_ft8dt_cc_01.RAW
DVTVTAIGIGDMFHEK		P12110	2	866.931	-0.00116	CID	78.7205	9770	D120221_MGH_2205A_OGE01_rafkt_ft8dt_cc_01.RAW
GRDTLQEANDILNNLK		P11047	2	907.473	-0.00069	CID	76.7307	8449	D120221_MGH_2205A_OGE02_rafkt_ft8dt_cc_01.RAW
NcVcLEGGSGIIcQPK	C2(Carbamidomethyl); C4(Carbamidomethyl); C13(Carbamidomethyl)	Q02817	2	896.412	-0.00128	CID	56.3894	5214	D120221_MGH_2205A_OGE05_rafkt_ft8dt_cc_01.RAW
KITHNPFGPGQFFDLSIR		P56470	3	692.031	-0.00327	CID	83.4188	9546	D120217_MGH_2205A_OGE12_rafkt_ft8dt_cc_01.RAW
NHLLHVFDEYK		P09525	3	472.243	0.00068	ETD	57.6505	5130	D120221_MGH_2205A_OGE06_rafkt_ft8dt_cc_01.RAW
TAHISGLPPSTDFIVYLSGLAPSIR		P24821	2	1306.7	-0.00364	CID	104.191	11872	D120221_MGH_2205A_OGE07_rafkt_ft8dt_cc_01.RAW
GNRGDSIDQcALIQSIK	C10(Carbamidomethyl)	P12111; P12111-4	3	625.65	-0.00119	ETD	59.2802	5734	D120221_MGH_2205A_OGE05_rafkt_ft8dt_cc_01.RAW
TTVLYEccPGYmR	C7(Carbamidomethyl); C8(Carbamidomethyl); M12(Oxidation)	Q15063-5; Q15063-2	2	833.355	-0.0023	CID	51.3014	4313	D120221_MGH_2205A_OGE05_rafkt_ft8dt_cc_01.RAW
IPFTDIYIGGAPPEILQSR		Q16363	2	1044.06	-0.00254	CID	88.6009	11479	D120221_MGH_2205A_OGE01_rafkt_ft8dt_cc_01.RAW
SETSGSFEDALLAIVK		P09525	3	556.292	0.00228	ETD	96.3676	12768	D120221_MGH_2205A_OGE01_rafkt_ft8dt_cc_01.RAW
GPpGVnGTQGFQGcpGQR	P3(Oxidation); N6(Deamidated); C14(Carbamidomethyl); P15(Oxidation)	P12111; P12111-4	2	923.909	-0.00142	CID	43.1058	2936	D120221_MGH_2205A_OGE05_rafkt_ft8dt_cc_01.RAW
GLpGEVLGAQPGPR	P3(Oxidation)	P08572	2	682.37	-7e-05	CID	52.6581	4149	D120221_MGH_2205A_OGE07_rafkt_ft8dt_cc_01.RAW
GPpGPQGLpGLAGTAGEpGR	P3(Oxidation); P9(Oxidation); P18(Oxidation)	P02461	2	917.457	-0.00067	CID	55.8967	4633	D120221_MGH_2205A_OGE07_rafkt_ft8dt_cc_01.RAW
YQEEFEHFQQELDK		P49257	2	935.416	-0.0022	CID	63.5487	7082	D120221_MGH_2205A_OGE01_rafkt_ft8dt_cc_01.RAW
SILAPLYQccIIR	C9(Carbamidomethyl); C10(Carbamidomethyl)	O75063	2	803.924	-0.0022	CID	81.9704	9078	D120217_MGH_2205A_OGE11_rafkt_ft8dt_cc_01.RAW
GSpGAQGPpGAPGPLGIAGITGAR	P3(Oxidation); P9(Oxidation)	P02461	2	1044.54	-0.00437	CID	70.2688	7413	D120217_MGH_2205A_OGE12_rafkt_ft8dt_cc_01.RAW
ASLVHVGSRPYTEFPFGQHSSGEAAQDAVR		Q6PCB0	4	800.891	-0.0018	ETD	64.3549	5939	D120221_MGH_2205A_OGE07_rafkt_ft8dt_cc_01.RAW
QGLcFAEVLQTIcQmASSSR	C4(Carbamidomethyl); C13(Carbamidomethyl); M15(Oxidation)	P35556	2	1151.53	-0.00668	CID	102.757	12838	D120221_MGH_2205A_OGE05_rafkt_ft8dt_cc_01.RAW
RLDGSVDFKK		P02679	3	388.884	0	ETD	38.7604	2306	D120217_MGH_2205A_OGE11_rafkt_ft8dt_cc_01.RAW
VFAVVITDGR		P12110	2	538.809	0.00025	CID	62.2492	5610	D120221_MGH_2205A_OGE07_rafkt_ft8dt_cc_01.RAW
LSSLIILMpHHVEPLER	P9(Oxidation)	P50454	4	500.781	0.00084	ETD	66.6663	6291	D120221_MGH_2205A_OGE07_rafkt_ft8dt_cc_01.RAW
cHAGHLnGVYYQGGTYSK	C1(Carbamidomethyl); N7(Deamidated)	P02679	2	1006.94	-0.0066	CID	46.5932	3281	D120221_MGH_2205A_OGE07_rafkt_ft8dt_cc_01.RAW
FGSYcPTTcGIADFLSTYQTK	C5(Carbamidomethyl); C9(Carbamidomethyl)	P02679	3	806.364	-0.00064	CID	94.1275	10105	D120217_MGH_2205A_OGE09_10_rafkt_ft8dt_cc_01.RAW
GGNTLTGMALNFIR		Q99715	3	488.926	-0.00015	ETD	91.226	10735	D120217_MGH_2205A_OGE12_rafkt_ft8dt_cc_01.RAW
GEVGPAGPnGFAGPAGAAGQPGAk	N9(Deamidated); K24(Oxidation)	P08123	2	1026.49	-0.00686	CID	50.678	4739	D120221_MGH_2205A_OGE01_rafkt_ft8dt_cc_01.RAW
TFAEAQNVcSR	C9(Carbamidomethyl)	Q9Y2Y8	2	641.796	-0.00018	CID	42.8459	2631	D120221_MGH_2205A_OGE04_rafkt_ft8dt_cc_01.RAW
cAcTYGFTGPQcER	C1(Carbamidomethyl); C3(Carbamidomethyl); C12(Carbamidomethyl)	P35555	2	853.834	-0.00521	CID	52.226	3966	D120221_MGH_2205A_OGE04_rafkt_ft8dt_cc_01.RAW
FSTmPFLFcNINNVcNFASR	M4(Oxidation); C9(Carbamidomethyl); C15(Carbamidomethyl)	P02462	2	1228.05	-0.00163	CID	93.1717	10787	D120217_MGH_2205A_OGE11_rafkt_ft8dt_cc_01.RAW
GGETSEMYLIQPDSSVKPYR		P02675	2	1129.04	-0.00608	CID	63.6688	6293	D120221_MGH_2205A_OGE02_rafkt_ft8dt_cc_01.RAW
VLVVVTDGR		Q99715	2	479.289	-0.0007	CID	46.9172	3559	D120221_MGH_2205A_OGE05_rafkt_ft8dt_cc_01.RAW
VSTHDQELGHLNNHHGGSSSSGGSR		Q9Y6C2	5	512.237	0.00069	ETD	32.1125	1360	D120217_MGH_2205A_OGE08_rafkt_ft8dt_cc_01.RAW
TYQIGWDTFcVK	C10(Carbamidomethyl)	Q99715	2	759.358	-0.0004	CID	76.8753	8778	D120221_MGH_2205A_OGE05_rafkt_ft8dt_cc_01.RAW
NDNLVYVYNLGTK		Q16363	2	756.888	-5e-05	CID	68.6705	6574	D120221_MGH_2205A_OGE04_rafkt_ft8dt_cc_01.RAW
LFYADHPFIFLVR		P50454	2	819.442	-0.00386	CID	92.1941	10012	D120217_MGH_2205A_OGE08_rafkt_ft8dt_cc_01.RAW
SAGLAFSLYQAMAK		P50454	2	729.374	-0.00207	CID	87.5631	9947	D120217_MGH_2205A_OGE11_rafkt_ft8dt_cc_01.RAW
NSPGSFIcEcSSESTLDPTK	C8(Carbamidomethyl); C10(Carbamidomethyl)	P35555	2	1108.48	0.00526	CID	62.4474	6879	D120221_MGH_2205A_OGE01_rafkt_ft8dt_cc_01.RAW
NNLFTSSAGYR		P12111; P12111-4	2	615.301	0.00145	CID	53.8242	4549	D120217_MGH_2205A_OGE11_rafkt_ft8dt_cc_01.RAW
SLDEISQPAQELK		P12111; P12111-4	2	729.378	0.00036	CID	55.2447	5561	D120221_MGH_2205A_OGE01_rafkt_ft8dt_cc_01.RAW
GDTGAkGEpGPVGVQGPpGPAGEEGK	K6(Oxidation); P9(Oxidation); P18(Oxidation)	P02452	2	1197.06	-0.00142	CID	39.8409	2750	D120221_MGH_2205A_OGE01_rafkt_ft8dt_cc_01.RAW
VQQLEEQVQSLTK		Q9Y6C2	2	765.41	-0.00172	CID	63.0059	5378	D120221_MGH_2205A_OGE03_rafkt_ft8dt_cc_01.RAW
VGVVQFSNDVFPEFYLK		P12111; P12111-4	2	994.51	-0.00183	CID	97.1846	11759	D120221_MGH_2205A_OGE02_rafkt_ft8dt_cc_01.RAW
DSHSLTTNIMEILR		P02671	3	543.948	0.00147	ETD	89.2693	9404	D120217_MGH_2205A_OGE09_10_rafkt_ft8dt_cc_01.RAW
LcNEcADGSFHLSTR	C2(Carbamidomethyl); C5(Carbamidomethyl)	P98160	2	883.879	-0.00419	CID	51.4694	3849	D120221_MGH_2205A_OGE04_rafkt_ft8dt_cc_01.RAW
GAnGApGIAGApGFpGAR	N3(Deamidated); P6(Oxidation); P12(Oxidation); P15(Oxidation)	P02452	2	793.881	-0.00014	CID	52.2284	4084	D120221_MGH_2205A_OGE07_rafkt_ft8dt_cc_01.RAW
LQLNYLGNYIPR		Q02809	3	488.605	-3e-05	ETD	84.2751	9440	D120217_MGH_2205A_OGE11_rafkt_ft8dt_cc_01.RAW
GAnGApGIAGApGFpGAR	N3(Deamidated); P6(Oxidation); P12(Oxidation); P15(Oxidation)	P02452	2	793.882	2e-05	CID	49.8075	4050	D120221_MGH_2205A_OGE05_rafkt_ft8dt_cc_01.RAW
IIHGNQIATNGVVHVIDR		Q15063-5; Q15063-2	3	652.698	0.00108	CID	55.925	4637	D120217_MGH_2205A_OGE08_rafkt_ft8dt_cc_01.RAW
LRFDQPDDFK		P98160	3	427.547	0.00024	ETD	52.326	4463	D120221_MGH_2205A_OGE02_rafkt_ft8dt_cc_01.RAW
GLpGSpGNIGPAGK	P3(Oxidation); P6(Oxidation)	P08123	2	627.328	1e-05	CID	40.5496	2639	D120217_MGH_2205A_OGE12_rafkt_ft8dt_cc_01.RAW
SALSGHLETVILGLLK		P07355	2	825.994	0.00069	CID	104.304	11562	D120217_MGH_2205A_OGE09_10_rafkt_ft8dt_cc_01.RAW
VFSVAITPDHLEPR		P12109	3	527.621	0.00154	ETD	64.9036	5964	D120221_MGH_2205A_OGE04_rafkt_ft8dt_cc_01.RAW
IYLYTLNDNAR		P02751	2	678.353	0.00194	CID	62.9668	5658	D120221_MGH_2205A_OGE04_rafkt_ft8dt_cc_01.RAW
IEEGVPQFLVLISSGK		P12111; P12111-4	2	858.482	-0.00078	CID	97.5063	12953	D120221_MGH_2205A_OGE01_rafkt_ft8dt_cc_01.RAW
QGFSYQcPQGQVIVAVR	C7(Carbamidomethyl)	Q07507	3	646.329	0.00058	ETD	67.8581	6796	D120217_MGH_2205A_OGE11_rafkt_ft8dt_cc_01.RAW
VQIALAQYSGDPR		Q99715	2	709.375	-0.00042	CID	57.4042	5390	D120221_MGH_2205A_OGE05_rafkt_ft8dt_cc_01.RAW
SLQWMAGGTFTGEALqYTR	Q16(Deamidated)	P12109	2	1059.51	0.0083	CID	92.1005	11222	D120221_MGH_2205A_OGE05_rafkt_ft8dt_cc_01.RAW
VISSGSVASYVTSPQGFQFR		P98160	3	706.357	-0.00319	CID	80.8145	9133	D120217_MGH_2205A_OGE12_rafkt_ft8dt_cc_01.RAW
DAFVAIVQSVK		P08133	2	588.837	0.0023	CID	74.1827	7478	D120221_MGH_2205A_OGE04_rafkt_ft8dt_cc_01.RAW
GWGPHcEIcPFQGTVAFK	C6(Carbamidomethyl); C9(Carbamidomethyl)	P35555	2	1045.98	-0.00331	CID	75.0411	7492	D120217_MGH_2205A_OGE08_rafkt_ft8dt_cc_01.RAW
GDGGPpGmTGFpGAAGR	P6(Oxidation); M8(Oxidation); P12(Oxidation)	P08123	2	775.34	0.00127	CID	41.6377	2586	D120221_MGH_2205A_OGE06_rafkt_ft8dt_cc_01.RAW
RFSTFLSLLEAADLK		Q15063-5; Q15063-2	3	570.988	0.00252	ETD	98.1057	12147	D120221_MGH_2205A_OGE05_rafkt_ft8dt_cc_01.RAW
LSHDAnETLPLHLYVK	N6(Deamidated)	O15031	4	463.498	0.0015	ETD	62.9977	5664	D120221_MGH_2205A_OGE04_rafkt_ft8dt_cc_01.RAW
TEFNLNQYYQR		Q99715	2	738.346	-0.0037	CID	63.3746	6449	D120221_MGH_2205A_OGE05_rafkt_ft8dt_cc_01.RAW
EIcPAGHGYTYASSDIR	C3(Carbamidomethyl)	Q14767	3	632.957	0.00037	ETD	51.8471	3906	D120221_MGH_2205A_OGE04_rafkt_ft8dt_cc_01.RAW
EKPSVcPLGFEVK	C6(Carbamidomethyl)	Q02817	3	497.262	0.00032	ETD	59.9802	5256	D120221_MGH_2205A_OGE07_rafkt_ft8dt_cc_01.RAW
GLpGEVLGAQpGPR	P3(Oxidation); P11(Oxidation)	P08572	2	690.366	-0.00145	CID	50.3587	3808	D120221_MGH_2205A_OGE07_rafkt_ft8dt_cc_01.RAW
LPYGYGPGGVAGAAGK		P15502	2	717.872	-0.00013	CID	55.8498	5041	D120217_MGH_2205A_OGE12_rafkt_ft8dt_cc_01.RAW
TYLGNALVcTcYGGSR	C9(Carbamidomethyl); C11(Carbamidomethyl)	P02751	3	597.945	0.00156	ETD	66.1634	6521	D120217_MGH_2205A_OGE11_rafkt_ft8dt_cc_01.RAW
WRENLLEHYGGTPR		Q14112	4	432.722	0.00081	ETD	55.5471	4578	D120217_MGH_2205A_OGE08_rafkt_ft8dt_cc_01.RAW
YPGAYYIFQIK		Q9UBX5	2	681.856	-0.002	CID	83.7093	9354	D120217_MGH_2205A_OGE11_rafkt_ft8dt_cc_01.RAW
VPGVGLPGVYPGGVLPGAR		P15502	2	881.502	-0.00253	CID	80.3262	9054	D120217_MGH_2205A_OGE12_rafkt_ft8dt_cc_01.RAW
SLQWMAGGTFTGEALQYTR		P12109	2	1059.01	-0.00296	CID	86.8394	10378	D120221_MGH_2205A_OGE05_rafkt_ft8dt_cc_01.RAW
VFAVVITDGR		P12110	2	538.808	-0.00101	CID	61.6723	5817	D120221_MGH_2205A_OGE06_rafkt_ft8dt_cc_01.RAW
MASVGLSDIAMDTTVTHATSHGR		P98160	4	590.286	0.00097	ETD	65.4777	6108	D120221_MGH_2205A_OGE07_rafkt_ft8dt_cc_01.RAW
LPSGLPVSLLTLYLDNNK		P51884	2	979.054	0.00038	CID	104.348	13083	D120221_MGH_2205A_OGE05_rafkt_ft8dt_cc_01.RAW
FGAQLQcVTGPQATR	C7(Carbamidomethyl)	O15031	2	817.408	-0.00132	CID	55.9516	4893	D120217_MGH_2205A_OGE11_rafkt_ft8dt_cc_01.RAW
cQVSGSPPHYFYWSR	C1(Carbamidomethyl)	P98160	3	624.284	0.0012	ETD	65.3706	5812	D120217_MGH_2205A_OGE09_10_rafkt_ft8dt_cc_01.RAW
ITHNPFGPGQFFDLSIR		P56470	3	649.336	0.00028	ETD	87.8844	9392	D120217_MGH_2205A_OGE08_rafkt_ft8dt_cc_01.RAW
FSMLVAAIQSAGLTETLNR		Q15582	2	1011.54	-0.00092	CID	100.187	12459	D120221_MGH_2205A_OGE05_rafkt_ft8dt_cc_01.RAW
FGSYcPTTcGIADFLSTYQTK	C5(Carbamidomethyl); C9(Carbamidomethyl)	P02679	2	1209.04	-0.00097	CID	91.1744	11076	D120221_MGH_2205A_OGE05_rafkt_ft8dt_cc_01.RAW
RPHETGGYmLEcVcLGnGK	M9(Oxidation); C12(Carbamidomethyl); C14(Carbamidomethyl); N17(Deamidated)	P02751	4	549.498	0.00062	ETD	54.7552	4342	D120221_MGH_2205A_OGE04_rafkt_ft8dt_cc_01.RAW
NFATSLYSmIK	M9(Oxidation)	P08758	2	645.827	0.00324	CID	77.82	7695	D120217_MGH_2205A_OGE09_10_rafkt_ft8dt_cc_01.RAW
YRLnYSLPTGQWVGVQLPR	N4(Deamidated)	P24821	3	750.067	0.00018	CID	86.8016	9831	D120217_MGH_2205A_OGE11_rafkt_ft8dt_cc_01.RAW
YAPISGGDHAEVDVPK		P24821	2	827.907	-0.00063	CID	48.2645	3781	D120221_MGH_2205A_OGE02_rafkt_ft8dt_cc_01.RAW
GDAGApGApGSQGApGLQGMpGER	P6(Oxidation); P9(Oxidation); P15(Oxidation); P21(Oxidation)	P02452	2	1099.98	-0.00537	CID	44.1566	3520	D120221_MGH_2205A_OGE01_rafkt_ft8dt_cc_01.RAW
GPpGPAGAnGApGLR	P3(Oxidation); N9(Deamidated); P12(Oxidation)	P02461	2	661.328	-0.00077	CID	40.6668	2482	D120221_MGH_2205A_OGE07_rafkt_ft8dt_cc_01.RAW
RPGGEPSPEGTTGqSYNQYSQR	Q14(Deamidated)	P02751	3	799.697	0.00178	CID	43.422	2995	D120221_MGH_2205A_OGE02_rafkt_ft8dt_cc_01.RAW
VFAVVITDGR		P12110	2	538.809	0	CID	61.6499	6147	D120221_MGH_2205A_OGE05_rafkt_ft8dt_cc_01.RAW
LIPGVEYLVSIIAmK	M14(Oxidation)	P24821	2	831.48	-0.00053	CID	106.157	12168	D120221_MGH_2205A_OGE07_rafkt_ft8dt_cc_01.RAW
LIVGLMRPPAYcDAK	C12(Carbamidomethyl)	P08133	3	568.638	0.00057	ETD	66.6928	6822	D120217_MGH_2205A_OGE12_rafkt_ft8dt_cc_01.RAW
KITHNPFGPGQFFDLSIR		P56470	4	519.277	0.0003	ETD	83.2987	9526	D120217_MGH_2205A_OGE12_rafkt_ft8dt_cc_01.RAW
TELQTITNDPR		P12111; P12111-4	2	644.331	-3e-05	CID	45.6495	3801	D120221_MGH_2205A_OGE01_rafkt_ft8dt_cc_01.RAW
IQcSVSALNQGQVWIGGR	C3(Carbamidomethyl)	P13727	2	986.998	-0.00625	CID	71.9657	7696	D120217_MGH_2205A_OGE12_rafkt_ft8dt_cc_01.RAW
HGTDDGVVWmNWK	M10(Oxidation)	P02675	2	780.846	-0.00245	CID	62.0521	5233	D120221_MGH_2205A_OGE03_rafkt_ft8dt_cc_01.RAW
YLIVVTDGHPLEGYK		P12109	2	852.449	-0.00445	CID	64.3503	6607	D120221_MGH_2205A_OGE05_rafkt_ft8dt_cc_01.RAW
RSALQSINEWAAQTTDGKLPEVTK		P50454	3	881.795	-0.00099	CID	78.5554	8605	D120221_MGH_2205A_OGE06_rafkt_ft8dt_cc_01.RAW
DLTATEVQSETALLTWRPPR		P24821	4	571.806	0.0021	ETD	86.0715	9966	D120221_MGH_2205A_OGE02_rafkt_ft8dt_cc_01.RAW
IGDLHPQIVNLLK		P12111; P12111-4	3	487.293	0.0009	ETD	74.5373	7185	D120217_MGH_2205A_OGE09_10_rafkt_ft8dt_cc_01.RAW
TGccYScEEDScQVR	C3(Carbamidomethyl); C4(Carbamidomethyl); C7(Carbamidomethyl); C12(Carbamidomethyl)	Q9HC84	2	955.837	-0.00524	CID	39.6324	2713	D120221_MGH_2205A_OGE01_rafkt_ft8dt_cc_01.RAW
TYLGnALVcTcYGGSR	N5(Deamidated); C9(Carbamidomethyl); C11(Carbamidomethyl)	P02751	2	896.9	-0.00286	CID	64.9418	5663	D120221_MGH_2205A_OGE03_rafkt_ft8dt_cc_01.RAW
AGILTFcVGASQANK	C7(Carbamidomethyl)	P12111	2	768.895	-0.00105	CID	69.0064	7206	D120217_MGH_2205A_OGE12_rafkt_ft8dt_cc_01.RAW
LFYADHPFIFLVR		P50454	3	546.633	0.0005	ETD	92.1523	10005	D120217_MGH_2205A_OGE08_rafkt_ft8dt_cc_01.RAW
ALEGLQYPFAVTSYGK		P14543	2	872.45	-0.00128	CID	81.9727	8627	D120221_MGH_2205A_OGE07_rafkt_ft8dt_cc_01.RAW
IQAIELEDLLR		P21810	2	656.878	0.00117	CID	86.9051	11190	D120221_MGH_2205A_OGE01_rafkt_ft8dt_cc_01.RAW
DWHGVPGQVDAAMAGR		P04004	3	556.265	0.00151	ETD	63.4873	5748	D120221_MGH_2205A_OGE04_rafkt_ft8dt_cc_01.RAW
RLLLFSDGnSQGATPAAIEK	N9(Deamidated)	P12109	3	697.036	0.0001	CID	69.0669	7191	D120221_MGH_2205A_OGE02_rafkt_ft8dt_cc_01.RAW
QGLcFAEVLQTIcQMASSSR	C4(Carbamidomethyl); C13(Carbamidomethyl)	P35556	3	762.695	0.00101	CID	106.175	13378	D120221_MGH_2205A_OGE05_rafkt_ft8dt_cc_01.RAW
GNRGDSIDQcALIQSIK	C10(Carbamidomethyl)	P12111; P12111-4	2	937.967	-0.00567	CID	60.6922	5665	D120221_MGH_2205A_OGE06_rafkt_ft8dt_cc_01.RAW
KITHNPFGPGQFFDLSIR		P56470	3	692.032	-0.00161	CID	82.5576	9409	D120217_MGH_2205A_OGE12_rafkt_ft8dt_cc_01.RAW
VLFYTDLVNPR		Q14112	2	668.867	0.00055	CID	74.4714	8365	D120221_MGH_2205A_OGE05_rafkt_ft8dt_cc_01.RAW
QAGLGnHLSGSER	N6(Deamidated)	Q15582	3	442.884	-0.00027	ETD	37.5095	1909	D120221_MGH_2205A_OGE04_rafkt_ft8dt_cc_01.RAW
DTVQIHDITGK		P02679	3	409.551	-8e-05	ETD	48.3068	3279	D120221_MGH_2205A_OGE03_rafkt_ft8dt_cc_01.RAW
LQGAHLTSILSHEEQmFVNR	M16(Oxidation)	P13611	4	582.298	0.00191	ETD	75.8718	7708	D120221_MGH_2205A_OGE07_rafkt_ft8dt_cc_01.RAW
VHIHHPPEASVQIHQVAQVR		Q14767	5	457.251	-0.00059	ETD	47.1501	3230	D120217_MGH_2205A_OGE09_10_rafkt_ft8dt_cc_01.RAW
DLLNnHILK	N5(Deamidated)	Q15582	3	360.872	-0.0008	ETD	58.3936	4908	D120221_MGH_2205A_OGE04_rafkt_ft8dt_cc_01.RAW
VLVVVTDGR		Q99715	2	479.289	-0.00069	CID	48.3547	3612	D120221_MGH_2205A_OGE06_rafkt_ft8dt_cc_01.RAW
SVGRDEREDITHTYK		P21980	3	602.63	-0.00043	ETD	37.0648	2035	D120221_MGH_2205A_OGE05_rafkt_ft8dt_cc_01.RAW
PGSTGTWNPGSSER		P02671	2	716.824	-0.00187	CID	43.3474	2837	D120221_MGH_2205A_OGE07_rafkt_ft8dt_cc_01.RAW
NPSSAGSWNSGSSGPGSTGNR		P02671	2	982.426	-0.00253	CID	40.579	2644	D120217_MGH_2205A_OGE12_rafkt_ft8dt_cc_01.RAW
ALILVGLER		P12111; P12111-4	2	492.318	0.00154	CID	69.5895	7142	D120221_MGH_2205A_OGE06_rafkt_ft8dt_cc_01.RAW
DTTPLNVLcSPGIQVVSVGIK	C9(Carbamidomethyl)	P12109	2	1099.09	-0.00374	CID	90.3097	10938	D120221_MGH_2205A_OGE05_rafkt_ft8dt_cc_01.RAW
QAEVTFVGHPGNLVIK		P14543	2	854.971	-0.00204	CID	63.2334	5733	D120217_MGH_2205A_OGE08_rafkt_ft8dt_cc_01.RAW
KGGETSEMYLIQPDSSVK		P02675	2	984.98	-0.0029	CID	56.1253	5070	D120221_MGH_2205A_OGE02_rafkt_ft8dt_cc_01.RAW
YYWGGQYTWDmAK	M11(Oxidation)	P02675	2	842.857	-0.0018	CID	71.0239	6961	D120221_MGH_2205A_OGE04_rafkt_ft8dt_cc_01.RAW
REEFWLGLDNLNK		P24821	2	817.42	-0.00066	CID	76.5402	8417	D120221_MGH_2205A_OGE02_rafkt_ft8dt_cc_01.RAW
TPcTVScNIPVVSGK	C3(Carbamidomethyl); C7(Carbamidomethyl)	P02675	2	809.9	-0.00032	CID	55.4505	4817	D120217_MGH_2205A_OGE11_rafkt_ft8dt_cc_01.RAW
GpPGVnGTQGFQGcpGQR	P2(Oxidation); N6(Deamidated); C14(Carbamidomethyl); P15(Oxidation)	P12111; P12111-4	3	616.276	7e-05	ETD	44.9504	3056	D120221_MGH_2205A_OGE07_rafkt_ft8dt_cc_01.RAW
TEFNLNQYYQR		Q99715	2	738.35	0.00083	CID	65.0202	5982	D120221_MGH_2205A_OGE04_rafkt_ft8dt_cc_01.RAW
ALILVGLER		P12111; P12111-4	2	492.317	0.00071	CID	71.4707	6963	D120217_MGH_2205A_OGE08_rafkt_ft8dt_cc_01.RAW
SSIMAFAIGNK		P12111; P12111-4	2	569.801	0.00112	CID	69.9478	7358	D120217_MGH_2205A_OGE12_rafkt_ft8dt_cc_01.RAW
WQPAIATVDSYVISYTGEK		P24821	2	1064.54	0.00294	CID	89.8228	10582	D120221_MGH_2205A_OGE02_rafkt_ft8dt_cc_01.RAW
TGPcFTQVNNQmcQGQLTGIVcTK	C4(Carbamidomethyl); M12(Oxidation); C13(Carbamidomethyl); C22(Carbamidomethyl)	P35556	3	920.084	-0.00111	CID	67.4211	6723	D120217_MGH_2205A_OGE11_rafkt_ft8dt_cc_01.RAW
AVLSAEQLRDEEVHAGLGELLR		P50454	2	1203.13	-0.00923	CID	77.8422	8628	D120221_MGH_2205A_OGE02_rafkt_ft8dt_cc_01.RAW
YHIGDEILVSGGIGALVR		Q15582	3	623.68	0.00117	ETD	85.6332	9264	D120221_MGH_2205A_OGE04_rafkt_ft8dt_cc_01.RAW
LNLEAInYMAADGDFK	N7(Deamidated)	P09382	2	893.429	0.0071	CID	84.5948	10790	D120221_MGH_2205A_OGE01_rafkt_ft8dt_cc_01.RAW
YTAGIHGNEVLGR		Q8IUX7	3	462.908	-0.00096	ETD	46.8743	3305	D120217_MGH_2205A_OGE08_rafkt_ft8dt_cc_01.RAW
RPEEVcGPTQFR	C6(Carbamidomethyl)	P98160	3	492.573	-0.00047	ETD	42.5744	2848	D120221_MGH_2205A_OGE05_rafkt_ft8dt_cc_01.RAW
RPDNQHVILKPGDFK		Q02817	3	588.656	-0.001	ETD	46.2852	3491	D120217_MGH_2205A_OGE12_rafkt_ft8dt_cc_01.RAW
VTWAPPPSIDLTNFLVR		P02751	3	642.689	0.00113	ETD	100.12	12449	D120221_MGH_2205A_OGE05_rafkt_ft8dt_cc_01.RAW
VTWAPPPSIDLTNFLVR		P02751	3	642.69	0.00204	ETD	101.328	11448	D120221_MGH_2205A_OGE07_rafkt_ft8dt_cc_01.RAW
PSDAGTYVcLAQNALGTAQK	C9(Carbamidomethyl)	P98160	3	689.006	0.00059	CID	78.9352	8166	D120221_MGH_2205A_OGE07_rafkt_ft8dt_cc_01.RAW
GKTEQQTADQLLAR		P11047	3	520.277	-0.0002	ETD	48.2846	3601	D120221_MGH_2205A_OGE06_rafkt_ft8dt_cc_01.RAW
VSTHDQELGHLnNHHGGSSSSGGSR	N12(Deamidated)	Q9Y6C2	5	512.432	-0.0008	ETD	34.0804	1630	D120221_MGH_2205A_OGE07_rafkt_ft8dt_cc_01.RAW
IEDGVPQHLVLVLGGK		P12111; P12111-4	3	558.659	0.00123	ETD	74.1057	7877	D120221_MGH_2205A_OGE06_rafkt_ft8dt_cc_01.RAW
SLQWMAGGTFTGEALQYTR		P12109	2	1059.01	-0.00335	CID	90.9495	11039	D120221_MGH_2205A_OGE05_rafkt_ft8dt_cc_01.RAW
TEVSSNHVLIYLDK		P01023	3	539.956	0.00206	ETD	61.0346	5340	D120221_MGH_2205A_OGE04_rafkt_ft8dt_cc_01.RAW
NLHALILVnNK	N9(Deamidated)	P07585	3	417.247	0.00017	ETD	59.238	5144	D120221_MGH_2205A_OGE07_rafkt_ft8dt_cc_01.RAW
HYQINQQWER		P02751	3	467.893	-0.00052	ETD	47.3148	3451	D120221_MGH_2205A_OGE06_rafkt_ft8dt_cc_01.RAW
DVTHSTMNVFWEPVPGK		Q99715	2	972.468	-0.00127	CID	73.2768	8159	D120221_MGH_2205A_OGE05_rafkt_ft8dt_cc_01.RAW
KITHNPFGPGQFFDLSIR		P56470	4	519.277	0.00015	ETD	82.4531	9392	D120217_MGH_2205A_OGE12_rafkt_ft8dt_cc_01.RAW
AGALLPAIHEQLR		O15230	3	463.605	0.00015	ETD	60.8831	5383	D120217_MGH_2205A_OGE08_rafkt_ft8dt_cc_01.RAW
ALIEILATR		P08133	2	500.314	6e-05	CID	72.3357	7179	D120221_MGH_2205A_OGE07_rafkt_ft8dt_cc_01.RAW
VISTITNNIQQIIEIEDTFETLR		Q15582	3	897.479	-0.0008	CID	105.999	12907	D120217_MGH_2205A_OGE12_rafkt_ft8dt_cc_01.RAW
ISLSPEYVFSVSTFR		P12111; P12111-4	3	577.973	0.00284	ETD	91.7608	10200	D120221_MGH_2205A_OGE04_rafkt_ft8dt_cc_01.RAW
GLHGEFGLpGPAGPRGER	P9(Oxidation)	P08123	4	455.736	0.00101	ETD	49.5787	3699	D120217_MGH_2205A_OGE08_rafkt_ft8dt_cc_01.RAW
ALLVEPVInSYLLAER	N9(Deamidated)	P21980	2	901.008	-0.00046	CID	86.2556	11078	D120221_MGH_2205A_OGE01_rafkt_ft8dt_cc_01.RAW
GSpGADGPAGApGTPGPQGIAGQR	P3(Oxidation); P12(Oxidation)	P02452	3	702.338	-9e-05	CID	45.666	3189	D120221_MGH_2205A_OGE06_rafkt_ft8dt_cc_01.RAW
PGFGLSPIFPGGAcLGK	C14(Carbamidomethyl)	P15502	2	837.934	-0.00348	CID	87.6912	10206	D120217_MGH_2205A_OGE12_rafkt_ft8dt_cc_01.RAW
LSDGVFKPDTFHGLK		P51888	4	415.973	0.00054	ETD	60.0412	5257	D120217_MGH_2205A_OGE08_rafkt_ft8dt_cc_01.RAW
GApGAVGApGPAGATGDR	P3(Oxidation); P9(Oxidation)	P08123	2	755.865	-0.00117	CID	34.6452	1621	D120221_MGH_2205A_OGE06_rafkt_ft8dt_cc_01.RAW
WcHDnGVNYK	C2(Carbamidomethyl); N5(Deamidated)	P02751	3	431.848	-0.00102	ETD	40.4385	2305	D120221_MGH_2205A_OGE04_rafkt_ft8dt_cc_01.RAW
GLKPGVVYEGQLISIQQYGHQEVTR		P02751	4	700.624	-0.00095	ETD	72.3293	7089	D120217_MGH_2205A_OGE08_rafkt_ft8dt_cc_01.RAW
LKDEGVELFAIGIK		Q99715	2	766.44	-0.00037	CID	75.277	8210	D120221_MGH_2205A_OGE02_rafkt_ft8dt_cc_01.RAW
VIHDVcRnGEcVNDR	C6(Carbamidomethyl); N8(Deamidated); C11(Carbamidomethyl)	P35555	4	461.709	-0.00058	ETD	37.5305	2116	D120221_MGH_2205A_OGE02_rafkt_ft8dt_cc_01.RAW
FNQMLNQIPNDYQSSR		Q99715	2	977.953	-0.00484	CID	63.4351	5740	D120221_MGH_2205A_OGE04_rafkt_ft8dt_cc_01.RAW
NYcGLPGEYWLGNDK	C3(Carbamidomethyl)	P02675	2	893.398	-0.00023	CID	76.383	8392	D120221_MGH_2205A_OGE02_rafkt_ft8dt_cc_01.RAW
VYANGQHLFDFAHR		P56470	2	837.908	-0.00224	CID	62.7229	5412	D120217_MGH_2205A_OGE09_10_rafkt_ft8dt_cc_01.RAW
AFLSSHLQDLSTIVR		P39059	3	562.98	0.00309	ETD	78.94	8076	D120217_MGH_2205A_OGE08_rafkt_ft8dt_cc_01.RAW
NTFAEVTGLSPGVTYYFK		P02751	2	997.495	-0.00383	CID	89.9958	9507	D120217_MGH_2205A_OGE09_10_rafkt_ft8dt_cc_01.RAW
GDSGGPLLcNNVAHGIVSYGK	C9(Carbamidomethyl)	P08311	2	1058.02	-0.00156	CID	67.4599	6114	D120217_MGH_2205A_OGE09_10_rafkt_ft8dt_cc_01.RAW
ITVVAGEHNIEETEHTEQK		P00740	4	541.769	0.0008	ETD	46.3087	3453	D120221_MGH_2205A_OGE02_rafkt_ft8dt_cc_01.RAW
GPpGPQGLpGLAGTAGEpGR	P3(Oxidation); P9(Oxidation); P18(Oxidation)	P02461	2	917.457	-0.00076	CID	54.9154	4484	D120217_MGH_2205A_OGE08_rafkt_ft8dt_cc_01.RAW
FLATTPNSLLVSWQPPR		P02751	3	643.015	-0.00393	ETD	89.3936	10225	D120217_MGH_2205A_OGE11_rafkt_ft8dt_cc_01.RAW
GFMYDRPLR		P12111; P12111-4	3	385.532	0.00099	ETD	51.6774	4336	D120217_MGH_2205A_OGE12_rafkt_ft8dt_cc_01.RAW
SSIMAFAIGNK		P12111; P12111-4	2	569.802	0.00172	CID	69.7418	7108	D120217_MGH_2205A_OGE11_rafkt_ft8dt_cc_01.RAW
SYYYAISDFAVGGR		P11047	2	784.877	0.00405	CID	76.1753	7804	D120221_MGH_2205A_OGE04_rafkt_ft8dt_cc_01.RAW
FEDGGYVVcNTR	C9(Carbamidomethyl)	O00182	2	708.814	-0.00064	CID	48.214	4283	D120221_MGH_2205A_OGE01_rafkt_ft8dt_cc_01.RAW
ALGTHVIHSTHTLPLTVTSQQGVK		Q14766	4	632.102	0.00032	ETD	53.2977	4605	D120217_MGH_2205A_OGE12_rafkt_ft8dt_cc_01.RAW
VGVVQFSDEPR		P12111	2	616.818	0.00138	CID	51.9493	4394	D120221_MGH_2205A_OGE02_rafkt_ft8dt_cc_01.RAW
GPpGPAGAnGApGLR	P3(Oxidation); N9(Deamidated); P12(Oxidation)	P02461	2	661.328	-0.00081	CID	39.7723	2365	D120221_MGH_2205A_OGE07_rafkt_ft8dt_cc_01.RAW
NLIGTYmcIcGPGYQR	M7(Oxidation); C8(Carbamidomethyl); C10(Carbamidomethyl)	P35555	2	959.931	-0.00344	CID	68.5547	6273	D120217_MGH_2205A_OGE09_10_rafkt_ft8dt_cc_01.RAW
RGLESNVNVELLNALHSHMINK		Q15063-5; Q15063-2	4	622.833	0.00012	ETD	78.2053	7965	D120217_MGH_2205A_OGE08_rafkt_ft8dt_cc_01.RAW
TEHPFTVEEFVLPK		P01023	3	558.294	0.0029	ETD	74.6035	8102	D120221_MGH_2205A_OGE02_rafkt_ft8dt_cc_01.RAW
ALILVGLER		P12111; P12111-4	2	492.317	0.00077	CID	70.971	6965	D120221_MGH_2205A_OGE07_rafkt_ft8dt_cc_01.RAW
YQcAcNPGYHSTPDR	C3(Carbamidomethyl); C5(Carbamidomethyl)	P35555	2	913.371	-0.0014	CID	37.0666	1994	D120217_MGH_2205A_OGE08_rafkt_ft8dt_cc_01.RAW
GSpGADGPAGApGTpGPQGIAGQR	P3(Oxidation); P12(Oxidation); P15(Oxidation)	P02452	2	1061	-0.00609	CID	42.5819	2849	D120221_MGH_2205A_OGE05_rafkt_ft8dt_cc_01.RAW
YLQEIYNSNNQK		P02679	3	505.248	0.00082	ETD	47.6304	3677	D120221_MGH_2205A_OGE05_rafkt_ft8dt_cc_01.RAW
VVPYFTQTPYSFLPLPTIK		P98160	2	1106.11	0.0006	CID	103.973	12603	D120217_MGH_2205A_OGE12_rafkt_ft8dt_cc_01.RAW
FSMLVAAIQSAGLTETLNR		Q15582	2	1011.54	0.00072	CID	102.795	12843	D120221_MGH_2205A_OGE05_rafkt_ft8dt_cc_01.RAW
LILQnHILK	N5(Deamidated)	Q15063-5; Q15063-2	3	364.897	-0.00031	ETD	56.4561	4716	D120217_MGH_2205A_OGE08_rafkt_ft8dt_cc_01.RAW
FNAHGDANTIVcnSK	C12(Carbamidomethyl); N13(Deamidated)	P09382	3	550.252	0.0008	ETD	42.9825	2651	D120221_MGH_2205A_OGE04_rafkt_ft8dt_cc_01.RAW
RFnALQYLR	N3(Deamidated)	P51884	3	394.552	-0.00029	ETD	67.0235	6657	D120217_MGH_2205A_OGE11_rafkt_ft8dt_cc_01.RAW
LILQNHILK		Q15063-5; Q15063-2	3	364.569	9e-05	ETD	52.9256	4544	D120217_MGH_2205A_OGE12_rafkt_ft8dt_cc_01.RAW
MKPVPDLVPGNFK		P02671	3	481.268	0.00029	ETD	65.2975	6380	D120217_MGH_2205A_OGE11_rafkt_ft8dt_cc_01.RAW
TELQTITNDPR		P12111; P12111-4	2	644.332	0.0009	CID	47.1822	3595	D120221_MGH_2205A_OGE02_rafkt_ft8dt_cc_01.RAW
LQLNYLGNYIPR		Q02809	3	488.604	-0.00084	ETD	84.772	9758	D120217_MGH_2205A_OGE12_rafkt_ft8dt_cc_01.RAW
EKPSVcPLGFEVK	C6(Carbamidomethyl)	Q02817	3	497.264	0.00158	ETD	57.5621	5115	D120221_MGH_2205A_OGE06_rafkt_ft8dt_cc_01.RAW
ALEGLQYPFAVTSYGK		P14543	2	872.449	-0.00198	CID	80.3389	8896	D120221_MGH_2205A_OGE06_rafkt_ft8dt_cc_01.RAW
ITYGETGGNSPVQEFTVPGSK		P02751	2	1084.53	-0.00312	CID	68.6825	6214	D120221_MGH_2205A_OGE03_rafkt_ft8dt_cc_01.RAW
RPDNQHVILKPGDFK		Q02817	4	441.743	-0.00076	ETD	46.0614	3457	D120217_MGH_2205A_OGE12_rafkt_ft8dt_cc_01.RAW
ITHNPFGPGQFFDLSIR		P56470	3	649.336	0.00063	ETD	89.4264	9427	D120217_MGH_2205A_OGE09_10_rafkt_ft8dt_cc_01.RAW
NVGVEVFSLGIK		Q99715	2	631.363	0.00201	CID	76.7045	7890	D120221_MGH_2205A_OGE04_rafkt_ft8dt_cc_01.RAW
NHLVEIPPNLPSSLVELR		P21810	3	676.379	-0.00182	CID	79.047	8270	D120221_MGH_2205A_OGE04_rafkt_ft8dt_cc_01.RAW
TGPcFTQVNNQMcQGQLTGIVcTK	C4(Carbamidomethyl); C13(Carbamidomethyl); C22(Carbamidomethyl)	P35556	2	1371.62	-0.00758	CID	73.4961	7723	D120217_MGH_2205A_OGE11_rafkt_ft8dt_cc_01.RAW
VLSALQAVQGLLVAQGR		P01019	3	575.014	0.00201	ETD	101.602	12255	D120217_MGH_2205A_OGE12_rafkt_ft8dt_cc_01.RAW
TFDSScHFFATK	C6(Carbamidomethyl)	P09486	2	724.319	-0.00053	CID	55.8221	4620	D120217_MGH_2205A_OGE08_rafkt_ft8dt_cc_01.RAW
AAGGAVcEQPLGLEcR	C7(Carbamidomethyl); C15(Carbamidomethyl)	Q9HC84	2	844.396	-0.00181	CID	52.2225	4444	D120221_MGH_2205A_OGE02_rafkt_ft8dt_cc_01.RAW
NPSSAGSWnSGSSGPGSTGNR	N9(Deamidated)	P02671	2	982.913	-0.00749	CID	41.6149	2462	D120221_MGH_2205A_OGE04_rafkt_ft8dt_cc_01.RAW
YLQEIYNSNNQK		P02679	2	757.366	-0.00206	CID	50.0522	3641	D120221_MGH_2205A_OGE04_rafkt_ft8dt_cc_01.RAW
TFRPAAMLIER		P07942	3	435.578	0.00132	ETD	62.2771	6087	D120217_MGH_2205A_OGE12_rafkt_ft8dt_cc_01.RAW
SLLQAVANLPYK		Q99715	2	658.881	-0.00126	CID	84.2712	9682	D120217_MGH_2205A_OGE12_rafkt_ft8dt_cc_01.RAW
RGPGQAEAPAGVESILLTIKDDTIYLTR		Q02817	3	995.538	-0.00221	CID	103.918	12814	D120221_MGH_2205A_OGE02_rafkt_ft8dt_cc_01.RAW
DSHSLTTNIMEILR		P02671	2	815.416	-0.001	CID	87.5476	9559	D120221_MGH_2205A_OGE04_rafkt_ft8dt_cc_01.RAW
cLIEILASR	C1(Carbamidomethyl)	P08133	2	537.804	0.00177	CID	72.8363	7257	D120221_MGH_2205A_OGE04_rafkt_ft8dt_cc_01.RAW
YHDRDVWKPEPcR	C12(Carbamidomethyl)	P02452	4	440.209	-0.00042	ETD	40.8807	2491	D120217_MGH_2205A_OGE08_rafkt_ft8dt_cc_01.RAW
DPEGFVGHPVNAFK		P13674	3	505.254	0.00132	ETD	59.348	5059	D120221_MGH_2205A_OGE04_rafkt_ft8dt_cc_01.RAW
YLYHGQTLETLGGK		Q15582	2	790.407	-0.00217	CID	57.1512	4822	D120217_MGH_2205A_OGE08_rafkt_ft8dt_cc_01.RAW
AMDFNGILTIR		P98160	2	625.833	0.00092	CID	81.5662	9097	D120221_MGH_2205A_OGE06_rafkt_ft8dt_cc_01.RAW
QAEVTFVGHPGNLVIK		P14543	3	570.319	0.00098	ETD	63.206	5729	D120217_MGH_2205A_OGE08_rafkt_ft8dt_cc_01.RAW
GIASVLQELnVTVVTSLcR	N10(Deamidated); C18(Carbamidomethyl)	P08246	3	687.375	0.00174	CID	106.657	13254	D120221_MGH_2205A_OGE02_rafkt_ft8dt_cc_01.RAW
LGLVWAALQGAR		O15230	2	627.869	-0.00048	CID	86.8447	10075	D120217_MGH_2205A_OGE12_rafkt_ft8dt_cc_01.RAW
PAEYSSMVRPIcLPDASHVFPAGK	C12(Carbamidomethyl)	Q9Y5Y6	4	658.081	0.00316	ETD	77.2647	7609	D120217_MGH_2205A_OGE09_10_rafkt_ft8dt_cc_01.RAW
RDIDNLVQR		P49257	2	564.81	0.00029	CID	43.7342	2898	D120221_MGH_2205A_OGE06_rafkt_ft8dt_cc_01.RAW
RDDDPLNAR		P12110	3	357.843	-0.00082	ETD	34.3069	1820	D120221_MGH_2205A_OGE01_rafkt_ft8dt_cc_01.RAW
LATVGELQAAWR		P13611	2	657.863	0.0015	CID	71.2528	7411	D120221_MGH_2205A_OGE06_rafkt_ft8dt_cc_01.RAW
LLLFSDGnSQGATPAAIEK	N8(Deamidated)	P12109	2	967.005	0.00554	CID	72.3309	8666	D120221_MGH_2205A_OGE01_rafkt_ft8dt_cc_01.RAW
FGALcEAETGR	C5(Carbamidomethyl)	O00468-7	2	605.78	0.00018	CID	47.8729	3715	D120221_MGH_2205A_OGE02_rafkt_ft8dt_cc_01.RAW
EVIVGPDTTSYSLADLSPSTHYTAK		P24821	2	1326.65	-0.00188	CID	72.1303	8629	D120221_MGH_2205A_OGE01_rafkt_ft8dt_cc_01.RAW
SLYYYIQQDTK		P07355	2	711.348	-0.00283	CID	62.835	6361	D120221_MGH_2205A_OGE05_rafkt_ft8dt_cc_01.RAW
DQAVENILVSPVVVASSLGLVSLGGK		P50454	3	851.147	-0.00262	CID	106.86	11939	D120217_MGH_2205A_OGE09_10_rafkt_ft8dt_cc_01.RAW
ILTSDVFQDcNK	C10(Carbamidomethyl)	P04275	2	720.345	-0.00022	CID	56.9504	5877	D120221_MGH_2205A_OGE01_rafkt_ft8dt_cc_01.RAW
cLcPEGFSLSSSGR	C1(Carbamidomethyl); C3(Carbamidomethyl)	P35555	2	778.846	0.00033	CID	62.2161	5531	D120221_MGH_2205A_OGE04_rafkt_ft8dt_cc_01.RAW
QLDMILDEQRR		P49257	3	472.915	0.00096	ETD	52.4227	4481	D120221_MGH_2205A_OGE02_rafkt_ft8dt_cc_01.RAW
LENLLLLDLQHNR		P51888	3	530.973	0.00227	ETD	75.6104	7713	D120221_MGH_2205A_OGE04_rafkt_ft8dt_cc_01.RAW
LGQLEGLLQAHGDEGcGAcGGVQEELGR	C16(Carbamidomethyl); C19(Carbamidomethyl)	Q9Y6C2	3	970.784	-0.00351	CID	71.7604	8562	D120221_MGH_2205A_OGE01_rafkt_ft8dt_cc_01.RAW
DSnNLcLHFNPR	N3(Deamidated); C6(Carbamidomethyl)	P09382	3	496.562	0.00081	ETD	58.3231	4896	D120221_MGH_2205A_OGE04_rafkt_ft8dt_cc_01.RAW
RLDVVAGSVTVLSGR		Q9Y6C2	2	764.943	-0.00141	CID	65.32	6602	D120217_MGH_2205A_OGE12_rafkt_ft8dt_cc_01.RAW
DLLNNHILK		Q15582	3	360.545	3e-05	ETD	56.3773	4704	D120217_MGH_2205A_OGE08_rafkt_ft8dt_cc_01.RAW
HESENLYSIAcDKPQQVR	C11(Carbamidomethyl)	P12110	4	544.263	0.00051	ETD	53.1533	4112	D120221_MGH_2205A_OGE04_rafkt_ft8dt_cc_01.RAW
[truncated: 8,804 more rows]

## Sheet: Colorectal_cancer_pat_C_ECM
Annotated_Sequence	Modifications	Master_Protein_Accessions	Charge	m/z_[Da]	Deltam/z_[Da]	Activation_Type	RT_[min]	First_Scan	Spectrum_File
[truncated: 4,664 more rows]

[truncated: 26 more sheets: Normal_colon_#1_ECM, Normal_colon_#2_ECM, Normal_colon_#3_ECM, Breast_cancer_ECM, Breast_cancer, Colorectal_cancer, Hepatocellular_carcinoma, CCRC_carcinoma, Lung_adenocarcinoma, Ovarian_serous_cystadenocarcino, Uterine_corpus_endom_carcinoma, Liver_met_of_col_can_pat_#1, Liver_met_of_col_can_pat_#2, Liver_met_of_col_can_pat_#3, Liver_met_of_col_can_pat_#4, Liver_met_of_col_can_pat_#5, Liver_met_of_col_can_pat_#6, Liver_met_of_col_can_pat_A_ECM, Liver_met_of_col_can_pat_B_ECM, Liver_met_of_col_can_pat_C_ECM …]
