# Supplementary material for: Inflammation-related citrullination of matrisome proteins in human cancer
Source: Front Oncol. 2022 Dec 1;12:1035188. doi: 10.3389/fonc.2022.1035188 (PMC9753687; doi:10.3389/fonc.2022.1035188)
Supplement: Supplementary file 3 [file Table_2.xlsx]

## Sheet: Sheet1
Supplementary Table 2. Citrullinated matrisome PSMs in 29 datasets. Citrullinated arginine is marked by "#". Each dataset is in its own sheet. Due to the character number restrictions in Excel, some dataset names have been abbreviated. The sheet contains no PSMs if no valid citrullination has been detected in that dataset.

## Sheet: Colorectal_cancer_pat_A_ECM
Annotated_Sequence	Modifications	Master_Protein_Accessions	Charge	m/z_[Da]	Deltam/z_[Da]	Activation_Type	RT_[min]	First_Scan	Spectrum_File

## Sheet: Colorectal_cancer_pat_B_ECM
Annotated_Sequence	Modifications	Master_Protein_Accessions	Charge	m/z_[Da]	Deltam/z_[Da]	Activation_Type	RT_[min]	First_Scan	Spectrum_File	Search_Depth2
ESSSHHPGIAEFPS#GK	R15(Deamidated)	P02671	4	456.722	-1e-05	ETD	40.9479	2658	D120205_MGH_2205_OGE07_rafkt_ft8dt_cc_01.RAW	1
ESSSHHPGIAEFPS#GK	R15(Deamidated)	P02671	3	608.627	-0.00041	ETD	40.8936	2650	D120205_MGH_2205_OGE07_rafkt_ft8dt_cc_01.RAW	1
GDFSSANN#DNTYNR	R9(Deamidated)	P02671	2	866.364	-0.00598	CID	37.9054	2500	D120205_MGH_2205_OGE01_rafkt_ft8dt_cc_01.RAW	0
GPNGDAG#pGEpGLMGpR	R8(Deamidated); P9(Oxidation); P12(Oxidation); P17(Oxidation)	P08123	3	595.271	-0.00154	ETD	39.1421	2702	D120205_MGH_2205_OGE01_rafkt_ft8dt_cc_01.RAW	1
mELERPGGNEIT#GGSTSYGTGSETESPR	M1(Oxidation); R13(Deamidated)	P02671	3	1024.79	-0.00468	CID	48.6219	4379	D120205_MGH_2205_OGE01_rafkt_ft8dt_cc_01.RAW	0
MELERPGGNEIT#GGSTSYGTGSETESPR	R13(Deamidated)	P02671	3	1019.46	-0.00401	CID	52.9566	5166	D120205_MGH_2205_OGE01_rafkt_ft8dt_cc_01.RAW	0
SIGASVEFHcAVPSD#GTQLR	C10(Carbamidomethyl); R16(Deamidated)	P98160	3	763.372	-0.00274	CID	58.9979	5134	D120205_MGH_2205_OGE04_rafkt_ft8dt_cc_01.RAW	0

## Sheet: Colorectal_cancer_pat_C_ECM
Annotated_Sequence	Modifications	Master_Protein_Accessions	Charge	m/z_[Da]	Deltam/z_[Da]	Activation_Type	RT_[min]	First_Scan	Spectrum_File	Search_Depth2
GLEEGQAQAGQcPSLEG#LGR	C12(Carbamidomethyl); R18(Deamidated)	Q9Y6C2	3	738.691	0.00085	CID	58.3005	5562	D121011_MGH_CoK_1947_OGE01_rafkt_ft8dt_cc_01.RAW	0
GTELGGAAGQGGHPPGYTSLAS#LSR	R23(Deamidated)	Q9Y6C2	3	833.416	-0.00198	CID	64.0485	5935	D121011_MGH_CoK_1947_OGE09_10_rafkt_ft8dt_cc_01.RAW	0
GTELGGAAGQGGHPPGYTSLAS#LSR	R23(Deamidated)	Q9Y6C2	3	833.416	-0.00198	CID	64.1562	5953	D121011_MGH_CoK_1947_OGE09_10_rafkt_ft8dt_cc_01.RAW	0
MELERPGGNEIT#GGSTSYGTGSETESPR	R13(Deamidated)	P02671	3	1019.47	-0.00106	CID	54.2665	4834	D121011_MGH_CoK_1947_OGE01_rafkt_ft8dt_cc_01.RAW	0
QFGVAPFTIA#NADQEELVK	R11(Deamidated)	P12111	2	1117.57	-0.00247	CID	81.4811	9772	D121011_MGH_CoK_1947_OGE01_rafkt_ft8dt_cc_01.RAW	0
SIGASVEFHcAVPSD#GTQLR	C10(Carbamidomethyl); R16(Deamidated)	P98160	2	1144.56	-0.0018	CID	61.3479	4613	D121011_MGH_CoK_1947_OGE04_rafkt_ft8dt_cc_01.RAW	0
SIGASVEFHcAVPSD#GTQLR	C10(Carbamidomethyl); R16(Deamidated)	P98160	3	763.373	-0.00107	CID	61.1319	4644	D121011_MGH_CoK_1947_OGE05_rafkt_ft8dt_cc_01.RAW	0
SIGASVEFHcAVPSD#GTQLR	C10(Carbamidomethyl); R16(Deamidated)	P98160	4	572.783	0.00065	ETD	61.3333	4611	D121011_MGH_CoK_1947_OGE04_rafkt_ft8dt_cc_01.RAW	1
SIGASVEFHcAVPSD#GTQLR	C10(Carbamidomethyl); R16(Deamidated)	P98160	2	1144.55	-0.00606	CID	61.295	4605	D121011_MGH_CoK_1947_OGE04_rafkt_ft8dt_cc_01.RAW	0
VTQLT#EELSR	R6(Deamidated)	P12111	2	666.86	2e-05	CID	48.3533	3486	D121011_MGH_CoK_1947_OGE02_rafkt_ft8dt_cc_01.RAW	0
VTqLTREELS#LQPVLQPLPSPGVGGK	Q3(Deamidated); R11(Deamidated)	P12111	3	967.871	-0.00181	CID	86.2836	9793	D121011_MGH_CoK_1947_OGE02_rafkt_ft8dt_cc_01.RAW	0

## Sheet: Normal_colon_#1_ECM
Annotated_Sequence	Modifications	Master_Protein_Accessions	Charge	m/z_[Da]	Deltam/z_[Da]	Activation_Type	RT_[min]	First_Scan	Spectrum_File	Search_Depth2
LHEATDYPW#PALTPFEFQK	R10(Deamidated)	P11047	4	612.561	0.00489	ETD	78.4172	8589	D110801_MGH_446_OGE04_rafkt_ft8_cc_01.RAW	1

## Sheet: Normal_colon_#2_ECM
Annotated_Sequence	Modifications	Master_Protein_Accessions	Charge	m/z_[Da]	Deltam/z_[Da]	Activation_Type	RT_[min]	First_Scan	Spectrum_File	Search_Depth2

## Sheet: Normal_colon_#3_ECM
Annotated_Sequence	Modifications	Master_Protein_Accessions	Charge	m/z_[Da]	Deltam/z_[Da]	Activation_Type	RT_[min]	First_Scan	Spectrum_File	Search_Depth2

## Sheet: Breast_cancer_ECM
Annotated Sequence	Modifications	Master Protein Accessions	Charge	m/z [Da]	Deltam/z [Da]	Activation Type	RT [min]	First Scan	Spectrum File
YT#ISTGGGETEETLK	R3(Deamidated)	Q15063; Q15063-5; Q15063-2; Q15063-6	3	581.621	0.00099	HCD (High Energy Collision Dissociation)	34.6941	7238	160123_210_AN_8.raw
YT#ISTGGGETEETLK	R3(Deamidated)	Q15063; Q15063-5; Q15063-2; Q15063-6	3	581.621	0.00135	HCD (High Energy Collision Dissociation)	33.5185	7074	160123_210_AN_14.raw
YT#ISTGGGETEETLK	R3(Deamidated)	Q15063; Q15063-5; Q15063-2; Q15063-6	3	581.621	0.0016	HCD (High Energy Collision Dissociation)	32.9515	6954	160123_210_AN_14.raw

## Sheet: Breast_cancer
Annotated Sequence	Modifications	Master Protein Accessions	Charge	m/z [Da]	Deltam/z [Da]	Activation Type	RT [min]	First Scan	Spectrum File
#GTDTL#EVQL#VQR	N-Term(iTAQ4plex); R1(Deamidated); R7(Deamidated); R12(Deamidated)	P08311	3	658.701	0.00155	HCD (High Energy Collision Dissociation)	50.1601	20740	TCGA_BH-A0EE_AO-A0J9_BH-A0E0_117C_W_BI_20130412_H-PM_f02.raw
#QAVDTAVDGVFIR	N-Term(iTAQ4plex); R1(Deamidated)	P19827	2	846.465	0.00142	HCD (High Energy Collision Dissociation)	56.2674	24308	TCGA_BH-A0EE_AO-A0J9_BH-A0E0_117C_W_BI_20130412_H-PM_f03.raw
#QAVDTAVDGVFIR	N-Term(iTAQ4plex); R1(Deamidated)	P19827	3	564.646	0.00112	HCD (High Energy Collision Dissociation)	56.2481	24300	TCGA_BH-A0EE_AO-A0J9_BH-A0E0_117C_W_BI_20130412_H-PM_f03.raw
dNTYN#VSEDLR	N-Term(iTAQ4plex); R6(Deamidated)	P02671	2	813.897	0.00128	HCD (High Energy Collision Dissociation)	37.258	15361	TCGA_BH-A0EE_AO-A0J9_BH-A0E0_117C_W_BI_20130412_H-PM_f09.raw
dNTYN#VSEDLR	N-Term(iTAQ4plex); R6(Deamidated)	P02671	2	813.897	0.00158	HCD (High Energy Collision Dissociation)	36.9176	15201	TCGA_BH-A0EE_AO-A0J9_BH-A0E0_117C_W_BI_20130412_H-PM_f09.raw
dNTYN#VSEDLR	N-Term(iTAQ4plex); R6(Deamidated)	P02671	2	813.897	0.00183	HCD (High Energy Collision Dissociation)	38.5804	16059	TCGA_BH-A0EE_AO-A0J9_BH-A0E0_117C_W_BI_20130412_H-PM_f09.raw
dNTYN#VSEDLR	N-Term(iTAQ4plex); R6(Deamidated)	P02671	3	542.934	0.00136	HCD (High Energy Collision Dissociation)	36.8952	15190	TCGA_BH-A0EE_AO-A0J9_BH-A0E0_117C_W_BI_20130412_H-PM_f09.raw
eE#IITGPEIk	N-Term(iTAQ4plex); R3(Deamidated); K11(iTAQ4plex)	Q15063; Q15063-5; Q15063-4	2	787.459	0.00295	HCD (High Energy Collision Dissociation)	44.0743	18518	TCGA_BH-A0EE_AO-A0J9_BH-A0E0_117C_W_BI_20130412_H-PM_f15.raw
eTREE#IITGPEIk	N-Term(iTAQ4plex); R6(Deamidated); K14(iTAQ4plex)	Q15063; Q15063-5; Q15063-4	3	654.039	0.0022	HCD (High Energy Collision Dissociation)	38.1716	15550	TCGA_BH-A0EE_AO-A0J9_BH-A0E0_117C_W_BI_20130412_H-PM_f15.raw
eTREE#IITGPEIk	N-Term(iTAQ4plex); R6(Deamidated); K14(iTAQ4plex)	Q15063; Q15063-5; Q15063-4	3	654.037	0.00055	HCD (High Energy Collision Dissociation)	38.4397	15811	TCGA_BH-A0EE_AO-A0J9_BH-A0E0_117C_W_BI_20130412_H-PM_f14.raw
fSEG#GSRPQGPFLIADkWPALPR	N-Term(iTAQ4plex); R5(Deamidated); K18(iTAQ4plex)	P14780	4	743.661	0.00188	HCD (High Energy Collision Dissociation)	67.3753	31299	TCGA_BH-A0EE_AO-A0J9_BH-A0E0_117C_W_BI_20130412_H-PM_f08.raw
gDFSSANN#DNTYN#VSEDLR	N-Term(iTAQ4plex); R9(Deamidated); R15(Deamidated)	P02671	3	859.397	0.00132	HCD (High Energy Collision Dissociation)	47.9584	20562	TCGA_BH-A0EE_AO-A0J9_BH-A0E0_117C_W_BI_20130412_H-PM_f14.raw
gDFSSANN#DNTYN#VSEDLR	N-Term(iTAQ4plex); R9(Deamidated); R15(Deamidated)	P02671	2	1288.59	0.00156	HCD (High Energy Collision Dissociation)	48.0272	20601	TCGA_BH-A0EE_AO-A0J9_BH-A0E0_117C_W_BI_20130412_H-PM_f14.raw
gDFSSAnN#DNTYN#VSEDLR	N-Term(iTAQ4plex); N7(Deamidated); R9(Deamidated); R15(Deamidated)	P02671	3	859.723	-0.00082	HCD (High Energy Collision Dissociation)	49.8276	21801	TCGA_BH-A0EE_AO-A0J9_BH-A0E0_117C_W_BI_20130412_H-PM_f11.raw
gDFSSANN#DNTYN#VSEDLR	N-Term(iTAQ4plex); R9(Deamidated); R15(Deamidated)	P02671	4	644.801	0.00233	HCD (High Energy Collision Dissociation)	48.0429	20610	TCGA_BH-A0EE_AO-A0J9_BH-A0E0_117C_W_BI_20130412_H-PM_f14.raw
gDFSSANN#DNTYNR	N-Term(iTAQ4plex); R9(Deamidated)	P02671	2	938.422	0.00134	HCD (High Energy Collision Dissociation)	21.0382	7180	TCGA_BH-A0EE_AO-A0J9_BH-A0E0_117C_W_BI_20130412_H-PM_f12.raw
gDFSSANN#DNTYNR	N-Term(iTAQ4plex); R9(Deamidated)	P02671	3	625.95	0.00081	HCD (High Energy Collision Dissociation)	21.0201	7169	TCGA_BH-A0EE_AO-A0J9_BH-A0E0_117C_W_BI_20130412_H-PM_f12.raw
gNLLQcIcTGNG#GEWk	N-Term(iTAQ4plex); C6(Carbamidomethyl); C8(Carbamidomethyl); R13(Deamidated); K17(iTAQ4plex)	P02751-1	3	751.38	0.00286	HCD (High Energy Collision Dissociation)	59.4713	25868	TCGA_BH-A0EE_AO-A0J9_BH-A0E0_117C_W_BI_20130412_H-PM_f16.raw
gPc#AFIQLWAFDAVk	N-Term(iTAQ4plex); C3(Carbamidomethyl); R4(Deamidated); K16(iTAQ4plex)	P02760	3	723.393	0.0026	HCD (High Energy Collision Dissociation)	91.3487	41122	TCGA_BH-A0EE_AO-A0J9_BH-A0E0_117C_W_BI_20130412_H-PM_f10.raw
mELERPGGNEIT#GGSTSYGTGSETESPR	N-Term(iTAQ4plex); R13(Deamidated)	P02671	3	1067.5	0.00066	HCD (High Energy Collision Dissociation)	39.8873	16444	TCGA_BH-A0EE_AO-A0J9_BH-A0E0_117C_W_BI_20130412_H-PM_f20.raw
nEDQTG#FNMcFNYNVR	N-Term(iTAQ4plex); R7(Deamidated); C11(Carbamidomethyl)	Q9HC84	2	1155.51	0.00287	HCD (High Energy Collision Dissociation)	56.7185	25732	TCGA_BH-A0EE_AO-A0J9_BH-A0E0_117C_W_BI_20130412_H-PM_f08.raw
nEDQTG#FNmcFNYNVR	N-Term(iTAQ4plex); R7(Deamidated); M10(Oxidation); C11(Carbamidomethyl)	Q9HC84	2	1163.51	0.00297	HCD (High Energy Collision Dissociation)	45.6616	18727	TCGA_BH-A0EE_AO-A0J9_BH-A0E0_117C_W_BI_20130412_H-PM_f01.raw
nEDQTG#FNmcFNYNVR	N-Term(iTAQ4plex); R7(Deamidated); M10(Oxidation); C11(Carbamidomethyl)	Q9HC84	3	776.01	0.00228	HCD (High Energy Collision Dissociation)	45.5715	18679	TCGA_BH-A0EE_AO-A0J9_BH-A0E0_117C_W_BI_20130412_H-PM_f01.raw
nEDQTG#FNmcFNYNVR	N-Term(iTAQ4plex); R7(Deamidated); M10(Oxidation); C11(Carbamidomethyl)	Q9HC84	3	776.01	0.00155	HCD (High Energy Collision Dissociation)	45.9265	18577	TCGA_BH-A0EE_AO-A0J9_BH-A0E0_117C_W_BI_20130412_H-PM_f02.raw
nEDQTG#FNMcFNYNVR	N-Term(iTAQ4plex); R7(Deamidated); C11(Carbamidomethyl)	Q9HC84	3	770.679	0.00281	HCD (High Energy Collision Dissociation)	56.7022	25723	TCGA_BH-A0EE_AO-A0J9_BH-A0E0_117C_W_BI_20130412_H-PM_f08.raw
rPGGEPSPEGTTGQSYNQYSQ#YHQR	N-Term(iTAQ4plex); R22(Deamidated)	P02751-1	4	782.121	0.00155	HCD (High Energy Collision Dissociation)	26.3889	9879	TCGA_BH-A0EE_AO-A0J9_BH-A0E0_117C_W_BI_20130412_H-PM_f18.raw
s#SVVGDALEFGNSWk	N-Term(iTAQ4plex); R2(Deamidated); K16(iTAQ4plex)	Q9HC84	3	681.027	0.00194	HCD (High Energy Collision Dissociation)	69.6342	31708	TCGA_BH-A0EE_AO-A0J9_BH-A0E0_117C_W_BI_20130412_H-PM_f12.raw
s#SVVGDALEFGNSWk	N-Term(iTAQ4plex); R2(Deamidated); K16(iTAQ4plex)	Q9HC84	3	681.026	0.00176	HCD (High Energy Collision Dissociation)	69.9804	31870	TCGA_BH-A0EE_AO-A0J9_BH-A0E0_117C_W_BI_20130412_H-PM_f12.raw
vkIEGEPEF#LIk	N-Term(iTAQ4plex); K2(iTAQ4plex); R10(Deamidated); K13(iTAQ4plex)	Q15063; Q15063-5	3	664.402	0.00036	HCD (High Energy Collision Dissociation)	56.1434	25356	TCGA_BH-A0EE_AO-A0J9_BH-A0E0_117C_W_BI_20130412_H-PM_f07.raw
vTSGSTTTT#R	N-Term(iTAQ4plex); R10(Deamidated)	P02671	2	656.353	-0.00027	HCD (High Energy Collision Dissociation)	13.0963	2988	TCGA_BH-A0EE_AO-A0J9_BH-A0E0_117C_W_BI_20130412_H-PM_f14.raw
yT#ISTGGGETEETLk	N-Term(iTAQ4plex); R3(Deamidated); K16(iTAQ4plex)	Q15063; Q15063-7; Q15063-5; Q15063-4	2	1016.03	0.00285	HCD (High Energy Collision Dissociation)	38.3984	15465	TCGA_BH-A0EE_AO-A0J9_BH-A0E0_117C_W_BI_20130412_H-PM_f17.raw
yT#ISTGGGETEETLk	N-Term(iTAQ4plex); R3(Deamidated); K16(iTAQ4plex)	Q15063; Q15063-7; Q15063-5; Q15063-4	3	677.689	0.00143	HCD (High Energy Collision Dissociation)	38.3059	15413	TCGA_BH-A0EE_AO-A0J9_BH-A0E0_117C_W_BI_20130412_H-PM_f17.raw
yT#ISTGGGETEETLkk	N-Term(iTAQ4plex); R3(Deamidated); K16(iTAQ4plex); K17(iTAQ4plex)	Q15063; Q15063-7; Q15063-5; Q15063-4	3	768.42	0.0001	HCD (High Energy Collision Dissociation)	33.9003	13531	TCGA_BH-A0EE_AO-A0J9_BH-A0E0_117C_W_BI_20130412_H-PM_f19.raw
yT#ISTGGGETEETLkk	N-Term(iTAQ4plex); R3(Deamidated); K16(iTAQ4plex); K17(iTAQ4plex)	Q15063; Q15063-7; Q15063-5; Q15063-4	4	576.568	0.00129	HCD (High Energy Collision Dissociation)	33.835	13502	TCGA_BH-A0EE_AO-A0J9_BH-A0E0_117C_W_BI_20130412_H-PM_f19.raw

## Sheet: Colorectal_cancer
Annotated Sequence	Modifications	Master Protein Accessions	Charge	m/z [Da]	Deltam/z [Da]	Activation Type	RT [min]	First Scan	Spectrum File

[truncated: 20 more sheets: Hepatocellular_carcinoma, CCRC_carcinoma, Lung_adenocarcinoma, Ovarian_serous_cystadenocarcino, Uterine_corpus_endom_carcinoma, Liver_met_of_col_can_pat_#1, Liver_met_of_col_can_pat_#2, Liver_met_of_col_can_pat_#3, Liver_met_of_col_can_pat_#4, Liver_met_of_col_can_pat_#5, Liver_met_of_col_can_pat_#6, Liver_met_of_col_can_pat_A_ECM, Liver_met_of_col_can_pat_B_ECM, Liver_met_of_col_can_pat_C_ECM, Lymph_node_met_of_melanoma, Plasma_healthy_female, Glioblastoma, Normal_brain, Head_and_neck_SCC, Lung_SCC]
